# Supplementary material for: Transfer RNA (tRNA) Genes, Codon Usage and Translational Efficiency in Leishmania infantum
Source: Genes (Basel). 2026 May 29;17(6):620. doi: 10.3390/genes17060620 (PMC13298570; doi:10.3390/genes17060620)
Supplement: Supplementary file 1 [file genes-17-00620-s001.zip › Supplementary File S1.xlsx]

## Sheet: LINF tRNAs
LINF ID	Gene sequence	tRNA sequence	Strand	tRNA start	tRNA end	tRNAType	AntiCodon	Chr	Remarks
LINF_020010500	CGAGCGCGTGGTCAGATGGGTGCGACGCTGACATCGTTGTCCCCGTGTCGGCGCGAGTGGTGCCGTGGCTGTTCGACTCCGTCGCGGCCGTC	CGAGCGCGUGGUCAGAUGGGUGCGACGCUGACAUCGUUGUCCCCGUGUCGGCGCGAGUGGUGCCGUGGCUGUUCGACUCCGUCGCGGCCGUC	+	235340	235431	Val	GAC	LinJ.02	Not detected by tRNAscan SE
LINF_030011800	GCATTCCTAGCTCAGTCGGTAGAGCGCACGGCTCTTAACCGTGTGGTCGTGGGTTCGATCCCCACGGAGTGCG	GCAUUCCUAGCUCAGUCGGUAGAGCGCACGGCUCUUAACCGUGUGGUCGUGGGUUCGAUCCCCACGGAGUGCG	+	261697	261769	Lys	CUU	LinJ.03
LINF_050014900	GTCCGTGTGGCTCAATGGAAGAGCATCTGACTACGGATCAGAGGGTTGCAGGTTCGAATCCTGTCACGGATG	GUCCGUGUGGCUCAAUGGAAGAGCAUCUGACUACGGAUCAGAGGGUUGCAGGUUCGAAUCCUGUCACGGAUG	+	365349	365420	Arg	ACG	LinJ.05
LINF_060007300	GCCGCGATGAGCTCAGCTGGTGCTGGGTGCGGGCTTCAAACCCGTAGGTGAGTTGCTCTCACAGCCGTTCGATTCGGCCTTCGTGGCG	GCCGCGAUGAGCUCAGCUGGUGCUGGGUGCGGGCUUCAAACCCGUAGGUGAGUUGCUCUCACAGCCGUUCGAUUCGGCCUUCGUGGCG	-	70280	70193	SeC	UCA	LinJ.06
LINF_070006450	GCAGCGGATGGCGTAGATGCACTTGACTGCTGCTGCTGAAGTCGGCGGGCGAGGGCCTCTCGTGCGATGAGGCGGTGCCTTTCCGCCTCCTCTGCG	GCAGCGGAUGGCGUAGAUGCACUUGACUGCUGCUGCUGAAGUCGGCGGGCGAGGGCCUCUCGUGCGAUGAGGCGGUGCCUUUCCGCCUCCUCUGCG	-	55883	55978	Phe	GAA	LinJ.07	Not detected by tRNAscan SE
LINF_070014000	GTCCGTGTGGCTCAATGGAAGAGCATCTGACTACGGATCAGAGGGTTGCAGGTTCGAATCCTGTCACGGATG	GUCCGUGUGGCUCAAUGGAAGAGCAUCUGACUACGGAUCAGAGGGUUGCAGGUUCGAAUCCUGUCACGGAUG	-	385693	385622	Arg	ACG	LinJ.07
LINF_090013000	AGCACCGTAGCGCAGTGGAAGCGCGATGGGCTCATAACCCATAGGTCGTTGGATCGAAACCAATCGGTGCTA	AGCACCGUAGCGCAGUGGAAGCGCGAUGGGCUCAUAACCCAUAGGUCGUUGGAUCGAAACCAAUCGGUGCUA	+	271965	272036	Met	CAU	LinJ.09
LINF_090013100	GGCAAGATGGTCGAGTGGTCTAAGACGTCACGTTCAGGTCGTGATCTCCCCTGGAGGCGTGGGTTCAAACCCCACTCTTGTCAC	GGCAAGAUGGUCGAGUGGUcUAAGACGUCACGUUCAGGUCGUGAUCUCCCCUGGAGGCGUGGGUUCAAACCCCACUCUUGUCAC	+	272095	272178	Leu	CAG	LinJ.09
LINF_090016400	TGCGATGGTCGTCTAGTGGTTAGGACATTCGCCTCACACGCGAGAGATCGCGGGTTCAATCCCCGCCCGTCGTACCC	UGCGAUGGUCGUCUAGUGGUUAGGACAUUCGCCUCACACGCGAGAGAUCGCGGGUUCAAUCCCCGCCCGUCGUACCC	+	404744	404820	Val	CAC	LinJ.09
LINF_090016600	GGGGAAATAGTTCAGTGGCAGAACATCAGATTGTGGCTCTGAATACCCGGGTCCGATTCCCGGTTTCCCCT	GGGGAAAUAGUUCAGUGGCAGAACAUCAGAUUGUGGCUCUGAAUACCCGGGUCCGAUUCCCGGUUUCCCCU	+	405060	405130	His	GUG	LinJ.09
LINF_090016700	GCCGCGATAGCTCAGTTGGGAGAGCGTCAGACTGAAGATCTGAAGGTCCCTGGTTCGATCCCGGGTCGCGGCA	GCCGCGAUAGCUCAGUUGGGAGAGCGUCAGACUGAAGAUCUGAAGGUCCCUGGUUCGAUCCCGGGUCGCGGCA	-	405380	405308	Phe	GAA	LinJ.09
LINF_090017100	TCCGATGTAGTATAACGGTTAGAACACCTGGCTTTCACCCAGGAGATCCGGGTTCGATTCCCGGTATCGGAG	UCCGAUGUAGUAUAACGGUUAGAACACCUGGCUUUCACCCAGGAGAUCCGGGUUCGAUUCCCGGUAUCGGAG	-	417627	417556	Glu	UUC	LinJ.09
LINF_090017300	TGCGATGGTCGTCTAGTGGTTAGGACATTCGCCTCACACGCGAGAGATCGCGGGTTCAATCCCCGCCCGTCGTACCC	UGCGAUGGUCGUCUAGUGGUUAGGACAUUCGCCUCACACGCGAGAGAUCGCGGGUUCAAUCCCCGCCCGUCGUACCC	-	417939	417863	Val	CAC	LinJ.09
LINF_090017400	GACGTTGTGGCGCAATGGAAGCGCGTCGGATTCCGGATCCGAAGGTTGTGGGTTCGACCCCCATCAGCGTTGC	GACGUUGUGGCGCAAUGGAAGCGCGUCGGAUUCCGGAUCCGAAGGUUGUGGGUUCGACCCCCAUCAGCGUUGC	+	418012	418084	Arg	CCG	LinJ.09
LINF_090017500	GGGGAAATAGTTCAGTGGCAGAACATCAGATTGTGGCTCTGAATACCCGGGTCCGATTCCCGGTTTCCCCT	GGGGAAAUAGUUCAGUGGCAGAACAUCAGAUUGUGGCUCUGAAUACCCGGGUCCGAUUCCCGGUUUCCCCU	+	418150	418220	His	GUG	LinJ.09
LINF_100019900	GCATTCCTAGCTCAGTCGGTAGAGCGCACGGCTCTTAACCGTGTGGTCGTGGGTTCGATCCCCACGGAGTGCGC	GCAUUCCUAGCUCAGUCGGUAGAGCGCACGGCUCUUAACCGUGUGGUCGUGGGUUCGAUCCCCACGGAGUGCGC	+	552096	552169	Lys	CUU	LinJ.10
LINF_100020000	GCGCAGTTGGTCTAGTGGTAGAATTCTCGCCTGCCACGCGGGAGGCCCGGGTTCGATTCCCGGACTGCGCA	GCGCAGUUGGUCUAGUGGUAGAAUUCUCGCCUGCCACGCGGGAGGCCCGGGUUCGAUUCCCGGACUGCGCA	-	552307	552237	Gly	GCC	LinJ.10
LINF_100020100	TCCTCCCTGGCGCAGTCGGCAGCGTGTTAGGCTGTTAACCTACAGGTCGTTGGTTCGAATCCAACGGGAGGAG	UCCUCCCUGGCGCAGUCGGCAGCGUGUUAGGCUGUUAACCUACAGGUCGUUGGUUCGAAUCCAACGGGAGGAG	-	552439	552367	Asn	GUU	LinJ.10
LINF_110009900	GGTGAGATGGTCGAGTGGTCTAAGACGTTGGATTAAGGTTCCAATCCTTTCGAGGGCGTGGGTTCAAACCCCACTCTCATCA	GGUGAGAUGGUCGAGUGGUcUAAGACGUUGGAUUAAGGUUCCAAUCCUUUCGAGGGCGUGGGUUCAAACCCCACUCUCAUCA	-	158295	158214	Leu	AAG	LinJ.11
LINF_110010000	GGGCGTGTAGCTCAGTGGTAGAGCGTCCGTTTCGCATACGGAAGGCCTAGGGTTCGATCCCCTACTCGTCCAC	GGGCGUGUAGCUCAGUGGUAGAGCGUCCGUUUCGCAUACGGAAGGcCUAGGGUUCGAUCCCCUACUCGUCCAC	+	158369	158441	Ala	CGC	LinJ.11
LINF_110010100	GCGCCGCTGGTCTAGTGGCATGATGATACCCTCCCAAGGTATTGACCCGGGTTCGATTCCCGGGCGGCGCA	GCGCCGCUGGUCUAGUGGCAUGAUGAUACCCUCCCAAGGUAUUGACCCGGGUUCGAUUCCCGGGCGGCGCA	-	163946	163876	Gly	CCC	LinJ.11
LINF_110010200	GGGCGTGTAGCTCAGTGGTAGAGCGTCCGTTTCGCATACGGAAGGCCTAGGGTTCGATCCCCTACTCGTCCAC	GGGCGUGUAGCUCAGUGGUAGAGCGUCCGUUUCGCAUACGGAAGGCCUAGGGUUCGAUCCCCUACUCGUCCAC	-	164076	164004	Ala	CGC	LinJ.11
LINF_110010300	GGTGAGATGGTCGAGTGGTCTAAGACGTTGGATTAAGGTTCCAATCCTTTCGAGGGCGTGGGTTCAAACCCCACTCTCATCA	GGUGAGAUGGUCGAGUGGUcUAAGACGUUGGAUUAAGGUUCCAAUCCUUUCGAGGGCGUGGGUUCAAACCCCACUCUCAUCA	+	164150	164231	Leu	AAG	LinJ.11
LINF_110015000	GCGAGCGTAGCGCAGTCGGCAGCGCGTGGGTCTCATAATCCCAAGGTCGTGAGTTCGATCCTCACCGGTCGCA	GCGAGCGUAGCGCAGUCGGCAGCGCGUGGGUCUCAUAAUCCCAAGGUCGUGAGUUCGAUCCUCACCGGUCGCA	-	366555	366483	Met	CAU	LinJ.11
LINF_110015000	TGTCCGTGTGGCTCAATGGAAGAGCATCTGACTACGGATCAGAGGGTTGCAGGTTCGAATCCTGTCACGGATGA	UGUCCGUGUGGCUCAAUGGAAGAGCAUCUGACUACGGAUCAGAGGGUUGCAGGUUCGAAUCCUGUCACGGAUGA	+	366630	366703	Arg	ACG	LinJ.11
LINF_130017500	TGGCGTTGTGGGCGACGCGGACGCCTCGCGGTGCCTGTGGGCATCACGCCGCCGCCGGATCTTCTCCAGCAGCGTCAC	UGGCGUUGUGGGCGACGCGGACGCCUCGCGGUGCCUGUGGGCAUCACGCCGCCGCCGGAUCUUCUCCAGCAGCGUCAC	+	429858	429935	His	GUG	LinJ.13	Not detected by tRNAscan SE
LINF_150015000	TTCTCGGTAGTATAGTGGTTAGTATACCCGCCTGTCACGCGGGTGACCCGGGTTCAATTCCCGGCCGGGAAGC	UUCUCGGUAGUAUAGUGGUUAGUAUACCCGCCUGUCACGCGGGUGACCCGGGUUCAAUUCCCGGCCGGGAAGC	+	341449	341521	Asp	GUC	LinJ.15
LINF_150015100	TTCCGATGTGGTATAGTGGATAGAACAAGCGGCTCTCACCCGCTAGACCCGGGTTCGATCCCCGGCATCGGAAG	UUCCGAUGUGGUAUAGUGGAUAGAACAAGCGGCUCUCACCCGCUAGACCCGGGUUCGAUCCCCGGCAUCGGAAG	-	341633	341560	Glu	CUC	LinJ.15
LINF_160017000	CGCTCCTATAGTGTAGCGGTTATCACCTCGGACTCTGAATCCGATAACCCTGGTTCGAGTCCAGGTAGGAGTGAC	CGCUCCUAUAGUGUAGCGGUUAUCACCUCGGACUCUGAAUCCGAUAACCCUGGUUCGAGUCCAGGUAGGAGUGAC	-	439445	439371	Gln	CUG	LinJ.16
LINF_170013400	TTCTCGGTAGTATAGTGGTTAGTATACCCGCCTGTCACGCGGGTGACCCGGGTTCAATTCCCGGCCGGGAAGC	UUCUCGGUAGUAUAGUGGUUAGUAUACCCGCCUGUCACGCGGGUGACCCGGGUUCAAUUCCCGGCCGGGAAGC	-	351499	351427	Asp	GUC	LinJ.17
LINF_170013500	GCAAATGTGGCCGAGTGGTTAAGGCGCCTGCCTGCTAAGCAGGTGTGATCTCACGCGAAGGTTCGAACCCTTCCGTTTGCGC	GCAAAUGUGGCCGAGUGGUUAAGGCGCCUGCCUGCUAAGCAGGUGUGAUCUCACGCGAAGGUUCGAACCCUUCCGUUUGCGC	+	351576	351657	Ser	GCU	LinJ.17
LINF_170013600	TGGGGATGTAGCTCAGATGGTAGAGCGACCGCTTAGCATGCGGTAGGTATTGGGATCGATACCCAACTTCTCCAAC	UGGGGAUGUAGCUCAGAUGGUAGAGCGACCGCUUAGCAUGCGGUAGGUAUUGGGAUCGAUACCCAACUUCUCCAAC	+	351716	351791	Ala	AGC	LinJ.17
LINF_180013900	GCCAGCCATTGTCGAGGGTGCGTCCGCTGTGGCCTCTGCCTCCAGCCAGGACGGCGGTGTGAGTCTTGAGTCGCGGCTCAGGTCCGGGTGGCAGGCT	GCCAGCCAUUGUCGAGGGUGCGUCCGCUGUGGCCUCUGCCUCCAGCCAGGACGGCGGUGUGAGUCUUGAGUCGCGGCUCAGGUCCGGGUGGCAGGCU	+	359775	359871	Arg	UCU	LinJ.18	Not detected by tRNAscan SE
LINF_210010800	GCAAACGTGGCCGAGTGGTTAAGGCGCCTGCCTGCTAAGCAGGTGTGATCTCACGCGAAGGTTCGAACCCTTCCGTTTGCG	GCAAACGUGGCCGAGUGGUUAAGGCGCCUGCCUGCUAAGCAGGUGUGAUCUCACGCGAAGGUUCGAACCCUUCCGUUUGCG	-	164710	164630	Ser	GCU	LinJ.21
LINF_210018700	GGTCCAGTGGTCTAGTGGCATGATTCTCCCTTAGGGTGGGAGAGGTCCCGGGTTCAATTCCCGGCTGGACCC	GGUCCAGUGGUCUAGUGGCAUGAUUCUCCCUUAGGGUGGGAGAGGUCCCGGGUUCAAUUCCCGGCUGGACCC	+	448901	448972	Pro	AGG	LinJ.21
LINF_210018800	GCGCGGTTGGTCTAGGTGGTTATGACGTCGCTTTAACACGGCGAAGGTCTCGGGTTCGAGTCCCGAACTGCGTAC	GCGCGGUUGGUCUAGGUGGUUAUGACGUCGCUUUAACACGGCGAAGGUCUCGGGUUCGAGUCCCGAACUGCGUAC	+	449104	449178	Val	AAC	LinJ.21
LINF_210018900	GCATTCCTAGCTCAGTCGGTAGAGCGCACGGCTCTTAACCGTGTGGTCGTGGGTTCGATCCCCACGGAGTGCGC	GCAUUCCUAGCUCAGUCGGUAGAGCGCACGGCUCUUAACCGUGUGGUCGUGGGUUCGAUCCCCACGGAGUGCGC	+	449241	449314	Lys	CUU	LinJ.21
LINF_210019700	ACAGCGGGTGGCAGAGAGGCGTTGCTCGCTCTTCACCACGGTGTGTGTGTATAAATTAGTGCGCAGGTGCCGCGTTCAACGCCTGCCGCTCTCC	ACAGCGGGUGGCAGAGAGGCGUUGCUCGCUCUUCACCACGGUGUGUGUGUAUAAAUUAGUGCGCAGGUGCCGCGUUCAACGCCUGCCGCUCUCC	-	486028	485935	Gly	ACC	LinJ.21	Not detected by tRNAscan SE
LINF_230011600	GCTCCCGTGGTCTAGTTGGTTAGGACGCTGGTCTTATGAACCGGATGTCGCGGGTTCGAGCCCCGCCGGGAGCAC	GCUCCCGUGGUCUAGUUGGUUAGGACGCUGGUCUUAUGAACCGGAUGUCGCGGGUUCGAGCCCCGCCGGGAGCAC	+	223028	223102	Ile	UAU	LinJ.23
LINF_230011700	GCGTGGGTGATCTAGTGGTTATGATGTCTGCTTTACACGCAGAACGTCGCGGGTTCGAACCCCGCCCCGCGTA	GCGUGGGUGAUCUAGUGGUUAUGAUGUCUGCUUUACACGCAGAACGUCGCGGGUUCGAACCCCGCCCCGCGUA	-	223218	223146	Val	UAC	LinJ.23
LINF_230011800	GGTCCTATAGTGTAGTGGTTATCACTTCGGACTTTGAATCCGAAAACCCAGGTTCGAATCCTGGTAGGACCAC	GGUCCUAUAGUGUAGUGGUUAUCACUUCGGACUUUGAAUCCGAAAACCCAGGUUCGAAUCCUGGUAGGACCAC	-	223358	223286	Gln	UUG	LinJ.23
LINF_230012000	TGTCCGTGTGGCTCAATGGAAGAGCATCTGACTACGGATCAGAGGGTTGCAGGTTCGAATCCTGTCACGGATGT	UGUCCGUGUGGCUCAAUGGAAGAGCAUCUGACUACGGAUCAGAGGGUUGCAGGUUCGAAUCCUGUCACGGAUGU	-	223673	223600	Arg	ACG	LinJ.23
LINF_230012100	TGGCAAGATGGTCGAGTGGTCTAAGACGTCACGTTCAGGTCGTGATCTCCCCTGGAGGCGTGGGTTCAAACCCCACTCTTGTCAA	UGGCAAGAUGGUCGAGUGGUCUAAGACGUCACGUUCAGGUCGUGAUCUCCCCUGGAGGCGUGGGUUCAAACCCCACUCUUGUCAA	-	223978	223894	Leu	CAG	LinJ.23
LINF_230012200	AGGCCGCTTAGCACAGTGGCAGTGCACTGGTCTTGTAAACCAGGGGTCCCGAGTTCAATTCTCGGAGTGGCCTT	AGGCCGCUUAGCACAGUGGCAGUGCACUGGUCUUGUAAACCAGGGGUCCCGAGUUCAAUUCUCGGAGUGGCCUU	-	224107	224034	Thr	UGU	LinJ.23
LINF_230012300	GGCCTCTTGGCGCAATGGAAGCGCATCAGACTTCGGATCTGAGGGTTGCAGGTTCGAGTCCTGCAGGGGTCG	GGCCUCUUGGCGCAAUGGAAGCGCAUCAGACUUCGGAUCUGAGGGUUGCAGGUUCGAGUCCUGCAGGGGUCG	+	224179	224250	Arg	UCG	LinJ.23
LINF_230012400	CGCACTTCTAGCTCAGTTGGTAGAGCGCGTGGCTTTTAACCTCGTGGTCGTGGGTTCGAGCCCCACGGAGTGCGG	CGCACUUCUAGCUCAGUUGGUAGAGCGCGUGGCUUUUAACCUCGUGGUCGUGGGUUCGAGCCCCACGGAGUGCGG	+	224563	224637	Lys	UUU	LinJ.23
LINF_230012500	GCAATTGTGGTCCAACGGTTAAGATCCCCGCCTTCCAAGCGGGTGACCCGGGTTCGACTCCCGGCAATTGCAC	GCAAUUGUGGUCCAACGGUUAAGAUCCCCGCCUUCCAAGCGGGUGACCCGGGUUCGACUCCCGGCAAUUGCAC	-	224758	224686	Gly	UCC	LinJ.23
LINF_230012600	GGGGGCTTAGCTCAGTGGTAGAGCATTGGATTCCAAATCCAGGGGTCGTAGGTTCAATCCCTGCAGCTCTCA	GGGGGCUUAGCUCAGUGGUAGAGCAUUGGAUUCCAAAUCCAGGGGUCGUAGGUUCAAUCCCUGCAGCUCUCA	+	224834	224905	Trp	CCA	LinJ.23
LINF_230016900	AGAAAAAGTGTCCAATGGACACGACAGCGTTATTGTTGCTGGGGGCGCGAGTTCTAGTCTCGATTTTCTTC	AGAAAAAGUGUCCAAUGGACACGACAGCGUUAUUGUUGCUGGGGGCGCGAGUUCUAGUCUCGAUUUUCUUC	-	428615	428545	Asn	AUU	LinJ.23	Not detected by tRNAscan SE
LINF_240010900	GGCCGCTTAGTCTAGTGGTATGATTCCCGCTTCGGGTGCGGGAGGTCAGGGGTTCAATTCCCCTAGCGGCCC	GGCCGCUUAGUCUAGUGGUAUGAUUCCCGCUUCGGGUGCGGGAGGUCAGGGGUUCAAUUCCCCUAGCGGCCC	+	211826	211897	Pro	CGG	LinJ.24
LINF_240022100	GCTCCTATAGTGTAGCGGTTATCACCTCGGACTCTGAATCCGATAACCCTGGTTCGAGTCCAGGTAGGAGTGC	GCUCCUAUAGUGUAGCGGUUAUCACCUCGGACUCUGAAUCCGAUAACCCUGGUUCGAGUCCAGGUAGGAGUGC	+	644728	644800	Gln	CUG	LinJ.24
LINF_240022200	GCTGGGGTTCCCGAGTTGGTCAAAGGGGTGAGACTTAAGTTCTCATGCGCAAGCTTCGTGGGTTCGAACCCCACCTCCAGCA	GCUGGGGUUCCCGAGUUGGUcaAAGGGGUGAGACUUAAGUUCUCAUGCGCAAGCUUCGUGGGUUCGAACCCCACCUCCAGCA	-	645091	645010	Leu	UAA	LinJ.24
LINF_240022300	GCTCTCATAGCTCAGTCGGTTAGAGCGTGGGTCTAATAAGCCCAAGGTCACAGGTTCGACCCCTGTTGGGAGCAC	GCUCUCAUAGCUCAGUCGGUUAGAGCGUGGGUCUAAUAAGCCCAAGGUCACAGGUUCGACCCCUGUUGGGAGCAC	+	645178	645252	Ile	AAU	LinJ.24
LINF_240022400	GCTCTCATAGCTCAGTCGGTTAGAGCGTGGGTCTAATAAGCCCAAGGTCACAGGTTCGACCCCTGTTGGGAGCAC	GCUCUCAUAGCUCAGUCGGUUAGAGCGUGGGUCUAAUAAGCCCAAGGUCACAGGUUCGACCCCUGUUGGGAGCAC	+	647190	647264	Ile	AAU	LinJ.24
LINF_240024600	TTCTCGGTAGTATAGTGGTTAGTATACCCGCCTGTCACGCGGGTGACCCGGGTTCAATTCCCGGCCGGGAAG	UUCUCGGUAGUAUAGUGGUUAGUAUACCCGCCUGUCACGCGGGUGACCCGGGUUCAAUUCCCGGCCGGGAAG	-	705038	704967	Asp	GUC	LinJ.24
LINF_280009850	GGCTGACGCCAGCAGCATGCACCGCTGCTGAGCGTGTTGGTAGAGCATCTCACGGTGGGCAACGGCCAGCGCAGCCAAGCTCTCCAGCCCAGCGACG	GGCUGACGCCAGCAGCAUGCACCGCUGCUGAGCGUGUUGGUAGAGCAUCUCACGGUGGGCAACGGCCAGCGCAGCCAAGCUCUCCAGCCCAGCGACG	+	159187	159283	Asn	GUU	LinJ.28	Not detected by tRNAscan SE
LINF_290019900	GCCGAAGTTAGTCGGGGAACGGCCACGGATGGCGTCCGTGCGGAGCTGCTGCTGCGTGTACTGGCGCGGAGCCAGCTCCTTGGCA	GCCGAAGUUAGUCGGGGAACGGCCACGGAUGGCGUCCGUGCGGAGCUGCUGCUGCGUGUACUGGCGCGGAGCCAGCUCCUUGGCA	-	592865	592781	Ala	GGC	LinJ.29	Not detected by tRNAscan SE
LINF_290025800	GGCAGGATGGCCGAGTGGTCTAAGGCGGGAGACTCAAGTTCTCTTCTATTCGTAGGCGCGGGTTCGAACCCCGCTCCTGTCAC	GGCAGGAUGGCCGAGUGGUCUAAGGCGGGAGACUCAAGUUCUCUUCUAUUCGUAGGCGCGGGUUCGAACCCCGCUCCUGUCAC	-	877564	877482	Leu	CAA	LinJ.29
LINF_290025900	GTCATCATACCCAAGTGGTTACGGGGGTTGACTCGAAATCAACTGCGATCTCGCGCGCAGGTTCGAATCCTGCTGATGACG	GUCAUCAUACCCAAGUGGUUACGGGGGUUGACUCGAAAUCAACUGCGAUCUCGCGCGCAGGUUCGAAUCCUGCUGAUGACG	-	877704	877624	Ser	CGA	LinJ.29
LINF_300026300	GGCCGCTTAGCACAGTGGCAGTGCACCACTCTCGTAAAGTGGGGGTCGCGAGTTCGATTCTCGCAGTGGCCT	GGCCGCUUAGCACAGUGGCAGUGCACCACUCUCGUAAAGUGGGGGUCGCGAGUUCGAUUCUCGCAGUGGCCU	-	748498	748427	Thr	CGU	LinJ.30
LINF_310011300	GGGGATGTAGCTCAGATGGTAGAGCGACCGCTTAGCATGCGGTAGGTATTGGGATCGATACCCAACTTCTCCA	GGGGAUGUAGCUCAGAUGGUAGAGCGACCGCUUAGCAUGCGGUAGGUAUUGGGAUCGAUACCCAACUUCUCCA	+	203843	203915	Ala	AGC	LinJ.31
LINF_310018900	GCGCAGTTGGTCTAGTGGTAGAATTCTCGCCTGCCACGCGGGAGGCCCGGGTTCGATTCCCGGACTGCGCACC	GCGCAGUUGGUCUAGUGGUAGAAUUCUCGCCUGCCACGCGGGAGGCCCGGGUUCGAUUCCCGGACUGCGCACC	+	510600	510672	Gly	GCC	LinJ.31
LINF_310019000	TTCCGATGTGGTATAGTGGATAGAACAAGCGGCTCTCACCCGCTAGACCCGGGTTCGATCCCCGGCATCGGAAG	UUCCGAUGUGGUAUAGUGGAUAGAACAAGCGGCUCUCACCCGCUAGACCCGGGUUCGAUCCCCGGCAUCGGAAG	-	510790	510717	Glu	CUC	LinJ.31
LINF_310035600	GCCGCGATAGCTCAGTTGGGAGAGCGTCAGACTGAAGATCTGAAGGTCCCTGGTTCGATCCCGGGTCGCGGCA	GCCGCGAUAGCUCAGUUGGGAGAGCGUCAGACUGAAGAUCUGAAGGUCCCUGGUUCGAUCCCGGGUCGCGGCA	+	1361539	1361611	Phe	GAA	LinJ.31
LINF_310035700	GTCACCATACCCAAGTGGTTACGGGGACTGACTAGAAATCAGTTGCGATCTCGCGCGCAGGTTCGAATCCTGCTGGTGACGC	GUCACCAUACCCAAGUGGUUACGGGGACUGACUAGAAAUCAGUUGCGAUCUCGCGCGCAGGUUCGAAUCCUGCUGGUGACGC	-	1361727	1361646	Ser	AGA	LinJ.31
LINF_330008500	GCCCTTGTAGCCTAATGGATATGGCGTTTGCTTCCTAAGCAAAAGGTTGCGGGTTCGAGTCCCGCCAGGGGTAC	GCCCUUGUAGCCUAAUGGAUAUGGCGUUUGCUUCCUAAGCAAAAGGUUGCGGGUUCGAGUCCCGCCAGGGGUAC	-	110494	110421	Arg	CCU	LinJ.33
LINF_330008600	GCTCCAGTGGCCTAACGGATAAGGCTTTGGACTTCTAATCCAAAGATTGCGGGTTCGAATCCCGCCTGGAGTAC	GCUCCAGUGGCCUAACGGAUAAGGCUUUGGACUUCUAAUCCAAAGAUUGCGGGUUCGAAUCCCGCCUGGAGUAC	-	110626	110553	Arg	UCU	LinJ.33
LINF_330008700	TGGGCGTGTAGCTCAGTGGTAGAGCGCCTGTTTTGCATACAGGAGGCCTAGGGTTCAAACCCCTACTCGTCCAT	UGGGCGUGUAGCUCAGUGGUAGAGCGCCUGUUUUGCAUACAGGAGGCCUAGGGUUCAAACCCCUACUCGUCCAU	+	110702	110775	Ala	UGC	LinJ.33
LINF_330021200	GCATTCCTAGCTCAGTCGGTAGAGCGCACGGCTCTTAACCGTGTGGTCGTGGGTTCGATCCCCACGGAGTGCGC	GCAUUCCUAGCUCAGUCGGUAGAGCGCACGGCUCUUAACCGUGUGGUCGUGGGUUCGAUCCCCACGGAGUGCGC	-	546313	546240	Lys	CUU	LinJ.33
LINF_340017000	GCGCGGTTGGTCTAGGTGGTTATGACGTCGCTTTAACACGGCGAAGGTCTCGGGTTCGAGTCCCGAACTGCGTAC	GCGCGGUUGGUCUAGGUGGUUAUGACGUCGCUUUAACACGGCGAAGGUCUCGGGUUCGAGUCCCGAACUGCGUAC	-	505565	505491	Val	AAC	LinJ.34
LINF_340017100	GCTCTCATAGCTCAGTCGGTTAGAGCGTGGGTCTAATAAGCCCAAGGTCACAGGTTCGACCCCTGTTGGGAGCAC	GCUCUCAUAGCUCAGUCGGUUAGAGCGUGGGUCUAAUAAGCCCAAGGUCACAGGUUCGACCCCUGUUGGGAGCAC	+	505790	505864	Ile	AAU	LinJ.34
LINF_340017200	GCGAGCGTAGCGCAGTCGGCAGCGCGTGGGTCTCATAATCCCAAGGTCGTGAGTTCGATCCTCACCGGTCGCA	GCGAGCGUAGCGCAGUCGGCAGCGCGUGGGUCUCAUAAUCCCAAGGUCGUGAGUUCGAUCCUCACCGGUCGCA	+	505920	505992	Met	CAU	LinJ.34
LINF_340017300	GGCGGAGTGGCCGAGTGGTCTAAGGCGCCAGATTTAGGCTCTGGTCTTTCGAGGCGTGGGTTCGAACCCCACCTCCGTCACC	GGCGGAGUGGCCGAGUGGUCUAAGGCGCCAGAUUUAGGCUCUGGUCUUUCGAGGCGUGGGUUCGAACCCCACCUCCGUCACC	-	506105	506024	Leu	UAG	LinJ.34
LINF_340017400	GTCAACATACCCAAGTGGTTACGGGGTTTGACTTGAAATCAAATGCGATCTCGCGCGCAGGTTCGAACCCTGCTGTTGACG	GUCAACAUACCCAAGUGGUUACGGGGUUUGACUUGAAAUCAAAUGCGAUCUCGCGCGCAGGUUCGAACCCUGCUGUUGACG	+	506180	506260	Ser	UGA	LinJ.34
LINF_340042200	TCCTCCCTGGCGCAGTCGGCAGCGCGTTAGGCTGTTAACCTACAGGTCGTTGGTTCGAATCCAACGGGAGGAGC	UCCUCCCUGGCGCAGUCGGCAGCGCGUUAGGCUGUUAACCUACAGGUCGUUGGUUCGAAUCCAACGGGAGGAGC	-	1540434	1540361	Asn	GUU	LinJ.34
LINF_340042300	CCTTCTGTAGCTCAATTGGTAGAGCATGTGACTGTAGAGATCGCAGATATCACAGGGTCGCTGGTTCGATTCCGGCCGGAAGGA	CCUUCUGUAGCUCAAUUGGUAGAGCAUGUGACUGUAGAGAUCGCAGAUAUCACAGGGUCGCUGGUUCGAUUCCGGCCGGAAGGA	-	1540579	1540496	Tyr	GUA	LinJ.34
LINF_340042400	GGCCGCTTAGCACAGTGGCAGTGCACCACTCTCGTAAAGTGGGGGTCGCGAGTTCGATTCTCGCAGTGGCCT	GGCCGCUUAGCACAGUGGCAGUGCACCACUCUCGUAAAGUGGGGGUCGCGAGUUCGAUUCUCGCAGUGGCCU	-	1540712	1540641	Thr	CGU	LinJ.34
LINF_340042500	GGCCGCTTAGTCTAGTGGTATGATTCCCGCTTCGGGTGCGGGAGGTCAGGGGTTCAATTCCCCTAGCGGCCC	GGCCGCUUAGUCUAGUGGUAUGAUUCCCGCUUCGGGUGCGGGAGGUCAGGGGUUCAAUUCCCCUAGCGGCCC	+	1540793	1540864	Pro	CGG	LinJ.34
LINF_340042600	TCCTCCCTGGCGCAGTCGGCAGCGCGTTAGGCTGTTAACCTACAGGTCGTTGGTTCGAATCCAACGGGAGGAGC	UCCUCCCUGGCGCAGUCGGCAGCGCGUUAGGCUGUUAACCUACAGGUCGUUGGUUCGAAUCCAACGGGAGGAGC	+	1540927	1541000	Asn	GUU	LinJ.34
LINF_360019300	CCTTCTGTAGCTCAATTGGTAGAGCATGTGACTGTAGAGTTCGCAGGTATCACAGGGTCGCTGGTTCGATTCCGGCCGGAAGGAC	CCUUCUGUAGCUCAAUUGGUAGAGCAUGUGACUGUAGAGUUCGCAGGUAUCACAGGGUCGCUGGUUCGAUUCCGGCCGGAAGGAC	-	493790	493706	Tyr	GUA	LinJ.36
LINF_360019400	GGCTGCTTAGCTCAATGGCAGAGCGCCGTCCTAGTAAGACGGAGGTCAGGGGTTCGATCCCCCTAGCGGCCT	GGCUGCUUAGCUCAAUGGCAGAGCGCCGUCCUAGUAAGACGGAGGUCAGGGGUUCGAUCCCCCUAGCGGCCU	-	493943	493872	Thr	AGU	LinJ.36
LINF_360019500	GGCTGCTTAGCTCAATGGCAGAGCGCCGTCCTAGTAAGACGGAGGTCAGGGGTTCGATCCCCCTAGCGGCCT	GGCUGCUUAGCUCAAUGGCAGAGCGCCGUCCUAGUAAGACGGAGGUCAGGGGUUCGAUCCCCCUAGCGGCCU	+	494822	494893	Thr	AGU	LinJ.36
LINF_360019600	CCTTCTGTAGCTCAATTGGTAGAGCATGTGACTGTAGAGTTCGCAGGTATCACAGGGTCGCTGGTTCGATTCCGGCCGGAAGGAC	CCUUCUGUAGCUCAAUUGGUAGAGCAUGUGACUGUAGAGUUCGCAGGUAUCACAGGGUCGCUGGUUCGAUUCCGGCCGGAAGGAC	+	494975	495059	Tyr	GUA	LinJ.36
LINF_360033100	GCGCAGTTGGTCTAGTGGTAGAATTCTCGCCTGCCACGCGGGAGGCCCGGGTTCGATTCCCGGACTGCGCAC	GCGCAGUUGGUCUAGUGGUAGAAUUCUCGCCUGCCACGCGGGAGGCCCGGGUUCGAUUCCCGGACUGCGCAC	+	1057731	1057802	Gly	GCC	LinJ.36
LINF_360033200	GGCTGCTTAGCTCAATGGCAGAGCGCCGTCCTAGTAAGACGGAGGTCAGGGGTTCGATCCCCCTAGCGGCCT	GGCUGCUUAGCUCAAUGGCAGAGCGCCGUCCUAGUAAGACGGAGGUCAGGGGUUCGAUCCCCCUAGCGGCCU	-	1058428	1058357	Thr	AGU	LinJ.36
LINF_360033300	GCGCAGTTGGTCTAGTGGTAGAATTCTCGCCTGCCACGCGGGAGGCCCGGGTTCGATTCCCGGACTGCGCA	GCGCAGUUGGUCUAGUGGUAGAAUUCUCGCCUGCCACGCGGGAGGCCCGGGUUCGAUUCCCGGACUGCGCA	-	1058565	1058495	Gly	GCC	LinJ.36
LINF_360033400	GGTCCAGTGGTCTAGTGGCATGATTCTCCCTTAGGGTGGGAGAGGTCCCGGGTTCAATTCCCGGCTGGACCC	GGUCCAGUGGUCUAGUGGCAUGAUUCUCCCUUAGGGUGGGAGAGGUCCCGGGUUCAAUUCCCGGCUGGACCC	+	1058638	1058709	Pro	AGG	LinJ.36
LINF_360051500	CGCTCCTATAGTGTAGCGGTTATCACCTCGGACTCTGAATCCGATAACCCTGGTTCGAGTCCAGGTAGGAGTGT	CGCUCCUAUAGUGUAGCGGUUAUCACCUCGGACUCUGAAUCCGAUAACCCUGGUUCGAGUCCAGGUAGGAGUGU	-	1648152	1648079	Gln	CUG	LinJ.36
LINF_360074500	GGATTCATAGCTCAGTGGTAGAGCATTCGGCTGCAGTCCGAATGGTCCCCGGTTCAAACCCGGGTGGGTCCT	GGAUUCAUAGCUCAGUGGUAGAGCAUUCGGCUGCAGUCCGAAUGGUCCCCGGUUCAAACCCGGGUGGGUCCU	+	2530973	2531044	Cys	GCA	LinJ.36
LINF_360074600	GGTGAGATGGTCGAGTGGTCTAAGACGTTGGATTAAGGTTCCAATCCTTTCGAGGGCGTGGGTTCAAACCCCACTCTCATCA	GGUGAGAUGGUCGAGUGGUcUAAGACGUUGGAUUAAGGUUCCAAUCCUUUCGAGGGCGUGGGUUCAAACCCCACUCUCAUCA	-	2531916	2531835	Leu	AAG	LinJ.36
LINF_360074700	AGCACCGTAGCGCAGTGGAAGCGCGATGGGCTCATAACCCATAGGTCGTTGGATCGAAACCAATCGGTGCTA	AGCACCGUAGCGCAGUGGAAGCGCGAUGGGCUCAUAACCCAUAGGUCGUUGGAUCGAAACCAAUCGGUGCUA	-	2532049	2531978	Met	CAU	LinJ.36
LINF_360074800	GGTCGTTTGGTCTAGTGGTATGATTCCTGTTTTGGGTACAGGAGGTCACGGGTTCAATTCCCGTAACGACCCC	GGUCGUUUGGUCUAGUGGUAUGAUUCCUGUUUUGGGUACAGGAGGUCACGGGUUCAAUUCCCGUAACGACCCC	+	2532123	2532195	Pro	UGG	LinJ.36

## Sheet: LINF-codons per 1000
GeneID	TTT	TTC	TTA	TTG	CTT	CTC	CTA	CTG	ATT	ATC	ATA	GTT	GTC	GTA	GTG	TCT	TCC	TCA	TCG	AGT	AGC	CCT	CCC	CCA	CCG	ACT	ACC	ACA	ACG	GCT	GCC	GCA	GCG	TAT	TAC	CAT	CAC	CAA	CAG	AAT	AAC	AAA	AAG	GAT	GAC	GAA	GAG	TGT	TGC
LINF_010005000	12.012	30.03	0	6.00601	6.00601	30.03	3.003	18.018	18.018	33.033	3.003	6.00601	24.024	6.00601	27.027	6.00601	36.036	3.003	21.021	3.003	36.036	0	18.018	6.00601	18.018	9.00901	30.03	0	30.03	15.015	33.033	9.00901	30.03	12.012	42.042	6.00601	6.00601	6.00601	27.027	9.00901	33.033	6.00601	18.018	18.018	27.027	6.00601	36.036	0	36.036
LINF_010005100	12.8676	27.5735	0	9.19118	7.35294	31.25	0	42.2794	3.67647	27.5735	1.83824	5.51471	20.2206	0	33.0882	5.51471	14.7059	3.67647	9.19118	1.83824	14.7059	11.0294	22.0588	11.0294	20.2206	1.83824	16.5441	7.35294	34.9265	16.5441	36.7647	16.5441	42.2794	1.83824	25.7353	7.35294	25.7353	9.19118	31.25	5.51471	25.7353	11.0294	31.25	12.8676	64.3382	5.51471	53.3088	1.83824	12.8676
LINF_010005200	16.3447	23.7741	1.48588	5.94354	4.45765	37.1471	2.97177	26.7459	10.4012	29.7177	0	5.94354	20.8024	1.48588	29.7177	5.94354	16.3447	2.97177	26.7459	7.42942	32.6895	0	5.94354	10.4012	26.7459	7.42942	22.2883	11.8871	34.1753	7.42942	46.0624	10.4012	16.3447	1.48588	22.2883	0	11.8871	1.48588	32.6895	1.48588	35.6612	4.45765	47.5483	7.42942	66.8648	7.42942	57.9495	2.97177	17.8306
LINF_010005300	21.5054	10.7527	5.37634	16.129	21.5054	37.6344	0	16.129	5.37634	10.7527	10.7527	5.37634	21.5054	0	26.8817	16.129	21.5054	5.37634	59.1398	0	16.129	10.7527	5.37634	16.129	21.5054	10.7527	16.129	0	16.129	16.129	53.7634	10.7527	48.3871	0	10.7527	5.37634	21.5054	5.37634	32.2581	5.37634	0	21.5054	32.2581	0	43.0108	5.37634	80.6452	0	0
LINF_010005400	4.51128	22.5564	0	4.51128	4.51128	19.5489	1.50376	33.0827	16.5414	48.1203	0	9.02256	33.0827	6.01504	43.609	4.51128	15.0376	0	10.5263	3.00752	12.0301	6.01504	4.51128	4.51128	30.0752	6.01504	27.0677	0	21.0526	16.5414	37.594	3.00752	28.5714	7.5188	30.0752	1.50376	19.5489	0	45.1128	7.5188	28.5714	1.50376	67.6692	9.02256	36.0902	6.01504	82.7068	4.51128	18.0451
LINF_010005500	4.01606	0	0	20.0803	4.01606	24.0964	8.03213	40.1606	20.0803	12.0482	4.01606	12.0482	16.0643	8.03213	32.1285	0	0	0	20.0803	16.0643	32.1285	4.01606	4.01606	12.0482	12.0482	8.03213	32.1285	0	24.0964	24.0964	32.1285	16.0643	56.2249	0	4.01606	8.03213	12.0482	0	20.0803	4.01606	12.0482	8.03213	60.241	12.0482	32.1285	8.03213	92.3695	8.03213	20.0803
LINF_010005600	6.90846	20.7254	0	13.8169	18.9983	18.9983	6.90846	29.361	3.45423	17.2712	0	8.63558	22.4525	5.18135	51.8135	13.8169	27.6339	5.18135	20.7254	1.72712	15.544	8.63558	22.4525	15.544	31.0881	8.63558	22.4525	8.63558	34.5423	24.1796	41.4508	24.1796	51.8135	5.18135	5.18135	5.18135	18.9983	5.18135	31.0881	5.18135	18.9983	1.72712	20.7254	13.8169	32.8152	6.90846	63.9033	0	12.0898
LINF_010005700	0	37.9747	0	12.6582	16.8776	16.8776	8.43882	42.1941	4.21941	12.6582	0	12.6582	33.7553	8.43882	84.3882	8.43882	25.3165	8.43882	21.097	4.21941	21.097	12.6582	16.8776	4.21941	37.9747	4.21941	25.3165	0	16.8776	8.43882	50.6329	8.43882	33.7553	0	29.5359	0	12.6582	4.21941	8.43882	0	16.8776	4.21941	25.3165	4.21941	25.3165	8.43882	54.8523	4.21941	25.3165
LINF_010005800	18.3824	7.35294	0	18.3824	0	22.0588	3.67647	36.7647	0	25.7353	3.67647	11.0294	25.7353	7.35294	44.1176	7.35294	25.7353	3.67647	25.7353	11.0294	25.7353	7.35294	11.0294	11.0294	40.4412	7.35294	11.0294	14.7059	18.3824	18.3824	44.1176	18.3824	69.8529	7.35294	18.3824	3.67647	11.0294	0	22.0588	3.67647	18.3824	3.67647	11.0294	18.3824	25.7353	11.0294	55.1471	0	25.7353
LINF_010005900	8.62069	34.4828	2.87356	8.62069	14.3678	25.8621	0	45.977	5.74713	20.1149	8.62069	5.74713	34.4828	5.74713	40.2299	0	14.3678	14.3678	34.4828	0	17.2414	8.62069	11.4943	11.4943	51.7241	14.3678	20.1149	14.3678	8.62069	8.62069	37.3563	25.8621	34.4828	0	34.4828	0	25.8621	5.74713	25.8621	5.74713	14.3678	2.87356	11.4943	14.3678	31.6092	0	31.6092	2.87356	17.2414
LINF_010006000	20.5128	20.5128	0	15.3846	5.12821	15.3846	0	35.8974	10.2564	41.0256	5.12821	5.12821	10.2564	10.2564	66.6667	5.12821	10.2564	5.12821	20.5128	0	35.8974	5.12821	5.12821	10.2564	46.1538	0	10.2564	10.2564	35.8974	15.3846	25.641	0	56.4103	0	15.3846	10.2564	10.2564	0	35.8974	0	0	5.12821	46.1538	30.7692	51.2821	0	56.4103	0	5.12821
LINF_010006100	1.52207	10.6545	0	9.13242	9.13242	18.2648	4.56621	12.1766	9.13242	12.1766	1.52207	6.08828	19.7869	4.56621	21.309	15.2207	27.3973	6.08828	30.4414	7.61035	25.8752	15.2207	28.9193	19.7869	50.2283	13.6986	21.309	18.2648	50.2283	22.8311	39.5738	36.5297	38.0517	3.04414	19.7869	6.08828	18.2648	4.56621	48.7062	7.61035	16.7428	1.52207	21.309	6.08828	36.5297	13.6986	42.618	1.52207	12.1766
LINF_010006200	0	10.989	0	10.989	2.74725	5.49451	5.49451	41.2088	8.24176	13.7363	8.24176	2.74725	13.7363	5.49451	43.956	16.4835	24.7253	10.989	43.956	21.978	35.7143	13.7363	5.49451	10.989	16.4835	8.24176	10.989	13.7363	16.4835	13.7363	30.2198	30.2198	74.1758	2.74725	8.24176	5.49451	41.2088	5.49451	35.7143	2.74725	19.2308	0	16.4835	16.4835	27.4725	13.7363	46.7033	5.49451	0
LINF_010006300	36.5854	12.1951	0	0	0	24.3902	0	24.3902	0	36.5854	24.3902	12.1951	0	12.1951	97.561	0	12.1951	0	12.1951	0	12.1951	0	0	0	36.5854	0	24.3902	0	12.1951	12.1951	24.3902	12.1951	0	0	12.1951	0	36.5854	0	73.1707	0	12.1951	12.1951	36.5854	24.3902	48.7805	0	60.9756	0	36.5854
LINF_010006400	8.62069	25.8621	0	0	0	34.4828	0	86.2069	17.2414	25.8621	0	0	0	8.62069	25.8621	0	8.62069	8.62069	8.62069	0	8.62069	17.2414	8.62069	0	34.4828	0	17.2414	8.62069	51.7241	17.2414	8.62069	0	34.4828	8.62069	25.8621	17.2414	8.62069	0	77.5862	0	43.1034	8.62069	51.7241	17.2414	17.2414	17.2414	34.4828	0	0
LINF_010006500	12.5	25	0	12.5	12.5	12.5	0	75	0	37.5	0	25	12.5	0	25	0	37.5	0	37.5	12.5	12.5	0	12.5	12.5	12.5	0	37.5	0	12.5	0	62.5	12.5	12.5	0	25	0	37.5	0	37.5	0	12.5	0	0	12.5	37.5	0	100	0	37.5
LINF_010006600	8.75273	15.3173	2.18818	10.9409	15.3173	21.8818	2.18818	43.7637	4.37637	17.5055	2.18818	10.9409	15.3173	8.75273	28.4464	17.5055	19.6937	10.9409	43.7637	4.37637	35.0109	15.3173	6.56455	26.2582	26.2582	2.18818	13.1291	8.75273	28.4464	15.3173	50.3282	21.8818	24.07	0	21.8818	8.75273	8.75273	0	35.0109	0	17.5055	4.37637	19.6937	13.1291	39.3873	8.75273	50.3282	0	15.3173
LINF_010006700	11.6883	46.7532	0	9.09091	3.8961	31.1688	1.2987	31.1688	10.3896	37.6623	1.2987	6.49351	50.6494	2.5974	36.3636	6.49351	14.2857	0	18.1818	5.1948	19.4805	3.8961	12.987	3.8961	7.79221	1.2987	22.0779	7.79221	28.5714	12.987	45.4545	10.3896	40.2597	5.1948	33.7662	3.8961	20.7792	1.2987	19.4805	1.2987	28.5714	1.2987	32.4675	3.8961	29.8701	9.09091	53.2468	2.5974	28.5714
LINF_010006800	0	14.4928	0	14.4928	4.83092	24.1546	0	19.3237	4.83092	9.66184	0	4.83092	28.9855	4.83092	48.3092	4.83092	14.4928	4.83092	0	4.83092	19.3237	4.83092	9.66184	0	0	4.83092	19.3237	19.3237	9.66184	9.66184	53.1401	24.1546	62.8019	4.83092	14.4928	4.83092	14.4928	0	38.6473	0	28.9855	0	43.4783	0	28.9855	9.66184	115.942	0	9.66184
LINF_010006900	11.194	14.9254	0	18.6567	3.73134	26.1194	0	29.8507	3.73134	7.46269	0	18.6567	11.194	3.73134	44.7761	11.194	18.6567	0	29.8507	7.46269	26.1194	3.73134	7.46269	3.73134	18.6567	11.194	7.46269	14.9254	48.5075	29.8507	33.5821	7.46269	44.7761	7.46269	26.1194	7.46269	18.6567	11.194	44.7761	0	7.46269	0	14.9254	22.3881	29.8507	7.46269	55.9701	0	22.3881
LINF_010007000	4.45434	16.7038	0	5.56793	6.68151	28.9532	2.22717	36.7483	6.68151	6.68151	3.34076	7.7951	25.6125	5.56793	40.0891	7.7951	7.7951	7.7951	21.1581	6.68151	26.7261	6.68151	8.90869	13.363	25.6125	6.68151	12.2494	14.4766	26.7261	24.4989	41.2027	18.931	62.3608	4.45434	16.7038	8.90869	24.4989	6.68151	33.4076	6.68151	13.363	2.22717	21.1581	16.7038	46.7706	8.90869	45.657	2.22717	17.8174
LINF_010007100	8.98204	32.9341	2.99401	2.99401	14.9701	2.99401	5.98802	17.9641	5.98802	14.9701	0	11.976	23.9521	8.98204	44.9102	2.99401	17.9641	2.99401	20.9581	2.99401	20.9581	0	11.976	8.98204	29.9401	11.976	35.9281	5.98802	29.9401	20.9581	32.9341	8.98204	62.8743	5.98802	35.9281	0	35.9281	2.99401	29.9401	2.99401	23.9521	5.98802	23.9521	20.9581	38.9222	8.98204	35.9281	8.98204	20.9581
LINF_010007200	21.7391	21.7391	0	7.24638	7.24638	50.7246	7.24638	50.7246	7.24638	28.9855	0	0	7.24638	7.24638	28.9855	7.24638	28.9855	0	14.4928	0	65.2174	14.4928	14.4928	14.4928	0	14.4928	43.4783	7.24638	21.7391	0	43.4783	14.4928	28.9855	0	50.7246	7.24638	21.7391	7.24638	28.9855	14.4928	14.4928	0	28.9855	7.24638	21.7391	7.24638	28.9855	0	7.24638
LINF_010007300	10.846	18.4382	1.0846	8.67679	10.846	31.4534	4.3384	42.2993	2.1692	11.9306	4.3384	6.50759	28.1996	5.42299	39.0456	8.67679	17.3536	8.67679	23.8612	2.1692	29.2842	8.67679	6.50759	9.76139	27.115	4.3384	11.9306	14.0998	36.8764	11.9306	43.3839	27.115	46.6377	6.50759	6.50759	5.42299	13.0152	6.50759	31.4534	4.3384	23.8612	0	26.0304	18.4382	46.6377	5.42299	43.3839	6.50759	14.0998
LINF_010007400	3.77359	12.5786	0	16.3522	2.51572	15.0943	2.51572	35.2201	5.03145	16.3522	1.25786	5.03145	21.3836	1.25786	41.5094	20.1258	25.1572	8.80503	32.7044	6.28931	26.4151	16.3522	18.8679	8.80503	37.7358	8.80503	12.5786	5.03145	33.9623	31.4465	37.7358	28.9308	42.7673	2.51572	16.3522	8.80503	32.7044	2.51572	21.3836	2.51572	17.6101	1.25786	10.0629	10.0629	23.8994	3.77359	49.0566	3.77359	12.5786
LINF_010007500	0	10.6762	0	0	7.11744	10.6762	0	39.1459	14.2349	24.911	3.55872	7.11744	14.2349	0	17.7936	7.11744	24.911	7.11744	28.4698	7.11744	14.2349	10.6762	3.55872	10.6762	21.3523	7.11744	14.2349	7.11744	10.6762	21.3523	28.4698	35.5872	53.3808	0	21.3523	3.55872	10.6762	14.2349	60.4982	3.55872	24.911	3.55872	21.3523	3.55872	32.0285	7.11744	85.4093	3.55872	7.11744
LINF_010007600	18.6916	37.3832	9.34579	0	0	28.0374	0	37.3832	0	37.3832	9.34579	9.34579	9.34579	0	84.1121	0	9.34579	0	9.34579	0	9.34579	0	18.6916	18.6916	0	0	28.0374	0	37.3832	0	0	28.0374	65.4206	18.6916	9.34579	0	0	0	37.3832	9.34579	37.3832	0	65.4206	18.6916	46.729	9.34579	56.0748	0	37.3832
LINF_010007700	12.1065	36.3196	0	2.42131	14.5278	24.2131	0	48.4261	12.1065	21.7918	2.42131	7.26392	26.6344	9.68523	38.7409	2.42131	19.3705	0	12.1065	2.42131	19.3705	4.84262	12.1065	14.5278	46.0048	2.42131	7.26392	4.84262	31.477	4.84262	24.2131	7.26392	33.8983	2.42131	21.7918	12.1065	33.8983	4.84262	48.4261	9.68523	19.3705	7.26392	46.0048	12.1065	29.0557	4.84262	53.2688	0	7.26392
LINF_010007800	0	11.6279	0	11.6279	5.81395	11.6279	5.81395	23.2558	17.4419	29.0698	0	5.81395	0	0	23.2558	0	5.81395	5.81395	5.81395	0	5.81395	5.81395	17.4419	5.81395	11.6279	0	11.6279	17.4419	29.0698	11.6279	17.4419	11.6279	34.8837	23.2558	40.6977	11.6279	29.0698	17.4419	34.8837	23.2558	29.0698	17.4419	58.1395	34.8837	17.4419	23.2558	75.5814	5.81395	17.4419
LINF_010007900	0	0	0	0	16.9492	16.9492	0	16.9492	0	0	0	0	0	0	0	0	16.9492	0	16.9492	0	0	0	0	0	0	0	0	0	0	67.7966	67.7966	0	84.7458	0	0	0	33.8983	0	84.7458	0	50.8475	16.9492	101.695	33.8983	16.9492	0	84.7458	0	0
LINF_010008000	31.0078	28.4238	2.58398	12.9199	18.0879	33.5917	7.75194	28.4238	10.3359	20.6718	0	33.5917	20.6718	7.75194	43.9276	12.9199	7.75194	5.16796	18.0879	5.16796	18.0879	10.3359	5.16796	7.75194	15.5039	10.3359	10.3359	15.5039	18.0879	36.1757	25.8398	18.0879	18.0879	2.58398	23.2558	7.75194	12.9199	5.16796	33.5917	5.16796	20.6718	15.5039	51.6796	33.5917	31.0078	18.0879	43.9276	12.9199	10.3359
LINF_010008100	34.965	27.972	6.99301	34.965	27.972	20.979	20.979	41.958	20.979	13.986	0	27.972	27.972	6.99301	27.972	20.979	20.979	20.979	0	6.99301	20.979	6.99301	20.979	6.99301	13.986	6.99301	6.99301	20.979	13.986	6.99301	27.972	6.99301	6.99301	6.99301	34.965	6.99301	20.979	13.986	13.986	6.99301	13.986	27.972	13.986	0	13.986	13.986	13.986	6.99301	27.972
LINF_010008200	11.7994	14.7493	2.94985	14.7493	14.7493	23.5988	2.94985	26.5487	17.6991	17.6991	8.84956	20.649	32.4484	2.94985	20.649	20.649	20.649	14.7493	8.84956	8.84956	23.5988	17.6991	2.94985	23.5988	5.8997	14.7493	20.649	26.5487	8.84956	20.649	20.649	14.7493	23.5988	8.84956	11.7994	8.84956	20.649	26.5487	26.5487	8.84956	20.649	17.6991	26.5487	17.6991	41.2979	14.7493	11.7994	0	29.4985
LINF_010008300	47.619	38.0952	4.7619	28.5714	33.3333	9.52381	14.2857	28.5714	14.2857	14.2857	4.7619	33.3333	14.2857	14.2857	23.8095	33.3333	0	4.7619	28.5714	0	23.8095	9.52381	9.52381	14.2857	19.0476	4.7619	14.2857	14.2857	19.0476	28.5714	9.52381	4.7619	9.52381	19.0476	19.0476	4.7619	4.7619	28.5714	42.8571	19.0476	9.52381	19.0476	42.8571	9.52381	9.52381	28.5714	23.8095	0	14.2857
LINF_010008400	20.6186	20.6186	0	10.3093	10.3093	0	0	30.9278	30.9278	30.9278	0	30.9278	41.2371	0	30.9278	30.9278	10.3093	0	0	0	30.9278	10.3093	10.3093	20.6186	30.9278	10.3093	10.3093	30.9278	20.6186	30.9278	20.6186	30.9278	30.9278	20.6186	30.9278	0	10.3093	20.6186	10.3093	20.6186	30.9278	0	10.3093	20.6186	0	0	0	0	30.9278
LINF_010008500	3.87597	19.3798	0	31.0078	34.8837	38.7597	7.75194	27.1318	0	11.6279	3.87597	27.1318	23.2558	3.87597	27.1318	19.3798	27.1318	0	34.8837	3.87597	27.1318	7.75194	19.3798	19.3798	34.8837	11.6279	7.75194	23.2558	15.5039	19.3798	42.6357	34.8837	27.1318	0	23.2558	3.87597	34.8837	7.75194	19.3798	0	15.5039	7.75194	19.3798	7.75194	19.3798	15.5039	42.6357	3.87597	31.0078
LINF_010008600	5.34759	13.369	2.6738	17.3797	9.35829	26.738	4.0107	54.8128	8.02139	16.0428	2.6738	5.34759	21.3904	4.0107	42.7807	2.6738	16.0428	6.68449	30.7487	5.34759	30.7487	1.3369	13.369	12.0321	17.3797	4.0107	10.6952	5.34759	29.4118	16.0428	46.7914	21.3904	42.7807	2.6738	18.7166	10.6952	17.3797	8.02139	44.1176	6.68449	12.0321	5.34759	26.738	5.34759	40.107	10.6952	56.1497	8.02139	14.7059
LINF_010008700	15.873	21.164	0	10.582	5.29101	31.746	5.29101	31.746	5.29101	26.455	0	10.582	47.619	0	21.164	15.873	10.582	0	10.582	5.29101	68.7831	5.29101	26.455	21.164	26.455	10.582	21.164	0	10.582	26.455	37.037	5.29101	37.037	0	21.164	0	10.582	5.29101	21.164	5.29101	10.582	0	26.455	15.873	42.328	21.164	37.037	5.29101	15.873
LINF_010008800	10.6383	15.9574	5.31915	10.6383	0	47.8723	0	47.8723	5.31915	37.234	0	0	31.9149	0	58.5106	0	5.31915	10.6383	15.9574	0	31.9149	10.6383	15.9574	5.31915	21.2766	5.31915	10.6383	10.6383	5.31915	10.6383	42.5532	5.31915	37.234	10.6383	37.234	15.9574	5.31915	5.31915	31.9149	10.6383	26.5957	5.31915	53.1915	10.6383	26.5957	15.9574	26.5957	0	15.9574
LINF_010008900	8.57843	18.3824	3.67647	14.7059	11.0294	30.6373	6.12745	67.402	1.22549	30.6373	2.45098	2.45098	25.7353	3.67647	39.2157	4.90196	9.80392	1.22549	20.8333	4.90196	41.6667	4.90196	7.35294	6.12745	22.0588	4.90196	6.12745	8.57843	41.6667	6.12745	52.6961	20.8333	57.598	3.67647	19.6078	7.35294	17.1569	3.67647	39.2157	4.90196	23.2843	2.45098	19.6078	8.57843	37.9902	11.0294	41.6667	8.57843	15.9314
LINF_010009000	4.87211	21.9245	0	12.1803	6.09013	28.0146	3.65408	52.3752	4.87211	10.9622	3.65408	4.87211	15.8343	4.87211	41.4129	2.43605	10.9622	6.09013	19.4884	4.87211	19.4884	3.65408	12.1803	10.9622	17.0524	2.43605	12.1803	6.09013	23.1425	14.6163	40.1949	26.7966	76.7357	3.65408	7.30816	8.52619	19.4884	8.52619	68.2095	8.52619	4.87211	0	23.1425	23.1425	47.503	9.74421	62.1194	1.21803	18.2704
LINF_010009100	3.52113	12.3239	1.76056	12.3239	12.3239	33.4507	7.04225	40.493	5.28169	14.0845	0	10.5634	21.1268	7.04225	28.169	3.52113	14.0845	10.5634	19.3662	5.28169	26.4085	8.80282	5.28169	19.3662	28.169	1.76056	14.0845	10.5634	28.169	19.3662	52.8169	31.6901	54.5775	5.28169	15.8451	8.80282	31.6901	8.80282	40.493	3.52113	12.3239	3.52113	10.5634	8.80282	36.9718	5.28169	33.4507	1.76056	22.8873
LINF_010009200	0	40	0	0	5	25	5	80	5	10	0	5	35	0	75	5	5	0	25	0	25	5	10	0	30	0	20	0	40	5	5	0	30	0	35	0	20	0	45	5	15	0	105	0	35	0	50	0	5
LINF_010009300	0	40	0	0	5	25	5	80	5	10	0	5	35	0	75	5	5	0	25	0	25	5	10	0	30	0	20	0	40	5	5	0	30	0	35	0	20	0	45	5	15	0	105	0	35	0	50	0	5
LINF_010009400	2.68817	6.72043	2.68817	10.7527	10.7527	28.2258	9.4086	30.914	2.68817	14.7849	0	6.72043	18.8172	5.37634	21.5054	12.0968	20.1613	10.7527	40.3226	9.4086	20.1613	6.72043	8.06452	9.4086	21.5054	4.03226	21.5054	13.4409	25.5376	18.8172	34.9462	24.1935	71.2366	4.03226	18.8172	13.4409	34.9462	0	41.6667	1.34409	9.4086	4.03226	12.0968	17.4731	32.2581	10.7527	47.043	0	26.8817
LINF_010009500	11.9048	30.6122	0	10.2041	10.2041	47.619	5.10204	42.517	1.70068	35.7143	1.70068	3.40136	25.5102	3.40136	44.2177	3.40136	15.3061	5.10204	28.9116	3.40136	35.7143	5.10204	6.80272	6.80272	25.5102	0	27.2109	1.70068	32.3129	10.2041	52.7211	15.3061	62.9252	6.80272	20.4082	6.80272	20.4082	3.40136	13.6054	1.70068	17.0068	5.10204	20.4082	8.5034	20.4082	5.10204	25.5102	5.10204	17.0068
LINF_010009600	4.58716	36.6972	0	13.7615	0	22.9358	0	55.0459	0	22.9358	4.58716	9.17431	32.1101	13.7615	50.4587	13.7615	18.3486	0	13.7615	4.58716	18.3486	4.58716	4.58716	4.58716	41.2844	0	27.5229	9.17431	36.6972	0	45.8716	27.5229	50.4587	0	13.7615	13.7615	22.9358	9.17431	36.6972	4.58716	18.3486	9.17431	18.3486	18.3486	45.8716	9.17431	18.3486	9.17431	13.7615
LINF_010009700	3.88601	16.1917	0.647668	5.18135	3.88601	18.7824	1.94301	17.487	5.82902	17.487	0.647668	6.47668	21.3731	3.88601	30.4404	1.94301	18.7824	5.82902	14.2487	7.12435	36.9171	8.41969	17.487	20.0777	74.4819	7.77202	16.8394	5.18135	23.9637	21.3731	45.3368	15.544	64.7668	2.59067	14.8964	4.53368	23.9637	2.59067	45.9845	2.59067	22.0207	3.23834	47.2798	7.12435	33.6788	2.59067	34.9741	2.59067	11.658
LINF_010009800	8.62069	22.9885	0	8.62069	4.31034	31.6092	0	58.908	4.31034	38.7931	1.43678	2.87356	34.4828	2.87356	43.1034	2.87356	11.4943	0	10.0575	1.43678	11.4943	1.43678	8.62069	5.74713	25.8621	0	10.0575	8.62069	47.4138	4.31034	24.4253	8.62069	51.7241	2.87356	34.4828	2.87356	17.2414	1.43678	25.8621	0	33.046	2.87356	57.4713	7.18391	34.4828	11.4943	71.8391	5.74713	20.1149
LINF_010009900	5.57103	30.6407	0	13.9276	8.35655	44.5682	8.35655	44.5682	13.9276	33.4262	5.57103	0	27.8552	5.57103	19.4986	0	13.9276	8.35655	8.35655	2.78552	27.8552	2.78552	5.57103	5.57103	22.2841	0	8.35655	2.78552	61.2813	2.78552	52.9248	11.1421	38.9972	0	19.4986	5.57103	30.6407	2.78552	22.2841	11.1421	25.0696	5.57103	47.3538	11.1421	38.9972	11.1421	58.4958	0	22.2841
LINF_010010000	5.73066	27.2206	0	8.59599	4.29799	34.384	8.59599	50.1433	4.29799	32.9513	1.43267	5.73066	22.9226	2.86533	48.7106	2.86533	12.894	1.43267	8.59599	1.43267	21.49	2.86533	4.29799	7.16332	30.086	0	11.4613	2.86533	38.6819	7.16332	35.8166	10.0287	50.1433	1.43267	35.8166	0	21.49	5.73066	24.3553	2.86533	25.788	4.29799	40.1146	7.16332	41.5473	10.0287	67.3352	8.59599	20.0573
LINF_010010100	7.07214	28.2885	0	5.65771	4.24328	25.4597	2.82885	46.6761	5.65771	32.5318	4.24328	5.65771	31.1174	1.41443	43.8472	2.82885	11.3154	0	11.3154	4.24328	24.0453	2.82885	8.48656	5.65771	29.703	2.82885	8.48656	5.65771	41.0184	5.65771	29.703	8.48656	46.6761	2.82885	38.1895	1.41443	19.802	1.41443	28.2885	1.41443	32.5318	0	42.4328	9.90099	36.7751	8.48656	60.8204	4.24328	19.802
LINF_010010200	0	12.6582	0	0	0	0	0	37.9747	0	50.6329	0	12.6582	50.6329	0	63.2911	0	12.6582	0	0	0	37.9747	0	0	12.6582	25.3165	12.6582	0	0	25.3165	12.6582	25.3165	0	75.9494	12.6582	50.6329	0	25.3165	12.6582	37.9747	0	25.3165	0	37.9747	0	25.3165	0	63.2911	25.3165	50.6329
LINF_010010300	6.99301	26.5734	0	8.39161	4.1958	27.972	2.7972	46.1538	6.99301	40.5594	1.3986	2.7972	27.972	0	48.951	4.1958	8.39161	2.7972	9.79021	0	16.7832	0	11.1888	2.7972	36.3636	2.7972	15.3846	8.39161	50.3496	9.79021	34.965	9.79021	60.1399	0	33.5664	1.3986	27.972	1.3986	27.972	2.7972	25.1748	0	44.7552	5.59441	41.958	9.79021	55.9441	0	15.3846
LINF_010010400	4.94438	12.979	0.618047	5.56242	6.79852	29.0482	3.09023	43.2633	1.23609	12.979	1.23609	7.41656	24.7219	1.85414	25.3399	3.70828	13.597	8.65266	25.958	4.94438	27.1941	8.65266	19.1595	12.3609	40.1731	4.32633	23.4858	12.3609	30.9023	16.0692	50.6799	26.576	60.5686	2.47219	19.7775	8.03461	18.5414	11.1248	28.4302	1.23609	15.4512	3.70828	12.979	16.0692	37.0828	10.5068	32.7565	3.09023	18.5414
LINF_010010500	1.46843	17.6211	0	16.1527	5.87371	17.6211	5.87371	22.0264	1.46843	13.2159	1.46843	1.46843	16.1527	2.93686	26.4317	5.87371	16.1527	7.34214	33.7739	1.46843	36.7107	10.279	13.2159	7.34214	42.5844	4.40529	23.4949	20.558	33.7739	10.279	45.5213	14.6843	69.0162	0	26.4317	1.46843	22.0264	8.81057	39.6476	4.40529	17.6211	4.40529	19.0896	10.279	39.6476	5.87371	32.3054	2.93686	14.6843
LINF_010010600	5.43478	27.1739	0	0	5.43478	27.1739	0	8.15217	5.43478	10.8696	2.71739	8.15217	19.0217	2.71739	46.1957	8.15217	16.3043	5.43478	21.7391	10.8696	48.913	8.15217	13.587	16.3043	40.7609	2.71739	19.0217	0	21.7391	35.3261	46.1957	27.1739	84.2391	2.71739	8.15217	8.15217	35.3261	5.43478	27.1739	0	5.43478	8.15217	35.3261	13.587	43.4783	8.15217	38.0435	2.71739	16.3043
LINF_010010700	3.21543	24.1158	1.60772	12.8617	8.03858	20.9003	1.60772	40.1929	6.43087	16.0772	0	8.03858	20.9003	3.21543	24.1158	8.03858	25.7235	0	19.2926	8.03858	19.2926	3.21543	14.4695	9.6463	38.5852	1.60772	17.6849	3.21543	25.7235	4.82315	45.0161	30.5466	61.0932	0	17.6849	9.6463	33.7621	9.6463	61.0932	1.60772	20.9003	3.21543	28.9389	20.9003	41.8006	4.82315	33.7621	1.60772	6.43087
LINF_010010800	0	33.7423	0	9.20245	6.13497	36.8098	0	58.2822	0	33.7423	3.06749	9.20245	36.8098	0	24.5399	0	6.13497	9.20245	18.4049	6.13497	49.0798	12.2699	9.20245	12.2699	24.5399	0	24.5399	6.13497	39.8773	9.20245	42.9448	3.06749	49.0798	3.06749	24.5399	3.06749	12.2699	3.06749	30.6748	3.06749	33.7423	0	39.8773	9.20245	21.4724	3.06749	30.6748	3.06749	15.3374
LINF_010010900	2.07469	29.0456	1.03734	5.18672	1.03734	32.1577	2.07469	32.1577	8.29875	30.083	3.11203	12.4481	36.3071	3.11203	25.9336	10.3734	26.971	2.07469	24.8963	8.29875	37.3444	5.18672	14.5228	7.26141	46.6805	1.03734	25.9336	8.29875	32.1577	10.3734	67.4274	21.7842	50.8299	2.07469	19.7095	5.18672	25.9336	2.07469	23.8589	4.14938	28.0083	1.03734	23.8589	9.3361	26.971	8.29875	35.2697	2.07469	10.3734
LINF_010011000	4.71698	40.0943	0	7.07547	2.35849	25.9434	2.35849	82.5472	7.07547	33.0189	4.71698	0	23.5849	0	58.9623	2.35849	4.71698	0	23.5849	2.35849	25.9434	0	11.7925	0	40.0943	0	7.07547	7.07547	33.0189	0	25.9434	4.71698	56.6038	0	25.9434	2.35849	14.1509	4.71698	33.0189	4.71698	28.3019	2.35849	63.6792	11.7925	37.7358	16.5094	63.6792	2.35849	11.7925
LINF_010011100	3.30215	14.8597	0.550358	7.15465	9.35608	32.4711	7.70501	50.6329	4.40286	10.4568	2.20143	4.95322	31.3704	4.40286	36.3236	8.25537	17.6114	3.8525	20.3632	7.70501	26.9675	6.60429	9.35608	10.4568	42.3775	2.20143	13.2086	7.70501	23.115	19.8129	48.9818	25.8668	57.2372	2.75179	18.7122	7.15465	28.0682	4.95322	30.2697	2.20143	13.7589	2.75179	12.1079	17.6114	42.9279	5.50358	34.6725	6.60429	17.0611
LINF_010011200	0	32.9218	0	20.5761	0	41.1523	8.23045	20.5761	8.23045	53.4979	12.3457	0	24.6914	8.23045	28.8066	0	8.23045	0	8.23045	0	4.11523	12.3457	12.3457	4.11523	28.8066	8.23045	12.3457	4.11523	24.6914	20.5761	28.8066	16.4609	61.7284	0	20.5761	8.23045	12.3457	4.11523	61.7284	8.23045	45.2675	4.11523	12.3457	4.11523	65.8436	8.23045	53.4979	8.23045	8.23045
LINF_010011300	5.08475	15.2542	1.69491	6.77966	6.77966	27.1186	6.77966	30.5085	6.77966	15.2542	0	5.08475	15.2542	1.69491	20.339	8.47458	25.4237	3.38983	28.8136	13.5593	35.5932	6.77966	3.38983	10.1695	38.9831	1.69491	16.9492	6.77966	33.8983	13.5593	49.1525	32.2034	50.8475	8.47458	15.2542	5.08475	18.6441	3.38983	25.4237	3.38983	23.7288	5.08475	25.4237	5.08475	32.2034	6.77966	38.9831	3.38983	6.77966
LINF_010011400	1.41443	9.90099	1.41443	16.9731	4.24328	19.802	5.65771	29.703	1.41443	18.3876	1.41443	7.07214	19.802	1.41443	24.0453	4.24328	21.2164	11.3154	33.9463	8.48656	45.2617	5.65771	14.1443	19.802	22.6308	2.82885	26.8741	15.5587	32.5318	14.1443	35.3607	26.8741	48.0905	0	4.24328	11.3154	22.6308	15.5587	33.9463	5.65771	8.48656	1.41443	7.07214	11.3154	43.8472	12.7298	35.3607	5.65771	21.2164
LINF_010011500	8.10081	9.90099	0	6.30063	11.7012	27.9028	3.60036	37.8038	2.70027	15.3015	0.90009	9.90099	27.9028	1.80018	45.9046	2.70027	7.20072	6.30063	18.9019	9.0009	29.703	3.60036	8.10081	4.50045	27.0027	4.50045	27.9028	5.40054	26.1026	19.802	54.0054	33.3033	72.0072	1.80018	18.0018	6.30063	20.7021	6.30063	34.2034	0	19.802	3.60036	13.5014	15.3015	34.2034	9.0009	44.1044	4.50045	9.0009
LINF_010011600	10.1215	24.2915	0	8.09717	2.02429	34.413	0	44.5344	6.07287	26.3158	2.02429	2.02429	26.3158	4.04858	52.6316	4.04858	18.2186	4.04858	16.1943	2.02429	28.3401	2.02429	14.17	0	38.4615	0	16.1943	12.1457	34.413	2.02429	34.413	0	58.7045	0	42.5101	0	30.3644	6.07287	28.3401	2.02429	40.4858	2.02429	30.3644	4.04858	52.6316	4.04858	52.6316	4.04858	12.1457
LINF_010011700	1.33511	12.6836	0.667557	13.3511	8.01068	24.032	3.33778	49.3992	2.00267	6.67557	1.33511	3.33778	20.6943	5.34045	37.3832	7.34312	17.3565	9.34579	36.7156	3.33778	26.7023	12.6836	13.3511	12.016	42.7236	3.33778	13.3511	8.01068	35.3805	19.3591	51.4019	25.3672	56.0748	0.667557	14.0187	8.01068	30.7076	4.6729	34.713	2.67023	9.34579	0.667557	14.0187	12.6836	29.3725	12.016	33.3778	4.00534	12.6836
LINF_010011800	3.31126	23.1788	3.31126	3.31126	13.245	36.4238	3.31126	29.8013	0	13.245	3.31126	3.31126	13.245	3.31126	23.1788	9.93378	36.4238	9.93378	26.4901	3.31126	76.1589	3.31126	26.4901	6.62252	43.0464	3.31126	23.1788	23.1788	26.4901	6.62252	43.0464	13.245	33.1126	0	9.93378	3.31126	26.4901	3.31126	49.6689	9.93378	36.4238	0	3.31126	13.245	26.4901	13.245	13.245	0	6.62252
LINF_010011900	3.74532	17.4782	0	12.4844	8.73908	11.236	0	21.2235	3.74532	8.73908	3.74532	11.236	9.98752	4.99376	23.7203	8.73908	17.4782	16.2297	56.1798	7.49064	41.1985	8.73908	17.4782	18.7266	29.9625	4.99376	23.7203	17.4782	31.211	19.975	34.9563	29.9625	67.4157	1.24844	11.236	6.2422	28.7141	8.73908	44.9438	6.2422	12.4844	4.99376	14.9813	14.9813	36.2047	6.2422	32.4594	3.74532	3.74532
LINF_010012000	8.58369	25.7511	0	4.29185	4.29185	34.3348	0	34.3348	8.58369	17.1674	4.29185	4.29185	34.3348	4.29185	34.3348	0	12.8755	0	25.7511	17.1674	68.6695	4.29185	12.8755	4.29185	25.7511	0	17.1674	8.58369	21.4592	12.8755	51.5021	8.58369	30.0429	0	30.0429	8.58369	51.5021	0	25.7511	4.29185	25.7511	0	4.29185	21.4592	42.9185	17.1674	25.7511	12.8755	47.2103
LINF_010012100	2.83286	25.4958	0	11.3314	0	19.83	2.83286	39.6601	2.83286	19.83	8.49858	11.3314	28.3286	5.66572	33.9943	8.49858	14.1643	2.83286	14.1643	11.3314	19.83	5.66572	19.83	19.83	39.6601	2.83286	8.49858	14.1643	48.1586	19.83	39.6601	33.9943	39.6601	16.9972	16.9972	8.49858	19.83	5.66572	33.9943	2.83286	16.9972	0	11.3314	11.3314	28.3286	14.1643	45.3258	11.3314	25.4958
LINF_010012200	7.42115	25.974	1.85529	7.42115	0	25.974	7.42115	31.5399	3.71057	27.8293	0	1.85529	48.2375	3.71057	48.2375	0	7.42115	1.85529	20.4082	1.85529	22.2635	9.27644	7.42115	11.1317	33.3952	0	20.4082	1.85529	29.6846	11.1317	48.2375	37.1058	53.8033	0	18.5529	5.56586	20.4082	7.42115	18.5529	1.85529	24.1187	1.85529	24.1187	14.8423	48.2375	16.6976	42.6716	7.42115	20.4082
LINF_010012300	5.59006	10.559	3.10559	12.4224	13.6646	31.0559	4.96894	52.1739	3.72671	6.8323	1.24224	6.21118	25.4658	4.96894	38.5093	8.07453	14.9068	3.72671	20.4969	7.45342	21.7391	9.93789	10.559	12.4224	26.087	6.21118	18.6335	9.93789	32.2981	16.7702	59.6273	30.4348	85.7143	0	15.528	6.21118	22.3602	6.8323	34.7826	2.48447	13.0435	2.48447	8.07453	12.4224	34.1615	9.31677	35.4037	3.72671	13.0435
LINF_010012400	5.30504	19.8939	0.442087	8.84173	8.84173	25.1989	6.18921	52.1662	3.09461	17.2414	1.76835	3.53669	25.1989	7.51547	32.7144	3.53669	11.9363	4.42087	25.1989	7.51547	31.8302	7.51547	15.473	10.6101	32.7144	4.42087	17.2414	11.0522	26.9673	15.0309	42.4403	19.8939	52.6083	3.09461	19.4518	7.95756	20.7781	7.95756	40.2299	3.97878	13.2626	2.65252	16.7993	12.8205	37.5774	5.74713	46.8612	2.21043	9.72591
LINF_010012500	7.95756	14.5889	0	6.6313	3.97878	17.2414	6.6313	38.4615	2.65252	17.2414	0	2.65252	23.8727	2.65252	41.1141	7.95756	11.9363	3.97878	19.8939	5.30504	27.8515	5.30504	13.2626	9.28382	41.1141	1.32626	17.2414	9.28382	27.8515	13.2626	50.3979	18.5676	62.3342	1.32626	18.5676	2.65252	17.2414	3.97878	31.8302	0	22.5464	3.97878	23.8727	14.5889	49.0716	5.30504	55.7029	2.65252	7.95756
LINF_010012600	4.24028	20.4947	0.706714	11.3074	12.0141	25.4417	2.82686	26.1484	2.12014	14.841	1.41343	5.65371	24.0283	3.53357	32.5088	3.53357	12.7208	4.947	16.9611	10.6007	45.2297	7.77385	13.4276	13.4276	24.0283	1.41343	13.4276	8.48057	24.735	14.1343	38.8693	20.4947	54.417	0.706714	11.3074	12.0141	19.788	8.48057	41.6961	0.706714	14.1343	2.82686	12.7208	19.0813	60.0707	14.1343	48.0565	4.24028	16.9611
LINF_010012700	8.82353	29.4118	0	11.7647	2.94118	14.7059	0	32.3529	8.82353	23.5294	0	8.82353	32.3529	0	38.2353	5.88235	29.4118	8.82353	32.3529	5.88235	17.6471	0	14.7059	17.6471	35.2941	2.94118	14.7059	5.88235	32.3529	14.7059	35.2941	29.4118	88.2353	8.82353	17.6471	11.7647	35.2941	2.94118	26.4706	0	11.7647	2.94118	0	11.7647	32.3529	5.88235	47.0588	5.88235	20.5882
LINF_010012800	2.48139	49.6278	0	0	2.48139	22.3325	0	71.9603	7.44417	62.0347	2.48139	7.44417	24.8139	0	47.1464	2.48139	29.7767	0	7.44417	0	24.8139	0	14.8883	2.48139	19.8511	2.48139	14.8883	0	37.2208	4.96278	34.7395	0	24.8139	0	19.8511	2.48139	24.8139	0	52.1092	2.48139	29.7767	0	44.665	9.92556	57.072	2.48139	66.9975	0	2.48139
LINF_010012900	2.48139	49.6278	0	0	2.48139	22.3325	0	71.9603	7.44417	62.0347	2.48139	7.44417	24.8139	0	47.1464	2.48139	29.7767	0	7.44417	0	24.8139	0	14.8883	2.48139	19.8511	2.48139	14.8883	0	37.2208	4.96278	34.7395	0	24.8139	0	19.8511	2.48139	24.8139	0	52.1092	2.48139	29.7767	0	44.665	9.92556	57.072	2.48139	66.9975	0	2.48139
LINF_010013000	3.77359	11.3208	0	11.3208	5.66038	11.3208	7.54717	11.3208	1.88679	7.54717	3.77359	7.54717	20.7547	7.54717	18.8679	18.8679	16.9811	11.3208	30.1887	3.77359	35.8491	9.43396	15.0943	20.7547	32.0755	5.66038	16.9811	15.0943	37.7358	18.8679	43.3962	35.8491	50.9434	3.77359	18.8679	11.3208	33.9623	15.0943	45.283	1.88679	15.0943	1.88679	15.0943	20.7547	24.5283	13.2075	20.7547	0	5.66038
LINF_010013100	8.16327	4.08163	4.08163	20.4082	6.12245	28.5714	4.08163	30.6122	4.08163	8.16327	4.08163	4.08163	26.5306	4.08163	32.6531	12.2449	16.3265	10.2041	30.6122	4.08163	30.6122	16.3265	24.4898	18.3673	32.6531	6.12245	18.3673	6.12245	18.3673	24.4898	44.898	28.5714	71.4286	0	20.4082	6.12245	20.4082	6.12245	34.6939	0	12.2449	8.16327	14.2857	12.2449	24.4898	4.08163	36.7347	6.12245	10.2041
LINF_010013200	8.84956	39.3314	0	4.91642	8.84956	31.4651	1.96657	55.0639	6.88299	45.2311	1.96657	4.91642	36.3815	2.94985	41.2979	1.96657	20.649	0.983284	21.6323	5.8997	31.4651	6.88299	13.766	9.83284	28.5152	1.96657	18.6824	6.88299	19.6657	8.84956	29.4985	9.83284	43.2645	1.96657	29.4985	3.93314	23.5988	0	29.4985	1.96657	28.5152	0	22.6155	1.96657	59.9803	0.983284	42.2812	0.983284	15.7325
LINF_010013300	4.05844	24.3506	0	5.68182	6.49351	45.4545	2.43506	57.6299	2.43506	34.9026	4.05844	3.24675	44.6429	5.68182	40.5844	6.49351	18.6688	5.68182	17.0455	1.62338	32.4675	1.62338	16.2338	11.3636	28.4091	4.05844	22.7273	9.74026	19.4805	8.11688	50.3247	12.987	40.5844	2.43506	30.0325	0.811688	28.4091	1.62338	21.1039	0.811688	32.4675	0.811688	17.8571	8.92857	45.4545	11.3636	32.4675	2.43506	15.4221
LINF_020005000	8.58896	17.1779	4.90798	14.7239	17.1779	11.0429	3.68098	41.7178	4.90798	15.9509	6.13497	15.9509	9.81595	12.2699	44.1718	13.4969	9.81595	8.58896	23.3129	7.36196	17.1779	12.2699	11.0429	13.4969	20.8589	11.0429	13.4969	15.9509	28.2209	20.8589	22.0859	13.4969	52.7607	8.58896	25.7669	8.58896	19.6319	12.2699	33.1288	11.0429	17.1779	15.9509	19.6319	15.9509	45.3988	9.81595	29.4479	2.45399	9.81595
LINF_020005100	0	0	0	0	0	0	0	40	10	40	0	10	10	0	90	0	10	0	10	0	30	0	0	0	0	10	10	0	30	10	40	0	50	0	60	0	10	10	20	0	20	0	100	20	20	10	40	0	30
LINF_020005200	9.70874	9.70874	0	9.70874	9.70874	38.835	4.85437	29.1262	4.85437	48.5437	0	14.5631	9.70874	9.70874	33.9806	4.85437	9.70874	0	14.5631	4.85437	19.4175	14.5631	9.70874	14.5631	19.4175	0	14.5631	14.5631	24.2718	24.2718	58.2524	9.70874	67.9612	4.85437	14.5631	9.70874	14.5631	24.2718	9.70874	0	14.5631	14.5631	29.1262	14.5631	33.9806	14.5631	63.1068	0	4.85437
LINF_020005300	8.07754	17.7706	1.61551	4.84653	3.23102	45.2342	1.61551	30.6947	16.1551	29.0792	1.61551	11.3086	22.6171	3.23102	42.0032	4.84653	9.69305	0	6.46204	3.23102	22.6171	6.46204	11.3086	8.07754	14.5396	0	22.6171	8.07754	25.8481	8.07754	38.7722	16.1551	43.6187	0	45.2342	4.84653	33.9257	6.46204	27.4637	8.07754	25.8481	6.46204	42.0032	12.9241	43.6187	4.84653	71.0824	3.23102	14.5396
LINF_020005400	4.58716	22.9358	0	4.58716	18.3486	45.8716	9.17431	36.6972	13.7615	27.5229	0	9.17431	36.6972	4.58716	27.5229	0	4.58716	0	4.58716	9.17431	27.5229	4.58716	9.17431	0	13.7615	0	18.3486	9.17431	32.1101	22.9358	36.6972	13.7615	27.5229	4.58716	32.1101	9.17431	32.1101	4.58716	32.1101	4.58716	41.2844	18.3486	32.1101	27.5229	36.6972	4.58716	55.0459	0	0
LINF_020005500	31.25	26.0417	0	5.20833	15.625	15.625	5.20833	15.625	5.20833	36.4583	0	5.20833	26.0417	5.20833	62.5	5.20833	5.20833	5.20833	20.8333	0	57.2917	5.20833	20.8333	0	15.625	10.4167	15.625	5.20833	26.0417	20.8333	46.875	15.625	36.4583	0	26.0417	0	5.20833	15.625	46.875	5.20833	20.8333	0	10.4167	10.4167	26.0417	10.4167	41.6667	15.625	15.625
LINF_020005600	22.67	12.5945	0	10.0756	20.1511	47.8589	2.51889	35.2645	12.5945	27.7078	7.55668	12.5945	22.67	0	25.1889	15.1134	12.5945	7.55668	25.1889	10.0756	25.1889	10.0756	2.51889	7.55668	15.1134	2.51889	12.5945	15.1134	12.5945	12.5945	42.8212	20.1511	50.3778	7.55668	27.7078	5.03778	12.5945	0	32.7456	2.51889	17.6322	20.1511	30.2267	20.1511	42.8212	2.51889	68.0101	0	15.1134
LINF_020005700	11.0775	12.0846	1.00705	14.0987	18.1269	23.1621	8.0564	36.2538	5.03525	8.0564	1.00705	14.0987	22.1551	3.02115	51.3595	14.0987	23.1621	8.0564	25.1762	4.0282	23.1621	12.0846	12.0846	11.0775	12.0846	10.0705	11.0775	13.0916	25.1762	28.1974	51.3595	25.1762	56.3948	6.0423	13.0916	8.0564	17.1198	12.0846	29.2044	2.0141	14.0987	2.0141	12.0846	13.0916	33.2326	12.0846	48.3384	6.0423	18.1269
LINF_020005800	6.36943	12.7389	9.55414	6.36943	15.9236	28.6624	9.55414	19.1083	9.55414	9.55414	3.18471	9.55414	25.4777	6.36943	19.1083	22.293	15.9236	6.36943	9.55414	19.1083	28.6624	12.7389	22.293	31.8471	25.4777	9.55414	25.4777	22.293	38.2166	44.586	28.6624	12.7389	15.9236	3.18471	6.36943	6.36943	22.293	15.9236	12.7389	0	12.7389	3.18471	9.55414	15.9236	31.8471	6.36943	28.6624	3.18471	31.8471
LINF_020005900	8.47458	14.1243	0	8.47458	8.47458	28.2486	0	22.5989	11.2994	11.2994	2.82486	5.64972	11.2994	8.47458	22.5989	5.64972	8.47458	2.82486	16.9492	11.2994	28.2486	5.64972	14.1243	0	16.9492	14.1243	19.774	16.9492	31.0734	25.4237	50.8475	16.9492	48.0226	8.47458	14.1243	11.2994	14.1243	14.1243	33.8983	2.82486	33.8983	11.2994	62.1469	14.1243	28.2486	8.47458	59.322	0	16.9492
LINF_020006000	11.2821	9.23077	3.07692	5.12821	14.359	19.4872	3.07692	26.6667	3.07692	12.3077	4.10256	9.23077	13.3333	6.15385	30.7692	14.359	21.5385	5.12821	20.5128	13.3333	34.8718	10.2564	13.3333	21.5385	40	7.17949	31.7949	10.2564	20.5128	13.3333	38.9744	18.4615	52.3077	6.15385	17.4359	9.23077	33.8462	11.2821	44.1026	3.07692	27.6923	2.05128	11.2821	9.23077	28.7179	9.23077	24.6154	2.05128	12.3077
LINF_020006100	13.7221	24.0137	3.43053	13.7221	14.5798	38.5935	3.43053	68.6106	7.7187	13.7221	3.43053	9.43396	21.4408	7.7187	48.0274	4.28817	12.0069	2.5729	17.1527	12.0069	26.5866	3.43053	15.4374	4.28817	21.4408	2.5729	15.4374	8.57633	23.1561	10.2916	41.1664	19.7256	51.458	3.43053	24.8714	6.86106	15.4374	5.1458	41.1664	6.00343	19.7256	1.71527	19.7256	13.7221	32.5901	7.7187	51.458	6.86106	11.1492
LINF_020006200	10.8031	12.4338	2.24215	11.6184	18.9564	32.6131	5.50347	46.2699	5.0958	11.4146	2.24215	6.11496	18.1411	6.11496	40.3587	7.74562	13.0453	6.72646	17.1219	7.94945	22.6254	7.74562	9.58011	12.0261	24.256	7.74562	14.4721	9.58011	26.702	24.256	48.9197	26.2943	59.519	2.03832	13.4529	10.1916	23.033	6.72646	31.3901	3.05748	7.74562	3.26131	9.58011	13.6567	34.04	14.4721	40.1549	4.07664	17.7334
LINF_020006300	8.3682	33.4728	4.1841	4.1841	8.3682	12.5523	12.5523	50.2092	4.1841	20.9205	0	8.3682	12.5523	4.1841	20.9205	4.1841	4.1841	4.1841	16.7364	0	20.9205	12.5523	4.1841	0	25.1046	8.3682	16.7364	8.3682	29.2887	29.2887	25.1046	4.1841	66.9456	12.5523	29.2887	4.1841	29.2887	0	41.841	12.5523	29.2887	4.1841	37.6569	4.1841	25.1046	16.7364	79.4979	0	20.9205
LINF_020006400	6.70391	22.3464	1.11732	5.58659	7.82123	20.1117	3.35195	33.5196	13.4078	20.1117	1.11732	4.46927	20.1117	4.46927	36.8715	11.1732	16.7598	8.93855	18.9944	10.0559	39.1061	8.93855	21.2291	12.2905	37.9888	6.70391	18.9944	11.1732	18.9944	25.6983	48.0447	21.2291	43.5754	2.23464	32.4022	2.23464	16.7598	6.70391	34.6369	2.23464	24.581	5.58659	12.2905	13.4078	27.933	7.82123	36.8715	4.46927	17.8771
LINF_020006500	8.12183	8.12183	1.52284	16.7513	17.7665	20.3046	5.07614	42.132	3.5533	6.59898	2.53807	10.6599	15.2284	7.61421	37.5635	10.1523	13.7056	11.1675	27.9188	9.13706	24.8731	8.12183	14.7208	10.6599	25.8883	8.12183	18.7817	10.6599	26.3959	32.9949	44.6701	25.8883	76.6497	6.59898	9.13706	7.1066	14.2132	6.59898	32.9949	3.5533	17.2589	1.52284	11.1675	19.797	27.9188	13.198	32.9949	5.07614	9.64467
LINF_020006700	8.56793	19.5838	0	11.0159	9.79192	18.3599	1.22399	46.5116	7.34394	18.3599	0	2.44798	18.3599	3.67197	62.4235	11.0159	7.34394	3.67197	23.2558	4.89596	26.9278	4.89596	9.79192	2.44798	35.4957	4.89596	13.4639	6.11995	37.9437	24.4798	24.4798	13.4639	56.3036	7.34394	25.7038	3.67197	26.9278	2.44798	30.5998	4.89596	15.9119	3.67197	29.3758	18.3599	40.3917	4.89596	48.9596	3.67197	11.0159
LINF_020006800	2.46914	19.7531	2.46914	12.3457	16.0494	16.0494	1.23457	46.9136	1.23457	11.1111	4.93827	6.17284	16.0494	3.7037	70.3704	6.17284	7.40741	1.23457	30.8642	6.17284	25.9259	7.40741	12.3457	9.87654	27.1605	1.23457	9.87654	7.40741	37.037	18.5185	23.4568	11.1111	59.2593	11.1111	18.5185	6.17284	30.8642	3.7037	24.6914	4.93827	16.0494	4.93827	25.9259	16.0494	27.1605	6.17284	49.3827	3.7037	22.2222
LINF_020006900	7.64526	16.8196	0	6.11621	4.58716	9.17431	0	61.1621	3.0581	16.8196	3.0581	9.17431	13.7615	3.0581	58.104	7.64526	7.64526	6.11621	18.3486	4.58716	21.4067	3.0581	7.64526	10.7034	38.2263	3.0581	16.8196	9.17431	33.6391	10.7034	27.5229	18.3486	61.1621	6.11621	38.2263	6.11621	21.4067	3.0581	27.5229	9.17431	18.3486	1.52905	19.8777	21.4067	41.2844	4.58716	55.0459	1.52905	10.7034
LINF_020007000	6.47668	16.8394	0	12.9534	11.658	19.4301	0	50.5181	3.88601	18.1347	2.59067	6.47668	14.2487	3.88601	51.8135	7.77202	3.88601	2.59067	20.7254	5.18135	20.7254	2.59067	11.658	9.06736	31.0881	0	5.18135	10.3627	37.5648	12.9534	32.3834	22.0207	60.8808	9.06736	25.9067	10.3627	29.7927	5.18135	28.4974	3.88601	18.1347	3.88601	19.4301	18.1347	24.6114	9.06736	55.6995	3.88601	11.658
LINF_020007100	8.11124	17.3812	1.15875	8.11124	6.95249	15.0637	1.15875	57.9374	2.3175	17.3812	3.47625	8.11124	16.2225	3.47625	45.1912	8.11124	8.11124	6.95249	20.8575	5.79374	19.6987	4.63499	5.79374	9.26999	37.08	8.11124	18.54	12.7462	30.1275	15.0637	34.7625	16.2225	53.3024	8.11124	30.1275	10.4287	20.8575	5.79374	24.3337	9.26999	20.8575	6.95249	20.8575	17.3812	33.6037	8.11124	47.5087	2.3175	11.5875
LINF_020007200	12.8205	21.7949	5.12821	11.5385	12.8205	15.3846	6.41026	35.8974	3.84615	20.5128	5.12821	11.5385	15.3846	1.28205	70.5128	7.69231	11.5385	3.84615	29.4872	8.97436	17.9487	7.69231	14.1026	3.84615	29.4872	5.12821	14.1026	5.12821	32.0513	25.641	15.3846	10.2564	53.8462	6.41026	26.9231	6.41026	16.6667	2.5641	23.0769	3.84615	26.9231	6.41026	17.9487	12.8205	38.4615	5.12821	47.4359	0	15.3846
LINF_020007300	10.0705	17.1198	4.0282	10.0705	16.1128	15.1057	2.0141	40.282	6.0423	19.1339	6.0423	7.04934	17.1198	4.0282	34.2397	6.0423	13.0916	3.02115	14.0987	5.03525	27.1903	5.03525	13.0916	22.1551	22.1551	2.0141	19.1339	10.0705	19.1339	18.1269	37.2608	17.1198	55.3877	3.02115	21.148	7.04934	30.2115	3.02115	35.2467	4.0282	19.1339	9.06344	13.0916	22.1551	32.2256	8.0564	40.282	4.0282	11.0775
LINF_020007400	9.97783	22.1729	2.2173	14.4124	9.97783	22.1729	9.97783	44.3459	3.32594	19.9557	3.32594	11.0865	18.847	3.32594	37.694	7.76053	12.1951	7.76053	17.7384	3.32594	15.5211	7.76053	12.1951	4.43459	29.9335	6.65189	13.3038	8.86918	24.3902	13.3038	29.9335	19.9557	65.4102	3.32594	35.4767	13.3038	16.6297	2.2173	31.0421	4.43459	27.7162	3.32594	23.2816	14.4124	37.694	7.76053	42.1286	3.32594	9.97783
LINF_020007500	7.8534	16.5794	0.8726	10.4712	12.2164	24.4328	3.4904	53.2286	1.7452	9.5986	0	6.9808	20.0698	4.363	38.3944	12.2164	13.089	9.5986	21.815	6.1082	19.1972	9.5986	13.9616	7.8534	37.5218	7.8534	18.3246	12.2164	38.3944	21.815	41.0122	18.3246	54.9738	2.6178	19.1972	5.2356	18.3246	7.8534	23.5602	1.7452	13.9616	0	20.0698	20.9424	31.4136	12.2164	48.8656	3.4904	4.363
LINF_020007600	10.9489	32.8467	0	7.29927	7.29927	7.29927	0	18.2482	7.29927	36.4963	0	18.2482	29.1971	3.64963	29.1971	3.64963	32.8467	14.5985	21.8978	10.9489	29.1971	0	10.9489	10.9489	14.5985	14.5985	14.5985	7.29927	21.8978	25.5474	40.146	21.8978	40.146	3.64963	10.9489	0	21.8978	14.5985	25.5474	7.29927	25.5474	3.64963	36.4963	18.2482	32.8467	3.64963	36.4963	0	10.9489
LINF_020007700	62.5	46.875	0	15.625	0	62.5	0	15.625	0	15.625	0	31.25	0	31.25	46.875	0	15.625	15.625	0	0	15.625	0	0	0	0	0	0	0	15.625	0	0	0	31.25	0	15.625	0	31.25	15.625	31.25	0	15.625	0	62.5	0	62.5	31.25	62.5	0	15.625
LINF_020007800	5.91716	11.8343	0	5.91716	0	23.6686	0	17.7515	0	5.91716	0	0	11.8343	5.91716	47.3373	5.91716	17.7515	11.8343	17.7515	11.8343	47.3373	5.91716	11.8343	5.91716	5.91716	23.6686	17.7515	11.8343	35.503	65.0888	35.503	23.6686	35.503	0	5.91716	23.6686	17.7515	17.7515	59.1716	0	17.7515	5.91716	41.4201	11.8343	5.91716	5.91716	29.5858	0	5.91716
LINF_020007900	11.3208	18.8679	1.88679	13.2075	13.2075	22.6415	1.88679	35.8491	3.77359	20.7547	1.88679	11.3208	22.6415	1.88679	50.9434	3.77359	22.6415	18.8679	28.3019	5.66038	15.0943	5.66038	20.7547	13.2075	28.3019	1.88679	18.8679	3.77359	26.4151	22.6415	28.3019	22.6415	64.1509	7.54717	22.6415	5.66038	18.8679	9.43396	26.4151	1.88679	13.2075	3.77359	18.8679	18.8679	37.7358	5.66038	39.6226	0	13.2075
LINF_020008000	11.2269	23.2558	2.40577	8.82117	10.425	28.8693	3.2077	36.8885	4.00962	26.4635	1.60385	7.21732	14.4346	1.60385	29.6712	16.8404	19.2462	4.81155	24.8597	8.01925	40.0962	8.01925	19.2462	15.2366	28.8693	6.4154	12.0289	11.2269	40.0962	12.0289	40.0962	17.6423	59.3424	4.81155	25.6616	3.2077	10.425	8.82117	25.6616	3.2077	15.2366	4.00962	11.2269	14.4346	28.8693	8.82117	25.6616	3.2077	16.0385
LINF_020008100	7.24638	21.7391	0	13.0435	13.0435	20.2899	4.34783	31.8841	7.24638	5.7971	5.7971	1.44928	14.4928	2.89855	37.6812	14.4928	23.1884	7.24638	21.7391	7.24638	15.942	1.44928	24.6377	11.5942	23.1884	0	18.8406	13.0435	27.5362	34.7826	63.7681	17.3913	63.7681	2.89855	20.2899	4.34783	11.5942	10.1449	43.4783	4.34783	18.8406	5.7971	18.8406	13.0435	34.7826	11.5942	52.1739	4.34783	17.3913
LINF_020008200	6.17284	18.5185	0	12.3457	6.17284	18.5185	3.08642	43.2099	6.17284	6.17284	0	15.4321	40.1235	9.25926	61.7284	9.25926	24.6914	6.17284	21.6049	6.17284	24.6914	6.17284	6.17284	12.3457	18.5185	6.17284	18.5185	6.17284	18.5185	18.5185	37.037	18.5185	77.1605	3.08642	21.6049	6.17284	9.25926	6.17284	27.7778	3.08642	15.4321	0	15.4321	12.3457	37.037	6.17284	46.2963	9.25926	12.3457
LINF_020008300	8.45254	11.7035	2.60078	8.45254	14.3043	23.407	4.55136	42.9129	2.60078	11.7035	1.30039	9.10273	25.3576	8.45254	31.2094	9.75293	15.6047	5.20156	16.2549	5.20156	22.7568	10.4031	14.3043	13.6541	39.0117	4.55136	14.9545	7.80234	32.5098	22.1066	40.9623	20.8062	61.7685	3.90117	22.1066	10.4031	24.7074	5.20156	24.0572	4.55136	16.9051	2.60078	11.7035	14.9545	35.7607	7.80234	37.0611	3.90117	14.9545
LINF_020008400	9.25926	17.4897	4.11523	12.3457	13.3745	26.749	5.14403	43.2099	6.17284	13.3745	2.05761	9.25926	18.5185	5.14403	34.9794	14.4033	23.6626	7.20165	45.2675	2.05761	27.7778	7.20165	14.4033	13.3745	31.893	7.20165	12.3457	11.3169	25.7202	22.6337	41.1523	30.8642	43.2099	3.08642	8.23045	12.3457	21.6049	9.25926	20.5761	5.14403	8.23045	2.05761	7.20165	12.3457	23.6626	4.11523	32.9218	4.11523	21.6049
LINF_020008500	4.71253	20.7352	0.942507	5.65504	9.42507	25.4477	3.77003	35.8153	3.77003	11.3101	0	4.71253	10.3676	3.77003	25.4477	17.9076	23.5627	5.65504	29.2177	11.3101	31.1027	12.2526	8.48256	16.0226	32.9877	9.42507	15.0801	14.1376	16.9651	23.5627	43.3553	22.6202	52.7804	6.59755	14.1376	16.9651	17.9076	12.2526	37.7003	5.65504	8.48256	0.942507	4.71253	18.8501	27.3327	8.48256	42.4128	3.77003	11.3101
LINF_020008600	7.87402	26.2467	0	10.4987	5.24934	39.3701	5.24934	44.6194	10.4987	31.4961	2.62467	0	28.8714	7.87402	34.1207	2.62467	5.24934	2.62467	20.9974	0	15.748	2.62467	15.748	0	15.748	0	2.62467	7.87402	7.87402	2.62467	26.2467	10.4987	28.8714	10.4987	55.1181	10.4987	31.4961	0	34.1207	2.62467	41.9948	7.87402	44.6194	10.4987	57.7428	2.62467	47.2441	2.62467	18.3727
LINF_020008700	3.78072	18.9036	0	3.78072	9.4518	43.4783	3.78072	56.7108	7.56144	30.2457	0	1.89036	20.794	3.78072	41.5879	5.67108	13.2325	0	20.794	3.78072	18.9036	5.67108	1.89036	1.89036	11.3422	0	11.3422	3.78072	30.2457	7.56144	41.5879	7.56144	54.8204	1.89036	34.0265	5.67108	15.1229	0	45.3686	1.89036	32.1361	3.78072	68.0529	15.1229	64.2722	3.78072	68.0529	3.78072	9.4518
LINF_020008800	10.9409	24.07	0	6.56455	13.1291	30.6346	2.18818	30.6346	8.75273	15.3173	2.18818	2.18818	13.1291	2.18818	41.5755	13.1291	10.9409	10.9409	21.8818	0	26.2582	13.1291	10.9409	2.18818	35.0109	4.37637	24.07	6.56455	24.07	30.6346	41.5755	19.6937	61.2691	0	21.8818	4.37637	17.5055	4.37637	41.5755	2.18818	15.3173	4.37637	28.4464	21.8818	45.9519	2.18818	52.5164	2.18818	19.6937
LINF_020008900	13.1579	13.1579	0	6.57895	13.1579	32.8947	0	32.8947	0	39.4737	13.1579	6.57895	19.7368	0	26.3158	6.57895	13.1579	0	13.1579	0	6.57895	6.57895	52.6316	0	39.4737	0	19.7368	6.57895	26.3158	26.3158	26.3158	0	46.0526	0	32.8947	13.1579	19.7368	0	26.3158	6.57895	32.8947	6.57895	52.6316	0	46.0526	0	85.5263	0	13.1579
LINF_020009100	6.82261	10.7212	0.974659	10.7212	7.79727	23.3918	3.89864	23.3918	4.87329	15.5945	1.94932	12.6706	21.4425	3.89864	42.885	11.6959	15.5945	4.87329	26.3158	6.82261	26.3158	9.74659	18.5185	17.5439	35.0877	8.77193	17.5439	8.77193	25.3411	24.3665	50.6823	26.3158	57.5049	1.94932	17.5439	3.89864	18.5185	6.82261	24.3665	2.92398	15.5945	1.94932	18.5185	16.5692	39.961	9.74659	41.9103	3.89864	11.6959
LINF_020009200	11.7763	26.4966	0.981354	9.81354	7.85083	31.4033	0	47.105	6.86948	27.4779	0	9.81354	24.5339	0.981354	43.1796	4.90677	19.6271	3.92542	21.5898	2.94406	26.4966	3.92542	16.683	9.81354	41.2169	1.96271	24.5339	13.739	32.3847	16.683	44.1609	18.6457	51.0304	0.981354	22.5711	4.90677	16.683	3.92542	26.4966	1.96271	11.7763	1.96271	16.683	14.7203	32.3847	3.92542	40.2355	5.88813	20.6084
LINF_020009300	2.7027	32.4324	0	8.10811	10.8108	40.5405	0	37.8378	2.7027	18.9189	8.10811	5.40541	21.6216	0	48.6486	8.10811	10.8108	2.7027	21.6216	8.10811	29.7297	5.40541	0	5.40541	16.2162	8.10811	8.10811	5.40541	16.2162	35.1351	62.1622	37.8378	48.6486	5.40541	16.2162	5.40541	18.9189	5.40541	21.6216	0	16.2162	2.7027	10.8108	13.5135	16.2162	2.7027	32.4324	5.40541	29.7297
LINF_020009700	3.61011	18.0505	0	14.4404	7.22022	36.1011	0	36.1011	10.8303	18.0505	10.8303	14.4404	28.8809	3.61011	28.8809	0	14.4404	3.61011	18.0505	0	25.2708	0	7.22022	0	18.0505	3.61011	46.9314	10.8303	50.5415	3.61011	46.9314	7.22022	32.491	10.8303	10.8303	0	18.0505	3.61011	25.2708	0	54.1516	0	72.2022	14.4404	46.9314	3.61011	28.8809	0	21.6607
LINF_020009800	3.43643	17.1821	0	10.3093	10.3093	17.1821	0	13.7457	10.3093	34.3643	3.43643	3.43643	30.9278	0	41.2371	3.43643	17.1821	0	13.7457	3.43643	13.7457	6.87285	10.3093	3.43643	17.1821	13.7457	17.1821	13.7457	27.4914	20.6186	41.2371	6.87285	41.2371	3.43643	34.3643	6.87285	24.055	6.87285	17.1821	6.87285	44.6735	6.87285	68.7285	3.43643	44.6735	6.87285	41.2371	6.87285	37.8007
LINF_020009900	4.39285	10.0408	0.941324	11.9234	10.9821	16.9438	3.13775	27.9259	3.45152	9.72702	3.45152	6.90304	15.375	4.39285	28.2397	16.3163	23.8469	13.4923	35.1428	12.551	35.1428	12.551	16.0025	15.375	36.7116	9.72702	25.7295	17.2576	33.2601	26.6709	40.7907	29.8086	58.3621	1.2551	8.47192	10.9821	19.1403	9.09947	25.7295	3.7653	17.8852	1.56887	9.72702	17.2576	33.5739	10.0408	29.4948	3.13775	9.72702
LINF_020010000	4.97512	4.97512	0	4.97512	0	9.95025	4.97512	39.801	4.97512	9.95025	0	14.9254	14.9254	4.97512	34.8259	4.97512	14.9254	9.95025	24.8756	4.97512	0	9.95025	4.97512	19.9005	34.8259	9.95025	14.9254	14.9254	34.8259	39.801	24.8756	19.9005	94.5274	0	4.97512	0	29.8507	19.9005	44.7761	0	4.97512	0	54.7264	19.9005	19.9005	14.9254	29.8507	0	0
LINF_020010100	4.23131	12.6939	7.05219	5.64175	5.64175	26.7983	5.64175	33.8505	1.41044	12.6939	1.41044	8.46262	19.7461	7.05219	33.8505	19.7461	14.1044	18.3357	22.567	7.05219	14.1044	12.6939	15.5148	14.1044	35.2609	5.64175	11.2835	14.1044	19.7461	18.3357	38.0818	31.0296	63.4697	2.82087	14.1044	14.1044	32.4401	5.64175	26.7983	0	11.2835	7.05219	19.7461	19.7461	29.6192	16.9252	38.0818	8.46262	14.1044
LINF_020010200	6.32245	10.5374	2.10748	12.6449	13.6986	9.48367	5.2687	41.0959	1.05374	13.6986	3.16122	10.5374	17.9136	8.42993	43.2034	10.5374	15.8061	13.6986	22.1286	6.32245	16.8599	13.6986	10.5374	20.0211	30.5585	5.2687	16.8599	7.37619	30.5585	29.5047	37.9347	28.451	75.8693	4.21496	16.8599	12.6449	28.451	9.48367	23.1823	1.05374	5.2687	2.10748	9.48367	16.8599	33.7197	7.37619	33.7197	9.48367	20.0211
LINF_020010300	17.6471	11.7647	0	0	5.88235	23.5294	0	41.1765	0	0	5.88235	5.88235	17.6471	0	23.5294	5.88235	29.4118	11.7647	17.6471	0	5.88235	0	17.6471	17.6471	29.4118	11.7647	23.5294	17.6471	47.0588	23.5294	29.4118	17.6471	82.3529	0	11.7647	5.88235	5.88235	0	52.9412	11.7647	11.7647	0	29.4118	17.6471	29.4118	11.7647	70.5882	5.88235	17.6471
LINF_020010400	6.21712	6.21712	0.95648	11.4778	7.65184	12.4342	4.30416	26.3032	7.1736	8.60832	4.30416	6.69536	13.869	2.3912	21.999	18.1731	21.999	14.8254	32.0421	12.9125	43.5198	11.956	18.6514	16.7384	37.781	8.13008	25.825	14.3472	30.6074	21.999	50.2152	21.999	49.2587	0	7.65184	5.26064	23.912	9.5648	31.5638	3.82592	19.6078	2.3912	10.9995	9.5648	34.4333	12.9125	32.5203	1.91296	12.4342
LINF_020010600	5.79374	10.4287	2.3175	6.95249	13.905	15.0637	4.63499	30.1275	2.3175	13.905	1.15875	8.11124	16.2225	6.95249	35.9212	18.54	25.4925	6.95249	16.2225	15.0637	38.2387	6.95249	13.905	17.3812	33.6037	12.7462	23.175	9.26999	26.6512	39.3975	41.7149	32.445	45.1912	2.3175	6.95249	4.63499	11.5875	9.26999	31.2862	2.3175	22.0162	5.79374	26.6512	19.6987	25.4925	5.79374	32.445	5.79374	9.26999
LINF_020010700	24.5399	27.6074	0	9.20245	6.13497	58.2822	3.06749	49.0798	12.2699	27.6074	0	12.2699	21.4724	9.20245	55.2147	27.6074	24.5399	3.06749	24.5399	12.2699	21.4724	6.13497	12.2699	3.06749	9.20245	6.13497	15.3374	3.06749	18.4049	18.4049	21.4724	21.4724	30.6748	3.06749	21.4724	9.20245	15.3374	0	21.4724	3.06749	21.4724	0	27.6074	24.5399	18.4049	18.4049	21.4724	3.06749	15.3374
LINF_020010800	12.2699	18.4049	0	6.13497	6.13497	18.4049	0	36.8098	6.13497	55.2147	0	6.13497	12.2699	6.13497	24.5399	0	18.4049	0	12.2699	12.2699	24.5399	18.4049	12.2699	6.13497	18.4049	12.2699	30.6748	24.5399	18.4049	6.13497	49.0798	6.13497	18.4049	0	12.2699	6.13497	18.4049	12.2699	42.9448	6.13497	42.9448	0	30.6748	24.5399	18.4049	12.2699	61.3497	12.2699	6.13497
LINF_020010900	11.8064	9.4451	0	10.6257	17.7096	11.8064	1.18064	30.6966	9.4451	9.4451	3.54191	11.8064	11.8064	7.08383	34.2385	20.0708	11.8064	9.4451	24.7934	15.3483	28.3353	10.6257	24.7934	14.1677	46.0449	2.36128	17.7096	10.6257	20.0708	33.0579	33.0579	27.1547	53.1287	8.26446	17.7096	5.90319	12.987	4.72255	21.2515	2.36128	12.987	7.08383	7.08383	21.2515	27.1547	5.90319	37.7804	4.72255	5.90319
LINF_020011000	16.8658	12.6493	1.40548	20.3795	16.163	13.3521	3.5137	26.0014	14.0548	11.2439	3.5137	14.0548	18.2713	4.21644	33.0288	16.8658	15.4603	10.5411	16.163	17.5685	27.4069	9.83837	11.2439	5.62193	14.7576	10.5411	11.2439	12.6493	14.7576	19.6767	18.974	27.4069	29.5151	4.91918	17.5685	12.6493	14.0548	15.4603	35.137	16.163	23.8932	9.83837	15.4603	20.3795	30.2178	16.8658	50.5973	8.43289	14.0548
LINF_020011100	13.1996	17.1595	1.58395	12.9356	11.0876	20.5913	3.43189	39.5987	10.8237	18.4794	5.01584	13.9916	19.0074	6.59979	51.7423	11.3516	17.4234	9.2397	25.0792	9.76769	29.5671	10.8237	11.8796	12.9356	28.7751	6.3358	20.3273	16.3675	35.6389	16.3675	30.095	26.3992	47.7825	3.69588	14.7835	6.07181	15.3115	7.12777	29.831	9.2397	22.4393	6.07181	19.5354	12.9356	27.7191	11.3516	42.2386	3.43189	10.2957
LINF_020011200	7.82779	15.6556	0	11.7417	3.91389	19.5695	3.91389	29.3542	3.91389	9.78474	1.95695	5.87084	11.7417	0	19.5695	23.4834	17.6125	15.6556	35.225	5.87084	33.2681	7.82779	7.82779	5.87084	23.4834	13.6986	29.3542	15.6556	19.5695	35.225	52.8376	21.5264	68.4932	7.82779	15.6556	11.7417	21.5264	9.78474	39.1389	1.95695	17.6125	9.78474	19.5695	17.6125	25.4403	9.78474	45.0098	3.91389	5.87084
LINF_020011300	14.2857	33.3333	4.7619	19.0476	19.0476	9.52381	0	52.381	4.7619	9.52381	9.52381	0	19.0476	4.7619	52.381	23.8095	4.7619	4.7619	23.8095	0	19.0476	4.7619	9.52381	4.7619	33.3333	0	33.3333	0	14.2857	14.2857	61.9048	52.381	47.619	0	28.5714	0	23.8095	4.7619	42.8571	0	9.52381	4.7619	19.0476	4.7619	42.8571	9.52381	42.8571	4.7619	33.3333
LINF_020011400	0	9.34579	3.11526	15.5763	24.9221	9.34579	12.4611	24.9221	3.11526	12.4611	0	3.11526	21.8069	9.34579	31.1526	3.11526	6.23053	6.23053	28.0374	3.11526	31.1526	0	21.8069	3.11526	12.4611	9.34579	12.4611	9.34579	15.5763	21.8069	56.0748	12.4611	52.9595	0	15.5763	6.23053	12.4611	18.6916	56.0748	0	21.8069	0	49.8442	12.4611	40.4984	21.8069	87.2274	3.11526	18.6916
LINF_020011500	1.76367	12.3457	0	15.873	7.05467	33.5097	5.29101	40.5644	7.05467	7.05467	0	10.582	15.873	5.29101	52.9101	15.873	17.6367	12.3457	21.164	10.582	29.9824	12.3457	28.2187	5.29101	21.164	10.582	14.1093	10.582	24.6914	28.2187	49.3827	15.873	49.3827	12.3457	14.1093	5.29101	14.1093	1.76367	14.1093	1.76367	15.873	1.76367	3.52734	14.1093	56.4374	10.582	37.037	5.29101	29.9824
LINF_020011600	9.1047	15.1745	0	3.0349	12.1396	37.9363	1.51745	48.5584	6.0698	22.7618	3.0349	6.0698	19.7269	6.0698	40.9712	12.1396	31.8665	10.6222	24.2792	9.1047	30.349	9.1047	10.6222	7.58725	27.3141	6.0698	18.2094	9.1047	27.3141	28.8316	47.041	22.7618	33.3839	7.58725	13.6571	9.1047	21.2443	6.0698	31.8665	4.55235	18.2094	1.51745	10.6222	7.58725	31.8665	9.1047	30.349	1.51745	19.7269
LINF_020011700	5.65771	17.6803	0	14.1443	15.5587	40.3112	3.53607	57.2843	4.9505	7.77935	1.41443	10.6082	21.2164	5.65771	41.7256	13.4371	14.1443	9.19378	19.802	4.9505	26.1669	15.5587	14.8515	13.4371	27.5813	12.7298	17.6803	9.19378	21.2164	24.0453	43.14	19.0948	49.505	3.53607	9.19378	7.07214	27.5813	6.36492	13.4371	3.53607	6.36492	2.82885	7.77935	14.8515	41.7256	5.65771	45.9689	6.36492	25.4597
LINF_020011800	0	6.34921	3.1746	12.6984	6.34921	19.0476	3.1746	38.0952	0	15.873	0	0	19.0476	6.34921	38.0952	3.1746	12.6984	3.1746	22.2222	12.6984	19.0476	15.873	12.6984	9.52381	53.9683	0	15.873	12.6984	38.0952	25.3968	25.3968	38.0952	53.9683	3.1746	15.873	3.1746	22.2222	6.34921	22.2222	9.52381	22.2222	6.34921	41.2698	9.52381	38.0952	9.52381	69.8413	6.34921	6.34921
LINF_020011900	7.69231	19.7802	2.1978	6.59341	8.79121	29.6703	4.3956	51.6484	1.0989	8.79121	5.49451	9.89011	17.5824	3.2967	32.967	9.89011	17.5824	7.69231	23.0769	4.3956	17.5824	4.3956	9.89011	9.89011	21.978	6.59341	20.8791	7.69231	29.6703	13.1868	43.956	15.3846	59.3407	0	13.1868	3.2967	23.0769	4.3956	42.8571	0	19.7802	3.2967	28.5714	15.3846	40.6593	16.4835	64.8352	1.0989	6.59341
LINF_020012000	12.7796	60.7029	0	9.58466	9.58466	31.9489	3.19489	31.9489	6.38978	28.754	0	6.38978	25.5591	3.19489	28.754	3.19489	25.5591	0	9.58466	3.19489	19.1693	0	6.38978	0	25.5591	9.58466	12.7796	6.38978	38.3387	3.19489	79.8722	3.19489	31.9489	0	38.3387	9.58466	6.38978	0	25.5591	0	28.754	3.19489	60.7029	6.38978	28.754	0	38.3387	6.38978	12.7796
LINF_020012100	10.4167	20.8333	0	10.4167	10.4167	31.25	0	67.7083	10.4167	15.625	5.20833	5.20833	26.0417	0	72.9167	0	20.8333	5.20833	10.4167	15.625	36.4583	5.20833	10.4167	0	26.0417	0	15.625	0	46.875	15.625	20.8333	10.4167	57.2917	5.20833	26.0417	10.4167	26.0417	0	62.5	0	10.4167	5.20833	31.25	5.20833	15.625	5.20833	52.0833	0	20.8333
LINF_020012200	8.81057	6.60793	2.20264	8.81057	11.0132	37.4449	2.20264	44.0529	2.20264	4.40529	2.20264	8.81057	19.8238	0	28.6344	4.40529	22.0264	13.2159	30.837	6.60793	19.8238	11.0132	13.2159	11.0132	19.8238	17.6211	22.0264	4.40529	19.8238	28.6344	44.0529	17.6211	59.4714	2.20264	6.60793	4.40529	24.2291	13.2159	50.6608	4.40529	11.0132	4.40529	22.0264	17.6211	46.2555	13.2159	61.674	0	8.81057
LINF_020012300	3.20513	11.7521	0	8.54701	7.47863	33.1197	5.34188	47.0085	1.06838	19.2308	1.06838	7.47863	16.0256	6.41026	32.0513	5.34188	9.61538	3.20513	8.54701	5.34188	20.2991	1.06838	6.41026	5.34188	10.6838	7.47863	18.1624	2.13675	32.0513	12.8205	44.8718	16.0256	64.1026	3.20513	21.3675	11.7521	23.5043	12.8205	89.7436	3.20513	21.3675	4.2735	32.0513	9.61538	23.5043	9.61538	102.564	1.06838	7.47863
LINF_020012400	4.89596	20.8078	1.22399	11.0159	6.11995	31.8237	4.89596	48.9596	13.4639	48.9596	2.44798	4.89596	23.2558	0	42.8397	3.67197	12.2399	2.44798	18.3599	2.44798	26.9278	4.89596	12.2399	6.11995	15.9119	3.67197	19.5838	2.44798	20.8078	13.4639	29.3758	4.89596	34.2717	2.44798	15.9119	3.67197	25.7038	6.11995	35.4957	3.67197	25.7038	2.44798	56.3036	7.34394	42.8397	9.79192	79.5594	1.22399	8.56793
LINF_020012430	12.5	25	12.5	0	25	25	0	12.5	12.5	12.5	0	0	12.5	12.5	37.5	0	25	12.5	62.5	12.5	25	25	25	50	0	0	12.5	0	25	62.5	12.5	37.5	25	0	12.5	0	0	0	37.5	0	0	0	25	12.5	37.5	0	62.5	37.5	25
LINF_020012460	11.0497	27.6243	5.52486	5.52486	5.52486	33.1492	5.52486	22.0994	11.0497	38.674	0	5.52486	16.5746	5.52486	27.6243	0	27.6243	22.0994	16.5746	11.0497	11.0497	27.6243	5.52486	16.5746	27.6243	0	27.6243	11.0497	33.1492	11.0497	33.1492	27.6243	27.6243	5.52486	5.52486	11.0497	38.674	16.5746	22.0994	0	22.0994	5.52486	11.0497	11.0497	22.0994	5.52486	44.1989	16.5746	22.0994
LINF_020012500	6.49351	25.974	0	6.49351	12.987	19.4805	0	38.961	0	19.4805	0	6.49351	6.49351	0	32.4675	12.987	19.4805	6.49351	12.987	25.974	12.987	12.987	25.974	6.49351	38.961	25.974	25.974	25.974	32.4675	12.987	25.974	38.961	38.961	0	25.974	0	12.987	12.987	58.4416	0	38.961	0	19.4805	0	12.987	6.49351	51.9481	12.987	12.987
LINF_030005000	2.04708	10.2354	2.04708	18.4237	27.6356	36.8475	10.2354	41.9652	27.6356	26.6121	6.14125	13.306	20.4708	8.18833	40.9417	16.3767	18.4237	10.2354	16.3767	8.18833	42.9887	8.18833	5.11771	8.18833	10.2354	17.4002	14.3296	22.5179	20.4708	20.4708	29.6827	18.4237	24.565	5.11771	6.14125	5.11771	15.3531	7.16479	17.4002	14.3296	23.5415	9.21187	20.4708	18.4237	35.824	13.306	31.7298	6.14125	38.8946
LINF_030005100	26.1194	11.194	14.9254	11.194	22.3881	7.46269	3.73134	11.194	14.9254	18.6567	11.194	26.1194	26.1194	7.46269	41.0448	11.194	14.9254	22.3881	22.3881	14.9254	26.1194	26.1194	3.73134	18.6567	14.9254	11.194	11.194	7.46269	14.9254	7.46269	18.6567	22.3881	33.5821	3.73134	11.194	0	14.9254	11.194	11.194	0	14.9254	11.194	26.1194	29.8507	29.8507	52.2388	44.7761	0	22.3881
LINF_030005200	12.285	17.199	4.91401	17.199	24.57	27.027	2.457	24.57	31.941	36.855	14.742	31.941	9.82801	9.82801	46.683	0	7.37101	4.91401	14.742	4.91401	12.285	7.37101	7.37101	9.82801	27.027	12.285	14.742	9.82801	17.199	22.113	14.742	19.656	34.398	2.457	22.113	17.199	12.285	4.91401	22.113	9.82801	41.769	12.285	44.226	14.742	22.113	19.656	41.769	0	14.742
LINF_030005300	5.24934	36.7454	5.24934	13.1234	20.9974	26.2467	5.24934	20.9974	26.2467	44.6194	5.24934	10.4987	10.4987	5.24934	36.7454	7.87402	7.87402	10.4987	13.1234	10.4987	23.622	7.87402	10.4987	10.4987	23.622	18.3727	10.4987	10.4987	10.4987	5.24934	41.9948	10.4987	34.1207	5.24934	20.9974	2.62467	15.748	7.87402	34.1207	2.62467	15.748	7.87402	62.9921	10.4987	28.8714	15.748	39.3701	0	23.622
LINF_030005400	28.2051	28.2051	2.5641	17.9487	12.8205	25.641	5.12821	43.5897	20.5128	12.8205	0	15.3846	28.2051	10.2564	53.8462	5.12821	5.12821	2.5641	20.5128	5.12821	17.9487	7.69231	2.5641	12.8205	20.5128	7.69231	20.5128	5.12821	23.0769	23.0769	28.2051	23.0769	20.5128	0	17.9487	7.69231	25.641	7.69231	7.69231	7.69231	20.5128	5.12821	48.7179	23.0769	33.3333	2.5641	51.2821	7.69231	12.8205
LINF_030005500	10.8043	27.611	1.20048	8.40336	14.4058	33.6134	3.60144	61.2245	6.0024	22.8091	1.20048	14.4058	20.4082	6.0024	46.8187	18.0072	13.2053	4.80192	9.60384	7.20288	22.8091	1.20048	8.40336	4.80192	22.8091	6.0024	21.6086	2.40096	18.0072	16.8067	38.4154	7.20288	33.6134	9.60384	24.0096	4.80192	14.4058	14.4058	25.2101	2.40096	21.6086	3.60144	31.2125	15.6062	34.8139	10.8043	46.8187	3.60144	27.611
LINF_030005600	11.1465	46.1783	3.18471	6.36943	15.9236	39.8089	4.77707	46.1783	11.1465	36.6242	0	7.96178	23.8853	6.36943	58.9172	4.77707	20.7006	1.59236	20.7006	0	22.293	7.96178	11.1465	4.77707	20.7006	3.18471	6.36943	11.1465	17.5159	3.18471	28.6624	9.55414	23.8853	3.18471	28.6624	1.59236	31.8471	7.96178	25.4777	3.18471	27.0701	4.77707	42.9936	7.96178	38.2166	9.55414	52.5478	1.59236	9.55414
LINF_030005700	10.582	28.2187	0	8.81834	14.1093	24.6914	3.52734	40.5644	1.76367	22.9277	1.76367	5.29101	24.6914	1.76367	29.9824	14.1093	19.4004	5.29101	14.1093	5.29101	24.6914	5.29101	10.582	8.81834	22.9277	1.76367	21.164	8.81834	28.2187	10.582	38.8007	14.1093	35.2734	7.05467	29.9824	7.05467	15.873	7.05467	33.5097	3.52734	15.873	3.52734	42.328	12.3457	37.037	15.873	49.3827	1.76367	19.4004
LINF_030005800	12.1951	67.0732	6.09756	0	0	36.5854	0	36.5854	0	36.5854	0	18.2927	24.3902	6.09756	36.5854	0	18.2927	6.09756	0	12.1951	6.09756	12.1951	24.3902	6.09756	36.5854	0	18.2927	0	30.4878	6.09756	18.2927	0	36.5854	12.1951	48.7805	6.09756	0	0	24.3902	12.1951	54.878	0	60.9756	30.4878	24.3902	18.2927	48.7805	0	18.2927
LINF_030005900	4.48934	19.0797	0	7.85634	8.97868	26.936	6.73401	38.1594	2.24467	10.101	2.24467	4.48934	14.5903	5.61167	23.569	17.9574	20.202	19.0797	33.67	7.85634	33.67	6.73401	10.101	13.468	22.4467	10.101	13.468	17.9574	29.1807	22.4467	30.303	43.771	61.7284	2.24467	15.7127	8.97868	21.3244	11.2233	39.2817	6.73401	11.2233	4.48934	12.3457	8.97868	26.936	13.468	56.1167	4.48934	14.5903
LINF_030006000	5.40541	3.24324	0	12.973	10.8108	29.1892	5.40541	38.9189	7.56757	8.64865	1.08108	10.8108	18.3784	5.40541	32.4324	17.2973	12.973	9.72973	35.6757	5.40541	29.1892	21.6216	14.0541	8.64865	27.027	15.1351	14.0541	14.0541	21.6216	21.6216	35.6757	36.7568	44.3243	1.08108	7.56757	4.32432	21.6216	12.973	37.8378	5.40541	20.5405	2.16216	18.3784	16.2162	33.5135	11.8919	52.973	6.48649	10.8108
LINF_030006100	21.978	32.967	0	5.49451	5.49451	16.4835	5.49451	71.4286	16.4835	32.967	0	10.989	38.4615	0	43.956	0	10.989	0	21.978	0	10.989	5.49451	10.989	5.49451	21.978	0	16.4835	5.49451	32.967	0	21.978	5.49451	10.989	0	71.4286	16.4835	32.967	0	38.4615	5.49451	43.956	10.989	32.967	0	49.4505	5.49451	65.9341	5.49451	16.4835
LINF_030006200	7.19424	7.19424	7.19424	7.19424	7.19424	21.5827	0	28.777	14.3885	21.5827	7.19424	0	7.19424	7.19424	21.5827	0	14.3885	7.19424	7.19424	0	14.3885	14.3885	14.3885	0	7.19424	28.777	7.19424	0	14.3885	14.3885	50.3597	21.5827	0	0	43.1655	14.3885	14.3885	7.19424	43.1655	7.19424	21.5827	0	43.1655	0	21.5827	14.3885	115.108	14.3885	0
LINF_030006300	16.0772	16.0772	0	9.6463	9.6463	32.1543	0	35.3698	6.43087	16.0772	3.21543	0	22.508	9.6463	28.9389	0	9.6463	0	19.2926	3.21543	16.0772	0	9.6463	6.43087	64.3087	0	19.2926	6.43087	22.508	6.43087	32.1543	12.8617	45.0161	3.21543	51.4469	9.6463	38.5852	0	48.2315	9.6463	22.508	3.21543	77.1704	0	32.1543	0	41.8006	3.21543	3.21543
LINF_030006400	6.90608	33.1492	0	2.76243	4.14365	37.2928	6.90608	59.3923	8.28729	42.8177	0	6.90608	24.8619	2.76243	31.768	1.38122	13.8122	2.76243	12.4309	5.52486	23.4807	0	2.76243	2.76243	19.337	1.38122	19.337	5.52486	33.1492	5.52486	33.1492	6.90608	29.0055	1.38122	23.4807	4.14365	29.0055	2.76243	44.1989	1.38122	33.1492	6.90608	58.011	17.9558	37.2928	9.66851	80.1105	0	12.4309
LINF_030006500	5.2356	10.4712	0	10.4712	0	20.9424	15.7068	26.178	0	5.2356	5.2356	0	15.7068	0	41.8848	10.4712	15.7068	10.4712	26.178	0	47.1204	15.7068	5.2356	5.2356	41.8848	10.4712	10.4712	10.4712	31.4136	36.6492	36.6492	68.0628	31.4136	5.2356	10.4712	10.4712	10.4712	10.4712	20.9424	0	20.9424	10.4712	20.9424	47.1204	52.356	10.4712	41.8848	5.2356	10.4712
LINF_030006600	11.2179	9.61538	0	20.8333	9.61538	27.2436	9.61538	32.0513	1.60256	6.41026	0	4.80769	16.0256	9.61538	22.4359	14.4231	20.8333	11.2179	27.2436	11.2179	32.0513	20.8333	6.41026	17.6282	33.6538	6.41026	22.4359	12.8205	38.4615	20.8333	49.6795	30.4487	48.0769	3.20513	9.61538	1.60256	17.6282	11.2179	17.6282	6.41026	9.61538	3.20513	6.41026	16.0256	25.641	9.61538	38.4615	4.80769	32.0513
LINF_030006700	4.7619	42.8571	0	9.52381	4.7619	28.5714	0	42.8571	9.52381	23.8095	0	4.7619	19.0476	4.7619	33.3333	4.7619	4.7619	0	19.0476	0	23.8095	19.0476	4.7619	4.7619	14.2857	0	9.52381	9.52381	23.8095	4.7619	14.2857	0	19.0476	4.7619	28.5714	9.52381	42.8571	0	23.8095	4.7619	33.3333	9.52381	85.7143	19.0476	33.3333	4.7619	85.7143	0	33.3333
LINF_030006800	12.5	39.2857	0	3.57143	0	23.2143	0	25	8.92857	37.5	1.78571	5.35714	30.3571	0	42.8571	5.35714	14.2857	1.78571	23.2143	1.78571	19.6429	3.57143	14.2857	7.14286	35.7143	0	25	0	33.9286	14.2857	44.6429	8.92857	37.5	3.57143	35.7143	0	16.0714	3.57143	28.5714	10.7143	30.3571	5.35714	60.7143	5.35714	39.2857	5.35714	55.3571	1.78571	21.4286
LINF_030006900	13.1926	39.5778	0	2.63852	15.8311	23.7467	5.27705	52.7704	5.27705	47.4934	5.27705	2.63852	23.7467	10.5541	58.0475	10.5541	10.5541	5.27705	10.5541	10.5541	21.1082	2.63852	5.27705	2.63852	39.5778	0	5.27705	2.63852	21.1082	5.27705	36.9393	15.8311	31.6623	0	29.0237	2.63852	23.7467	2.63852	55.409	5.27705	26.3852	2.63852	29.0237	18.4697	52.7704	7.91557	58.0475	0	23.7467
LINF_030007000	19.1693	44.7284	0	3.19489	0	28.754	0	54.3131	9.58466	38.3387	3.19489	0	6.38978	6.38978	19.1693	3.19489	28.754	6.38978	19.1693	3.19489	12.7796	3.19489	22.3642	6.38978	31.9489	6.38978	9.58466	9.58466	22.3642	12.7796	28.754	6.38978	57.508	6.38978	15.9744	3.19489	15.9744	0	44.7284	3.19489	12.7796	0	35.1438	0	38.3387	6.38978	60.7029	0	3.19489
LINF_030007100	7.10227	25.5682	0	7.10227	5.68182	44.0341	1.42046	31.25	4.26136	36.9318	1.42046	9.94318	29.8295	2.84091	32.6705	1.42046	11.3636	1.42046	14.2045	5.68182	26.9886	2.84091	7.10227	2.84091	25.5682	7.10227	24.1477	8.52273	21.3068	4.26136	32.6705	5.68182	25.5682	7.10227	39.7727	0	11.3636	4.26136	28.4091	8.52273	38.3523	9.94318	59.6591	18.4659	18.4659	7.10227	72.4432	0	24.1477
LINF_030007200	12.987	19.4805	6.49351	12.987	25.974	32.4675	0	45.4545	6.49351	19.4805	0	12.987	12.987	0	25.974	12.987	0	0	0	12.987	64.9351	0	19.4805	0	6.49351	0	6.49351	0	6.49351	6.49351	45.4545	32.4675	6.49351	12.987	19.4805	6.49351	6.49351	0	32.4675	12.987	12.987	0	51.9481	19.4805	51.9481	6.49351	51.9481	0	0
LINF_030007300	12.0482	12.0482	0	0	0	24.0964	0	24.0964	12.0482	48.1928	0	0	24.0964	0	60.241	0	48.1928	0	12.0482	0	24.0964	0	12.0482	0	24.0964	0	24.0964	0	36.1446	0	84.3373	0	12.0482	0	24.0964	0	36.1446	0	12.0482	0	36.1446	0	180.723	12.0482	24.0964	0	36.1446	0	36.1446
LINF_030007400	26.4901	19.8676	0	0	6.62252	6.62252	6.62252	62.9139	0	23.1788	3.31126	3.31126	9.93378	13.245	26.4901	13.245	9.93378	6.62252	23.1788	0	16.5563	29.8013	9.93378	6.62252	29.8013	3.31126	19.8676	16.5563	16.5563	13.245	39.7351	23.1788	56.2914	0	23.1788	6.62252	29.8013	6.62252	66.2252	3.31126	16.5563	6.62252	23.1788	9.93378	19.8676	9.93378	36.4238	6.62252	9.93378
LINF_030007500	0.353607	0.707214	0.707214	3.88967	3.88967	6.71853	0.353607	43.14	1.41443	2.12164	0	1.76803	8.48656	1.41443	14.8515	2.12164	3.53607	1.41443	6.01131	0.353607	4.59689	14.8515	0.353607	1.06082	16.6195	0.707214	2.82885	15.5587	24.7525	59.0523	39.604	85.5728	73.9038	1.06082	1.76803	2.12164	24.3989	4.59689	48.0905	2.12164	6.71853	1.76803	4.9505	4.24328	21.2164	24.7525	56.9307	1.06082	1.41443
LINF_030007600	4.995	11.988	0	13.986	10.989	21.978	8.99101	27.972	2.997	8.99101	0	2.997	13.986	6.99301	32.967	17.982	20.979	4.995	29.97	8.99101	23.976	12.987	13.986	10.989	39.96	6.99301	17.982	7.99201	19.98	31.968	46.953	41.958	45.954	3.996	11.988	13.986	33.966	5.99401	35.964	2.997	9.99001	1.998	2.997	9.99001	29.97	13.986	29.97	10.989	20.979
LINF_030007900	3.37838	8.20463	1.44788	6.75676	4.34363	20.7529	7.72201	21.7181	3.37838	9.65251	2.41313	6.27413	21.7181	3.861	25.5792	16.4093	25.5792	14.4788	33.3012	10.6178	52.6062	13.0309	19.305	10.6178	35.2317	9.16988	24.1313	13.9961	30.4054	26.5444	51.6409	29.9228	44.8842	1.9305	4.34363	9.65251	28.4749	10.1351	40.5405	2.89575	17.8571	2.89575	14.4788	13.5135	22.2008	10.1351	24.6139	4.34363	12.5483
LINF_030008000	0.958773	5.75264	0	9.58773	4.79386	31.6395	5.75264	61.3615	6.71141	9.58773	1.91755	2.87632	17.2579	6.71141	19.1755	9.58773	5.75264	5.75264	10.5465	6.71141	21.093	1.91755	0.958773	5.75264	17.2579	5.75264	13.4228	9.58773	24.9281	16.2991	46.9799	20.1342	60.4027	2.87632	10.5465	8.62895	23.9693	16.2991	69.0316	2.87632	21.093	8.62895	39.3097	15.3404	18.2167	22.0518	94.9185	0	7.67018
LINF_030008100	7.93651	17.4603	1.5873	7.93651	17.4603	33.3333	7.93651	47.619	6.34921	14.2857	3.1746	11.1111	22.2222	4.7619	22.2222	7.93651	12.6984	14.2857	26.9841	6.34921	23.8095	6.34921	20.6349	7.93651	34.9206	1.5873	12.6984	9.52381	30.1587	11.1111	38.0952	34.9206	49.2063	0	12.6984	6.34921	28.5714	7.93651	34.9206	0	20.6349	4.7619	20.6349	22.2222	26.9841	12.6984	36.5079	6.34921	7.93651
LINF_030008200	0	17.5439	0	14.6199	2.92398	32.1637	5.84795	35.0877	8.77193	17.5439	2.92398	5.84795	11.6959	8.77193	35.0877	0	11.6959	8.77193	17.5439	5.84795	20.4678	2.92398	5.84795	0	8.77193	0	5.84795	2.92398	11.6959	11.6959	35.0877	14.6199	55.5556	2.92398	5.84795	8.77193	11.6959	17.5439	49.7076	11.6959	11.6959	2.92398	43.8596	17.5439	58.4795	11.6959	93.5673	2.92398	5.84795
LINF_030008300	3.96563	13.8797	0	5.94845	7.27032	19.1672	4.62657	33.7079	5.28751	15.8625	1.32188	4.62657	20.4891	2.64375	29.7422	8.5922	15.8625	8.5922	27.0985	9.91408	49.5704	7.93126	15.8625	13.8797	34.3688	5.28751	17.1844	11.236	13.8797	16.5235	38.3344	22.4719	35.0297	3.30469	14.5406	5.94845	21.811	5.28751	38.9954	7.27032	27.0985	4.62657	16.5235	21.15	48.2485	7.93126	32.386	4.62657	9.91408
LINF_030008400	5.45124	10.2968	1.81708	10.9025	9.6911	18.1708	4.23986	19.3822	3.63416	9.6911	3.63416	6.66263	18.7765	6.05694	29.679	13.3253	29.679	16.3537	39.9758	12.7196	42.3985	19.9879	30.8904	19.9879	47.2441	8.47971	17.5651	13.3253	27.2562	19.9879	39.3701	29.0733	48.4555	0.605694	6.66263	5.45124	24.8334	13.931	23.0164	4.23986	16.9594	2.42277	8.47971	10.9025	16.9594	16.9594	29.0733	6.05694	11.5082
LINF_030008500	32.2581	45.1613	3.22581	9.67742	3.22581	35.4839	3.22581	38.7097	16.129	25.8065	3.22581	0	25.8065	0	38.7097	9.67742	12.9032	0	16.129	3.22581	25.8065	6.45161	9.67742	3.22581	41.9355	3.22581	25.8065	6.45161	32.2581	6.45161	32.2581	3.22581	54.8387	9.67742	25.8065	3.22581	16.129	3.22581	6.45161	9.67742	41.9355	6.45161	12.9032	9.67742	29.0323	9.67742	32.2581	3.22581	25.8065
LINF_030008600	16.2162	29.7297	2.7027	5.40541	10.8108	51.3514	0	48.6486	2.7027	37.8378	2.7027	0	18.9189	5.40541	35.1351	5.40541	18.9189	2.7027	16.2162	2.7027	40.5405	2.7027	5.40541	2.7027	29.7297	5.40541	21.6216	5.40541	18.9189	10.8108	40.5405	5.40541	27.027	0	29.7297	10.8108	13.5135	0	21.6216	10.8108	40.5405	5.40541	21.6216	18.9189	32.4324	10.8108	18.9189	0	24.3243
LINF_030008650	15.3374	18.4049	0	9.20245	24.5399	30.6748	3.06749	24.5399	0	9.20245	6.13497	9.20245	24.5399	9.20245	24.5399	18.4049	27.6074	6.13497	18.4049	6.13497	18.4049	33.7423	39.8773	24.5399	27.6074	9.20245	12.2699	12.2699	12.2699	18.4049	21.4724	21.4724	15.3374	21.4724	24.5399	21.4724	18.4049	6.13497	3.06749	6.13497	21.4724	6.13497	6.13497	9.20245	27.6074	18.4049	9.20245	24.5399	30.6748
LINF_030008700	19.802	29.703	0	3.30033	3.30033	69.3069	0	62.7063	3.30033	39.604	0	0	19.802	3.30033	39.604	0	23.1023	0	19.802	3.30033	33.0033	0	16.5017	6.60066	23.1023	0	29.703	3.30033	23.1023	3.30033	59.4059	9.90099	29.703	9.90099	19.802	6.60066	6.60066	3.30033	23.1023	3.30033	42.9043	6.60066	26.4026	6.60066	9.90099	6.60066	42.9043	3.30033	23.1023
LINF_030008800	8.82353	44.1176	0	7.35294	2.94118	47.0588	0	44.1176	11.7647	29.4118	1.47059	2.94118	39.7059	2.94118	48.5294	4.41176	16.1765	4.41176	8.82353	1.47059	19.1176	2.94118	13.2353	5.88235	30.8824	0	20.5882	5.88235	25	10.2941	50	4.41176	60.2941	1.47059	20.5882	4.41176	27.9412	2.94118	27.9412	5.88235	36.7647	2.94118	33.8235	13.2353	23.5294	8.82353	51.4706	1.47059	17.6471
LINF_030008900	2.99222	10.1735	0.598444	9.57511	7.77977	17.3549	4.78755	40.0958	4.18911	15.5595	0.598444	5.98444	15.5595	2.39378	31.7175	5.386	13.7642	11.9689	19.7487	7.77977	31.7175	11.9689	17.3549	13.7642	35.9066	8.37822	21.544	13.7642	26.3315	24.5362	34.7098	34.1113	56.2537	2.39378	10.1735	11.3704	26.3315	5.98444	31.7175	2.99222	17.9533	1.19689	3.59066	23.9378	26.93	15.5595	32.9144	11.9689	16.7564
LINF_030009000	18.1818	18.1818	0	0	0	18.1818	0	54.5455	0	27.2727	0	0	9.09091	0	27.2727	9.09091	36.3636	0	9.09091	9.09091	0	9.09091	27.2727	0	27.2727	0	27.2727	0	27.2727	18.1818	136.364	9.09091	100	0	9.09091	0	0	0	9.09091	0	9.09091	0	54.5455	0	63.6364	0	90.9091	0	9.09091
LINF_030009100	18.018	18.018	0	0	0	18.018	0	54.0541	0	27.027	0	0	9.00901	0	27.027	9.00901	36.036	0	9.00901	9.00901	0	9.00901	27.027	0	27.027	0	27.027	0	27.027	18.018	135.135	9.00901	99.0991	0	9.00901	0	0	0	9.00901	0	9.00901	0	63.0631	0	63.0631	0	90.0901	0	9.00901
LINF_030009200	3.5482	13.6014	0.591366	11.236	7.09639	31.3424	2.95683	37.2561	2.36546	14.1928	1.7741	8.27913	15.9669	4.13956	24.246	8.27913	23.6546	10.0532	22.4719	7.68776	28.9769	8.27913	12.4187	17.741	33.7079	8.27913	18.3323	8.27913	31.3424	21.8805	52.6316	30.1597	55.5884	2.36546	18.3323	7.68776	15.9669	5.3223	30.751	1.18273	22.4719	3.5482	11.8273	11.8273	38.4388	11.8273	37.8474	4.73093	15.3755
LINF_030009300	5.66038	2.83019	0	8.49057	5.66038	16.0377	4.71698	30.1887	3.77359	4.71698	0.943396	8.49057	14.1509	3.77359	20.7547	16.9811	20.7547	12.2642	34.9057	8.49057	18.8679	8.49057	11.3208	19.8113	43.3962	2.83019	16.9811	19.8113	35.8491	19.8113	66.0377	27.3585	58.4906	8.49057	13.2075	10.3774	35.8491	11.3208	54.717	5.66038	16.0377	0.943396	3.77359	12.2642	33.0189	8.49057	19.8113	3.77359	15.0943
LINF_030009400	21.978	0	0	21.978	10.989	43.956	10.989	0	0	10.989	10.989	32.967	32.967	0	43.956	0	10.989	10.989	43.956	0	43.956	21.978	32.967	0	21.978	0	21.978	0	21.978	10.989	43.956	10.989	98.9011	10.989	21.978	10.989	32.967	0	10.989	10.989	10.989	0	21.978	21.978	32.967	32.967	32.967	0	10.989
LINF_030009500	9.40439	12.5392	1.04493	8.35946	12.5392	30.303	6.26959	47.0219	4.17973	17.7638	3.1348	9.40439	22.9885	8.35946	32.3929	12.5392	17.7638	8.35946	38.6625	9.40439	28.2132	2.08986	10.4493	5.22466	24.0334	4.17973	10.4493	16.7189	22.9885	20.8986	48.0669	32.3929	58.5162	0	12.5392	5.22466	18.8088	9.40439	26.1233	4.17973	11.4943	2.08986	9.40439	11.4943	20.8986	9.40439	34.4828	3.1348	13.5841
LINF_030009600	6.93756	32.7056	0	6.93756	11.893	32.7056	3.96432	53.5183	3.96432	23.7859	1.98216	5.94648	19.8216	2.97324	35.6789	3.96432	14.8662	2.97324	17.8394	0.99108	22.7948	3.96432	7.92864	3.96432	35.6789	4.9554	21.8038	10.9019	25.7681	8.91972	50.5451	22.7948	51.5362	3.96432	27.7502	3.96432	22.7948	1.98216	38.6521	3.96432	22.7948	0.99108	15.8573	7.92864	35.6789	8.91972	33.6967	4.9554	9.9108
LINF_030009700	4.88281	20.5078	0.976562	5.85938	10.7422	28.3203	2.92969	20.5078	3.90625	27.3438	1.95312	6.83594	23.4375	2.92969	32.2266	7.8125	21.4844	15.625	28.3203	11.7188	42.9688	5.85938	10.7422	8.78906	30.2734	8.78906	18.5547	10.7422	12.6953	14.6484	42.9688	34.1797	49.8047	2.92969	30.2734	9.76562	23.4375	10.7422	26.3672	5.85938	16.6016	0.976562	15.625	20.5078	34.1797	7.8125	29.2969	6.83594	17.5781
LINF_030009800	1.74825	47.2028	1.74825	5.24475	3.4965	33.2168	0	47.2028	6.99301	48.951	0	6.99301	48.951	1.74825	59.4406	1.74825	20.979	3.4965	20.979	1.74825	22.7273	3.4965	19.2308	0	12.2378	5.24475	22.7273	1.74825	13.986	15.7343	68.1818	6.99301	47.2028	3.4965	27.972	0	12.2378	1.74825	13.986	0	26.2238	3.4965	20.979	10.4895	19.2308	5.24475	41.958	3.4965	13.986
LINF_030009900	7.27273	10.9091	2.0202	12.5253	12.9293	16.9697	3.63636	33.9394	1.61616	10.101	1.21212	4.44444	15.3535	3.23232	31.1111	10.9091	23.8384	15.3535	33.9394	10.101	35.9596	8.48485	17.3737	22.2222	35.5556	6.46465	25.4545	12.9293	32.3232	17.3737	44.0404	40.8081	56.5657	2.42424	13.3333	6.86869	17.7778	8.88889	47.6768	2.0202	15.3535	3.63636	13.7374	11.7172	25.8586	11.3131	25.8586	1.61616	8.48485
LINF_030010000	9.33489	24.5041	1.16686	5.83431	9.33489	22.1704	1.16686	40.8401	4.66744	11.6686	0	4.66744	24.5041	2.33372	33.839	4.66744	7.00117	4.66744	21.0035	8.16803	17.5029	7.00117	15.1692	5.83431	38.5064	3.50058	7.00117	7.00117	16.3361	12.8355	31.5053	15.1692	44.3407	1.16686	26.8378	1.16686	12.8355	12.8355	38.5064	1.16686	24.5041	2.33372	25.6709	18.6698	54.8425	10.5017	75.846	0	1.16686
LINF_030010100	6.84931	14.6771	1.95695	13.6986	12.7202	22.9941	4.40313	47.9452	4.40313	14.1879	2.93542	8.80626	18.591	3.42466	45.9883	5.38161	13.2094	8.31702	26.4188	5.87084	26.908	9.2955	11.7417	12.2309	27.8865	3.42466	17.6125	13.2094	24.9511	22.0157	42.0744	22.9941	58.2192	1.46771	11.2524	9.2955	21.5264	5.38161	35.7143	1.95695	19.5695	1.95695	18.591	9.2955	45.499	12.2309	43.0528	3.42466	9.78474
LINF_030010200	2.52525	32.8283	0	5.05051	5.05051	27.7778	5.05051	40.404	22.7273	45.4545	5.05051	0	32.8283	2.52525	50.5051	2.52525	15.1515	2.52525	7.57576	2.52525	20.202	2.52525	10.101	2.52525	27.7778	0	5.05051	5.05051	25.2525	10.101	37.8788	0	32.8283	0	22.7273	5.05051	7.57576	2.52525	35.3535	0	35.3535	2.52525	75.7576	27.7778	45.4545	15.1515	60.6061	0	5.05051
LINF_030010300	6.5312	24.6734	2.90276	7.98258	11.611	25.3991	3.62845	30.479	3.62845	17.4165	1.45138	6.5312	20.3193	4.35414	31.9303	10.8853	23.9477	8.70827	27.5762	10.1597	37.7358	3.62845	13.7881	10.8853	26.8505	4.35414	29.0276	8.70827	31.9303	18.1422	35.5588	23.2221	52.9753	9.43396	20.3193	4.35414	14.5138	9.43396	30.479	4.35414	20.3193	2.17707	17.4165	13.7881	29.7533	8.70827	21.7707	4.35414	13.0624
LINF_030010400	5.58659	15.3631	1.39665	13.9665	8.37989	23.743	4.18994	27.933	2.7933	9.77654	2.7933	6.98324	25.1397	4.18994	27.933	15.3631	13.9665	12.5698	27.933	6.98324	41.8994	9.77654	16.7598	19.5531	19.5531	13.9665	36.3128	6.98324	22.3464	23.743	37.7095	37.7095	57.2626	2.7933	9.77654	2.7933	25.1397	1.39665	11.1732	4.18994	19.5531	2.7933	9.77654	13.9665	43.2961	12.5698	32.1229	11.1732	12.5698
LINF_030010500	12.0482	12.0482	0	6.0241	12.0482	9.03614	3.01205	48.1928	9.03614	12.0482	0	6.0241	21.0843	3.01205	87.3494	3.01205	9.03614	0	24.0964	0	18.0723	6.0241	3.01205	9.03614	42.1687	9.03614	12.0482	6.0241	42.1687	9.03614	33.1325	24.0964	72.2892	9.03614	30.1205	6.0241	12.0482	3.01205	33.1325	0	9.03614	0	30.1205	6.0241	33.1325	9.03614	39.1566	3.01205	15.0602
LINF_030010600	0	22.4719	0	0	16.8539	11.236	0	39.3258	5.61798	11.236	5.61798	5.61798	5.61798	5.61798	39.3258	0	5.61798	16.8539	11.236	0	33.7079	0	11.236	16.8539	11.236	5.61798	33.7079	5.61798	28.0899	5.61798	50.5618	11.236	56.1798	0	11.236	0	16.8539	5.61798	11.236	5.61798	39.3258	0	89.8876	5.61798	67.4157	5.61798	73.0337	0	11.236
LINF_030010700	8.17844	18.5874	0	8.92193	12.6394	30.4833	5.94796	37.9182	3.71747	17.1004	2.97398	6.69145	23.7918	6.69145	20.8178	10.4089	14.8699	12.6394	21.5613	5.20446	24.5353	8.92193	13.3829	12.6394	26.0223	5.94796	17.1004	9.66543	26.0223	18.5874	42.3792	28.2528	43.8662	2.97398	19.3309	5.94796	17.8439	5.94796	46.0967	2.97398	17.8439	1.48699	18.5874	14.1264	37.9182	11.1524	40.8922	3.71747	11.1524
LINF_030010800	4.93827	19.7531	0	9.87654	7.40741	19.7531	0	54.321	7.40741	29.6296	0	4.93827	22.2222	4.93827	46.9136	2.46914	9.87654	2.46914	17.284	2.46914	24.6914	4.93827	12.3457	2.46914	22.2222	9.87654	9.87654	12.3457	41.9753	7.40741	37.037	4.93827	74.0741	0	37.037	2.46914	27.1605	2.46914	27.1605	9.87654	32.0988	0	37.037	2.46914	41.9753	4.93827	56.7901	2.46914	14.8148
LINF_030010900	2.86533	17.192	0	5.73066	11.4613	28.6533	0	42.9799	2.86533	34.384	2.86533	14.3266	45.8453	0	25.788	5.73066	20.0573	2.86533	14.3266	0	28.6533	5.73066	8.59599	11.4613	14.3266	0	20.0573	14.3266	28.6533	8.59599	40.1146	5.73066	37.2493	0	20.0573	5.73066	31.5186	2.86533	34.384	0	28.6533	8.59599	40.1146	8.59599	25.788	8.59599	68.7679	0	5.73066
LINF_030011000	4.44444	14.8148	2.96296	11.8519	10.3704	42.963	7.40741	56.2963	1.48148	20.7407	0	10.3704	19.2593	10.3704	29.6296	5.92593	10.3704	0	11.8519	8.88889	44.4444	5.92593	19.2593	7.40741	32.5926	7.40741	19.2593	11.8519	29.6296	14.8148	40	13.3333	31.1111	4.44444	19.2593	4.44444	28.1481	4.44444	41.4815	4.44444	22.2222	1.48148	17.7778	11.8519	34.0741	13.3333	31.1111	1.48148	7.40741
LINF_030011200	9.14634	18.2927	0	3.04878	9.14634	27.439	6.09756	36.5854	3.04878	24.3902	3.04878	9.14634	18.2927	6.09756	36.5854	3.04878	24.3902	6.09756	15.2439	0	21.3415	3.04878	18.2927	12.1951	21.3415	0	18.2927	9.14634	33.5366	6.09756	30.4878	51.8293	42.6829	3.04878	15.2439	9.14634	15.2439	12.1951	39.6341	3.04878	21.3415	6.09756	36.5854	21.3415	36.5854	12.1951	57.9268	0	9.14634
LINF_030011300	4.93421	29.6053	1.64474	8.22368	9.86842	47.6974	4.93421	47.6974	3.28947	13.1579	1.64474	3.28947	19.7368	3.28947	31.25	8.22368	11.5132	6.57895	26.3158	6.57895	19.7368	3.28947	19.7368	8.22368	27.9605	4.93421	19.7368	8.22368	44.4079	9.86842	46.0526	18.0921	50.9868	3.28947	27.9605	4.93421	23.0263	6.57895	23.0263	6.57895	23.0263	3.28947	31.25	14.8026	39.4737	4.93421	47.6974	3.28947	13.1579
LINF_030011400	11.2486	23.622	2.24972	13.4983	7.87402	28.1215	1.12486	39.3701	2.24972	26.9966	0	5.6243	29.2463	5.6243	39.3701	10.1237	23.622	8.99887	28.1215	7.87402	32.6209	4.49944	14.6232	7.87402	41.6198	6.74916	20.2475	7.87402	26.9966	12.3735	43.8695	12.3735	47.2441	0	31.4961	8.99887	31.4961	10.1237	40.4949	3.37458	17.9977	1.12486	13.4983	13.4983	29.2463	13.4983	24.7469	1.12486	10.1237
LINF_030011500	10.0251	33.8346	0	7.5188	2.50627	46.3659	2.50627	41.3534	5.01253	33.8346	5.01253	10.0251	35.0877	3.7594	33.8346	2.50627	27.5689	2.50627	20.0501	3.7594	21.3033	8.77193	20.0501	2.50627	27.5689	5.01253	20.0501	10.0251	33.8346	12.5313	48.8722	17.5439	47.619	2.50627	27.5689	5.01253	18.797	2.50627	13.7845	0	30.0752	1.25313	20.0501	8.77193	38.8471	12.5313	36.3409	3.7594	16.2907
LINF_030011600	5.30035	15.9011	1.76678	14.1343	17.6678	40.636	3.53357	42.4028	0	17.6678	3.53357	10.6007	19.4346	7.06714	33.5689	7.06714	8.83392	14.1343	12.3675	5.30035	22.9682	10.6007	17.6678	14.1343	42.4028	5.30035	21.2014	3.53357	37.1025	12.3675	30.0353	37.1025	63.6042	0	22.9682	7.06714	35.3357	3.53357	35.3357	1.76678	17.6678	0	14.1343	10.6007	33.5689	12.3675	19.4346	1.76678	12.3675
LINF_030011700	17.4825	17.4825	0	17.4825	0	13.986	3.4965	31.4685	6.99301	38.4615	3.4965	20.979	24.4755	6.99301	52.4476	3.4965	3.4965	10.4895	17.4825	13.986	17.4825	10.4895	10.4895	6.99301	27.972	3.4965	17.4825	6.99301	13.986	31.4685	45.4545	24.4755	59.4406	0	24.4755	6.99301	6.99301	3.4965	13.986	3.4965	10.4895	3.4965	34.965	20.979	34.965	10.4895	48.951	6.99301	20.979
LINF_030011900	4.0724	36.1991	0.452489	5.42986	3.61991	36.1991	4.0724	50.2262	4.97738	28.0543	2.71493	5.42986	21.7195	2.26244	45.2489	2.71493	11.3122	0	17.6471	0.904977	25.7919	3.16742	8.59728	4.52489	24.8869	3.16742	11.3122	3.61991	40.724	4.52489	47.5113	5.88235	52.9412	2.26244	28.0543	0.452489	25.7919	3.16742	42.9864	1.80995	25.7919	4.0724	42.9864	9.50226	54.2986	4.97738	59.7285	0.904977	17.1946
LINF_030012000	3.80228	14.8635	0.345662	8.29589	6.91324	27.3073	3.80228	30.4183	3.80228	14.5178	2.41963	5.18493	27.3073	4.14794	36.9858	8.29589	18.6657	9.67853	25.9246	8.29589	27.3073	8.98721	13.1352	13.4808	29.0356	4.83927	22.1224	11.4068	31.4552	18.3201	50.4666	31.4552	57.0342	1.72831	15.5548	5.87625	24.542	7.95022	24.8877	2.07397	19.3571	1.03699	12.0982	14.1721	37.6772	11.0612	34.2205	4.14794	21.7767
LINF_030012100	4.38596	21.9298	0	0	4.38596	21.9298	0	30.7018	8.77193	21.9298	0	4.38596	26.3158	4.38596	39.4737	0	4.38596	0	26.3158	0	35.0877	4.38596	21.9298	4.38596	35.0877	4.38596	17.5439	4.38596	21.9298	8.77193	48.2456	0	105.263	4.38596	21.9298	0	17.5439	4.38596	35.0877	0	17.5439	4.38596	78.9474	13.1579	30.7018	13.1579	70.1754	4.38596	17.5439
LINF_030012200	7.96359	11.3766	1.13766	13.6519	13.6519	29.5791	1.13766	46.6439	5.68828	7.96359	1.13766	6.82594	18.2025	5.68828	29.5791	12.5142	19.3402	7.96359	22.7531	3.41297	13.6519	9.10125	13.6519	10.2389	22.7531	9.10125	17.0648	12.5142	32.992	10.2389	54.6075	30.7167	78.4983	3.41297	13.6519	6.82594	20.4778	7.96359	36.405	1.13766	11.3766	5.68828	10.2389	11.3766	36.405	21.6155	34.1297	5.68828	9.10125
LINF_030012300	4.9505	9.90099	4.9505	9.90099	9.90099	37.1287	2.47525	37.1287	7.42574	12.3762	0	4.9505	19.802	2.47525	34.6535	7.42574	24.7525	14.8515	22.2772	9.90099	22.2772	9.90099	12.3762	14.8515	32.1782	2.47525	12.3762	14.8515	29.703	12.3762	59.4059	34.6535	61.8812	2.47525	22.2772	7.42574	9.90099	4.9505	37.1287	0	14.8515	4.9505	17.3267	9.90099	34.6535	12.3762	24.7525	2.47525	14.8515
LINF_030012400	0	23.8095	0	0	0	35.7143	0	11.9048	11.9048	0	11.9048	0	0	0	35.7143	11.9048	11.9048	11.9048	11.9048	0	35.7143	11.9048	11.9048	0	23.8095	0	23.8095	23.8095	23.8095	11.9048	23.8095	0	59.5238	0	11.9048	0	0	0	71.4286	0	47.619	0	35.7143	11.9048	23.8095	35.7143	71.4286	11.9048	71.4286
LINF_030012500	4.18994	11.1732	0	12.5698	11.1732	20.9497	1.39665	53.0726	1.39665	11.1732	0	6.98324	23.743	2.7933	36.3128	4.18994	6.98324	5.58659	22.3464	2.7933	30.7263	4.18994	9.77654	18.1564	18.1564	5.58659	9.77654	11.1732	30.7263	16.7598	67.0391	23.743	57.2626	0	15.3631	4.18994	22.3464	5.58659	36.3128	6.98324	27.933	0	44.6927	16.7598	33.5196	8.37989	58.6592	2.7933	9.77654
LINF_030012600	6.30915	28.3912	0	0	0	37.8549	0	44.164	3.15457	15.7729	0	12.6183	28.3912	3.15457	50.4732	6.30915	18.9274	18.9274	25.2366	3.15457	25.2366	3.15457	25.2366	6.30915	41.0095	0	18.9274	9.46372	22.082	18.9274	59.9369	9.46372	44.164	6.30915	18.9274	3.15457	18.9274	9.46372	28.3912	0	22.082	3.15457	15.7729	6.30915	34.7003	12.6183	44.164	0	15.7729
LINF_030012700	5.47445	10.9489	0	9.12409	9.12409	41.9708	9.12409	69.3431	0	20.073	1.82482	10.9489	32.8467	9.12409	32.8467	5.47445	7.29927	7.29927	32.8467	0	21.8978	1.82482	7.29927	12.7737	40.146	3.64963	21.8978	7.29927	51.0949	7.29927	45.6204	16.4234	41.9708	1.82482	27.3723	1.82482	10.9489	3.64963	36.4963	3.64963	34.6715	5.47445	29.1971	10.9489	40.146	9.12409	43.7956	0	9.12409
LINF_030012800	5.67644	15.7679	0.315358	8.19931	6.62252	17.9754	2.20751	30.5897	2.52286	10.0915	0.946074	6.30716	19.2368	3.7843	25.8593	11.3529	27.7515	7.56859	23.6518	12.299	41.9426	5.36109	13.8757	12.299	30.2744	6.62252	29.6436	11.0375	35.9508	19.2368	49.8266	25.8593	59.2873	1.89215	14.8218	5.67644	20.4983	4.73037	35.0047	1.57679	18.9215	3.7843	16.3986	16.3986	46.0423	13.245	30.5897	1.89215	6.30716
LINF_030012900	2.29885	11.4943	0	6.89655	4.5977	20.6897	4.5977	52.8736	6.89655	0	2.29885	2.29885	27.5862	9.1954	52.8736	9.1954	13.7931	11.4943	29.8851	11.4943	29.8851	9.1954	9.1954	11.4943	34.4828	4.5977	18.3908	9.1954	22.9885	22.9885	41.3793	36.7816	75.8621	4.5977	16.092	4.5977	25.2874	4.5977	34.4828	0	20.6897	2.29885	9.1954	9.1954	22.9885	20.6897	43.6782	2.29885	4.5977
LINF_030013000	3.34308	16.7154	0.417885	8.77559	4.59674	23.8195	2.9252	31.7593	4.17886	16.7154	2.9252	4.17886	23.4016	5.43251	26.7447	10.0293	21.73	8.35771	25.491	11.2829	40.9528	7.93982	13.7902	13.7902	33.8487	9.19348	23.4016	9.19348	30.0878	15.0439	50.982	27.9983	61.8471	2.9252	13.3723	4.59674	25.0731	9.61137	36.7739	5.43251	25.491	3.76097	15.0439	12.5366	30.5056	10.0293	31.7593	2.50731	10.865
LINF_030013100	5.48948	21.043	0.914913	8.23422	10.979	26.5325	2.74474	38.4263	0	10.064	0.914913	6.40439	21.043	0.914913	34.7667	2.74474	20.1281	4.57456	15.5535	9.14913	34.7667	5.48948	11.8939	9.14913	27.4474	5.48948	17.3833	8.23422	29.2772	14.6386	57.6395	25.6176	58.5544	2.74474	21.9579	7.3193	21.043	3.65965	27.4474	3.65965	15.5535	2.74474	7.3193	13.7237	35.6816	7.3193	32.022	2.74474	8.23422
LINF_030013200	3.09917	5.16529	1.03306	8.26446	7.2314	17.9063	5.50964	26.5152	1.37741	8.26446	2.75482	7.92011	22.3829	6.19835	31.6804	8.26446	17.562	13.7741	29.27	6.88705	27.5482	14.8072	18.9394	24.449	35.8127	6.88705	18.2507	14.4628	27.5482	25.4821	48.5537	40.978	68.1818	2.06612	7.2314	7.92011	18.9394	12.741	32.0248	3.09917	7.92011	5.16529	10.3306	17.562	29.27	11.3636	40.2893	2.75482	6.19835
LINF_030013300	9.69305	27.4637	1.61551	8.07754	9.69305	56.5428	8.07754	42.0032	9.69305	17.7706	4.84653	9.69305	40.3877	6.46204	30.6947	4.84653	6.46204	1.61551	6.46204	9.69305	29.0792	1.61551	12.9241	1.61551	50.0808	3.23102	27.4637	4.84653	33.9257	11.3086	38.7722	8.07754	58.1583	4.84653	37.1567	4.84653	22.6171	4.84653	24.2326	1.61551	27.4637	0	24.2326	8.07754	22.6171	3.23102	32.3102	4.84653	9.69305
LINF_030013400	10.1266	30.3797	0	10.1266	5.06329	30.3797	5.06329	55.6962	2.53165	20.2532	5.06329	5.06329	20.2532	2.53165	37.9747	5.06329	15.1899	2.53165	12.6582	0	25.3165	0	15.1899	7.59494	40.5063	2.53165	17.7215	2.53165	15.1899	5.06329	32.9114	32.9114	27.8481	0	25.3165	2.53165	48.1013	5.06329	15.1899	5.06329	22.7848	7.59494	22.7848	10.1266	45.5696	10.1266	65.8228	0	15.1899
LINF_030013500	0	23.7358	0	4.12797	8.25593	28.8958	3.09598	37.1517	3.09598	11.3519	3.09598	3.09598	26.8318	2.06398	40.2477	1.03199	11.3519	5.15996	26.8318	1.03199	29.9278	4.12797	14.4479	9.28793	25.7998	6.19195	19.6078	7.22394	29.9278	20.6398	62.9515	23.7358	58.8235	0	22.7038	6.19195	16.5119	4.12797	37.1517	3.09598	26.8318	5.15996	43.3437	18.5759	30.9598	5.15996	29.9278	6.19195	20.6398
LINF_030013600	2.95359	8.86076	1.26582	9.2827	6.75106	14.7679	8.01688	27.8481	3.37553	12.6582	0.843882	8.01688	23.2068	5.06329	39.2405	8.86076	21.9409	10.9705	36.2869	8.43882	29.9578	13.0802	15.1899	24.8945	38.3966	7.59494	17.2996	16.0338	22.3629	16.4557	37.1308	40.5063	54.0084	2.1097	8.43882	9.2827	23.6287	10.9705	36.2869	3.37553	11.3924	1.26582	10.1266	16.4557	33.3333	13.0802	47.2574	3.79747	7.59494
LINF_030013700	4.14079	16.5631	2.07039	8.28157	9.66184	36.5769	6.90131	51.7598	3.45066	7.59144	3.45066	5.52105	17.2533	4.14079	35.1967	8.28157	11.7322	9.66184	22.0842	11.0421	26.9151	9.66184	6.90131	8.97171	24.8447	9.66184	13.8026	10.352	31.0559	23.4645	46.2388	31.746	64.1822	2.07039	16.5631	6.21118	28.2954	2.76052	37.2671	1.38026	8.28157	1.38026	9.66184	9.66184	33.8164	15.873	45.5487	4.83092	13.1125
LINF_030013800	3.6023	8.64553	0.720461	7.92507	9.36599	22.3343	6.48415	41.7867	2.88184	12.9683	1.44092	6.48415	16.5706	4.32277	33.8617	7.92507	12.9683	5.04323	33.1412	10.8069	35.3026	5.76369	9.36599	10.8069	29.5389	5.04323	21.6138	8.64553	28.098	18.732	43.9481	25.2161	48.9914	1.44092	16.5706	7.20461	20.8934	10.8069	41.7867	2.88184	21.6138	5.04323	17.2911	18.732	30.2594	7.92507	46.1095	2.16138	7.20461
LINF_030013900	2.49875	8.9955	0.9995	10.4948	9.49525	35.982	5.49725	61.969	2.49875	13.993	1.999	9.995	31.4843	9.49525	43.4783	7.996	14.4928	4.49775	25.4873	5.997	23.4883	5.49725	6.49675	9.49525	22.4888	7.49625	17.991	12.4938	30.4848	20.4898	44.9775	24.9875	70.4648	2.9985	15.4923	6.9965	18.4908	2.9985	42.9785	2.9985	8.9955	2.49875	15.992	10.9945	27.986	10.9945	41.979	2.49875	15.4923
LINF_030014000	8.11908	12.1786	1.35318	6.7659	9.47226	27.0636	2.70636	46.0081	4.05954	18.9445	4.05954	8.11908	25.7104	4.05954	37.889	8.11908	17.5913	8.11908	27.0636	10.8254	54.1272	2.70636	6.7659	5.41272	36.5359	4.05954	21.6509	10.8254	23.0041	14.885	35.1827	20.2977	33.8295	1.35318	18.9445	4.05954	20.2977	2.70636	20.2977	2.70636	23.0041	1.35318	23.0041	14.885	51.4208	12.1786	29.77	0	14.885
LINF_030014100	18.4211	21.0526	2.63158	5.26316	5.26316	15.7895	5.26316	47.3684	5.26316	26.3158	0	2.63158	28.9474	7.89474	50	0	2.63158	5.26316	18.4211	0	23.6842	0	15.7895	5.26316	18.4211	0	18.4211	15.7895	26.3158	2.63158	34.2105	18.4211	26.3158	0	15.7895	2.63158	34.2105	5.26316	42.1053	2.63158	34.2105	5.26316	68.4211	7.89474	42.1053	15.7895	63.1579	0	5.26316
LINF_030014200	11.4068	19.0114	0	15.2091	11.4068	19.0114	0	34.2205	7.60456	45.6274	3.80228	3.80228	26.616	3.80228	45.6274	7.60456	3.80228	0	22.8137	3.80228	22.8137	0	26.616	3.80228	34.2205	3.80228	26.616	3.80228	19.0114	11.4068	34.2205	3.80228	30.4183	11.4068	30.4183	3.80228	15.2091	3.80228	22.8137	0	34.2205	3.80228	64.6388	15.2091	45.6274	0	64.6388	0	15.2091
LINF_030014300	4.58716	68.8073	0	13.7615	13.7615	41.2844	4.58716	45.8716	18.3486	36.6972	4.58716	0	18.3486	4.58716	27.5229	4.58716	27.5229	4.58716	4.58716	13.7615	18.3486	4.58716	9.17431	4.58716	22.9358	4.58716	13.7615	9.17431	22.9358	4.58716	9.17431	18.3486	50.4587	4.58716	36.6972	0	4.58716	4.58716	45.8716	0	22.9358	9.17431	27.5229	9.17431	18.3486	9.17431	27.5229	13.7615	22.9358
LINF_030014400	1.43472	21.5208	0	7.1736	4.30416	11.4778	7.1736	44.4763	1.43472	31.5638	1.43472	11.4778	20.0861	4.30416	53.0846	2.86944	12.9125	1.43472	22.9555	2.86944	18.6514	5.73888	8.60832	4.30416	27.2597	4.30416	12.9125	10.043	32.9986	11.4778	18.6514	18.6514	71.736	2.86944	34.4333	1.43472	25.825	5.73888	31.5638	5.73888	21.5208	4.30416	11.4778	12.9125	53.0846	2.86944	53.0846	2.86944	11.4778
LINF_030014500	9.14634	9.14634	6.09756	3.04878	12.1951	21.3415	3.04878	45.7317	3.04878	3.04878	3.04878	3.04878	12.1951	3.04878	45.7317	9.14634	24.3902	6.09756	24.3902	3.04878	18.2927	9.14634	3.04878	6.09756	24.3902	9.14634	12.1951	3.04878	9.14634	12.1951	30.4878	36.5854	42.6829	9.14634	21.3415	0	21.3415	15.2439	36.5854	9.14634	33.5366	15.2439	21.3415	15.2439	36.5854	12.1951	45.7317	3.04878	12.1951
LINF_030014600	9.44882	31.4961	1.5748	11.0236	12.5984	29.9213	1.5748	26.7717	9.44882	22.0472	4.72441	11.0236	22.0472	3.14961	39.3701	1.5748	14.1732	9.44882	17.3228	3.14961	12.5984	9.44882	22.0472	6.29921	28.3465	4.72441	18.8976	9.44882	23.622	6.29921	29.9213	15.748	18.8976	15.748	33.0709	11.0236	45.6693	7.87402	20.4724	9.44882	23.622	7.87402	25.1969	14.1732	26.7717	7.87402	39.3701	4.72441	11.0236
LINF_030014700	9.61538	19.2308	0	0	0	9.61538	9.61538	67.3077	38.4615	19.2308	0	19.2308	19.2308	0	28.8462	9.61538	19.2308	0	0	0	19.2308	9.61538	9.61538	0	19.2308	9.61538	19.2308	0	19.2308	0	0	28.8462	19.2308	9.61538	48.0769	0	9.61538	9.61538	28.8462	0	48.0769	0	67.3077	9.61538	38.4615	0	67.3077	9.61538	19.2308
LINF_030014800	21.5385	21.5385	3.07692	0	3.07692	15.3846	0	21.5385	12.3077	12.3077	3.07692	15.3846	24.6154	6.15385	30.7692	6.15385	9.23077	3.07692	12.3077	3.07692	15.3846	0	6.15385	6.15385	12.3077	12.3077	3.07692	12.3077	12.3077	15.3846	24.6154	12.3077	33.8462	24.6154	36.9231	3.07692	15.3846	15.3846	33.8462	3.07692	24.6154	30.7692	36.9231	33.8462	30.7692	27.6923	46.1538	6.15385	9.23077
LINF_030014900	9.68523	7.26392	2.42131	12.1065	14.5278	12.1065	2.42131	41.1622	24.2131	33.8983	4.84262	16.9492	16.9492	7.26392	38.7409	4.84262	4.84262	4.84262	9.68523	2.42131	9.68523	7.26392	16.9492	4.84262	21.7918	7.26392	12.1065	2.42131	36.3196	12.1065	9.68523	9.68523	33.8983	9.68523	24.2131	2.42131	12.1065	0	33.8983	12.1065	16.9492	16.9492	62.954	29.0557	46.0048	36.3196	46.0048	4.84262	26.6344
LINF_040005000	23.4604	17.5953	3.91007	13.6852	17.5953	21.5054	8.79765	43.0108	30.303	19.5503	1.95503	31.2805	21.5054	8.79765	44.9658	3.91007	9.77517	8.79765	17.5953	8.79765	18.5728	10.7527	6.84262	9.77517	17.5953	7.82014	13.6852	14.6628	35.1906	17.5953	29.3255	14.6628	33.2356	4.88759	9.77517	4.88759	12.7077	4.88759	15.6403	12.7077	17.5953	9.77517	33.2356	16.6178	36.1681	23.4604	34.2131	3.91007	16.6178
LINF_040005100	20.339	33.8983	0	13.5593	20.339	23.7288	10.1695	40.678	40.678	61.0169	0	6.77966	33.8983	3.38983	30.5085	10.1695	23.7288	0	20.339	3.38983	33.8983	6.77966	6.77966	10.1695	23.7288	6.77966	13.5593	6.77966	37.2881	13.5593	20.339	16.9492	20.339	0	44.0678	0	13.5593	0	23.7288	0	33.8983	0	30.5085	10.1695	20.339	6.77966	10.1695	6.77966	23.7288
LINF_040005200	23.4807	24.8619	1.38122	12.4309	16.5746	26.2431	8.28729	30.3867	15.1934	16.5746	6.90608	11.0497	13.8122	6.90608	33.1492	9.66851	22.0994	12.4309	20.7182	12.4309	31.768	13.8122	13.8122	11.0497	22.0994	2.76243	8.28729	8.28729	24.8619	13.8122	35.9116	29.0055	48.3425	1.38122	15.1934	6.90608	20.7182	0	23.4807	4.14365	22.0994	11.0497	26.2431	16.5746	40.0552	16.5746	48.3425	8.28729	23.4807
LINF_040005300	27.3973	13.6986	0	13.6986	0	27.3973	13.6986	41.0959	0	41.0959	0	13.6986	13.6986	41.0959	41.0959	13.6986	0	0	13.6986	0	27.3973	0	27.3973	0	0	13.6986	41.0959	0	41.0959	13.6986	27.3973	54.7945	13.6986	0	13.6986	27.3973	0	27.3973	13.6986	0	0	0	27.3973	0	27.3973	0	82.1918	0	0
LINF_040005400	13.6674	2.2779	0	13.6674	13.6674	52.3918	0	43.2802	9.11162	15.9453	0	6.83371	25.0569	6.83371	27.3349	11.3895	25.0569	6.83371	22.779	6.83371	41.0023	6.83371	11.3895	18.2232	25.0569	6.83371	11.3895	9.11162	18.2232	20.5011	34.1686	18.2232	41.0023	0	34.1686	2.2779	27.3349	6.83371	29.6128	9.11162	25.0569	4.55581	36.4465	13.6674	20.5011	4.55581	25.0569	13.6674	36.4465
LINF_040005500	5.98802	5.98802	0	11.976	11.976	11.976	5.98802	41.9162	23.9521	11.976	5.98802	0	11.976	17.9641	65.8683	11.976	11.976	17.9641	41.9162	5.98802	29.9401	11.976	11.976	11.976	35.9281	23.9521	5.98802	17.9641	5.98802	11.976	29.9401	35.9281	71.8563	5.98802	17.9641	5.98802	5.98802	0	23.9521	0	23.9521	29.9401	23.9521	11.976	35.9281	11.976	23.9521	17.9641	5.98802
LINF_040005600	1.89036	11.3422	0	7.56144	5.67108	9.4518	0	26.465	9.4518	15.1229	0	5.67108	17.0132	0	37.8072	11.3422	17.0132	5.67108	24.5747	11.3422	18.9036	9.4518	13.2325	3.78072	34.0265	0	7.56144	5.67108	17.0132	17.0132	37.8072	20.794	56.7108	7.56144	17.0132	13.2325	22.6843	11.3422	41.5879	7.56144	28.3554	17.0132	56.7108	17.0132	24.5747	28.3554	90.7372	7.56144	3.78072
LINF_040005700	3.81679	19.084	0	0	7.63359	15.2672	0	30.5344	15.2672	38.1679	7.63359	15.2672	19.084	7.63359	45.8015	19.084	49.6183	15.2672	38.1679	15.2672	22.9008	19.084	15.2672	7.63359	53.4351	0	15.2672	3.81679	15.2672	30.5344	19.084	26.7176	22.9008	0	11.4504	0	3.81679	11.4504	19.084	7.63359	26.7176	7.63359	64.8855	30.5344	38.1679	15.2672	41.9847	0	7.63359
LINF_040005800	20.4082	16.3265	0	8.16327	8.16327	20.4082	4.08163	16.3265	8.16327	16.3265	0	12.2449	20.4082	4.08163	61.2245	8.16327	8.16327	8.16327	4.08163	8.16327	12.2449	8.16327	16.3265	8.16327	12.2449	12.2449	32.6531	4.08163	32.6531	12.2449	36.7347	20.4082	8.16327	16.3265	57.1429	12.2449	16.3265	0	28.5714	12.2449	8.16327	4.08163	28.5714	8.16327	57.1429	24.4898	61.2245	4.08163	16.3265
LINF_040005900	6.32911	0	0	31.6456	18.9873	18.9873	6.32911	37.9747	12.6582	0	0	12.6582	6.32911	0	56.962	6.32911	12.6582	0	18.9873	6.32911	37.9747	18.9873	6.32911	18.9873	12.6582	6.32911	44.3038	0	50.6329	6.32911	44.3038	31.6456	44.3038	0	18.9873	0	18.9873	12.6582	12.6582	0	12.6582	6.32911	18.9873	6.32911	44.3038	31.6456	75.9494	12.6582	0
LINF_040006000	8.01282	8.54701	2.13675	17.094	13.8889	40.0641	6.94444	50.2137	4.80769	10.1496	2.13675	14.9573	12.2863	9.0812	37.3932	6.94444	18.1624	9.0812	16.0256	10.1496	19.2308	14.4231	11.7521	6.94444	21.3675	7.47863	10.1496	13.3547	20.8333	26.7094	48.0769	37.3932	58.2265	5.34188	13.8889	9.61538	26.7094	11.2179	33.6538	4.2735	4.2735	7.47863	16.5598	12.8205	20.2991	11.7521	47.5427	8.54701	18.1624
LINF_040006100	6.93241	8.66551	1.7331	20.7972	19.0641	25.9965	5.19931	53.7262	1.7331	5.19931	1.7331	3.4662	10.3986	3.4662	36.3951	10.3986	17.331	5.19931	13.8648	5.19931	24.2634	10.3986	6.93241	6.93241	22.5303	8.66551	20.7972	10.3986	19.0641	22.5303	48.5269	34.662	46.7938	3.4662	8.66551	12.1317	27.7296	19.0641	45.0607	3.4662	8.66551	3.4662	8.66551	5.19931	29.4627	10.3986	45.0607	13.8648	24.2634
LINF_040006200	0	0	5.76369	20.1729	25.9366	8.64553	2.88184	51.8732	2.88184	2.88184	2.88184	17.2911	23.0548	8.64553	37.464	11.5274	17.2911	2.88184	17.2911	5.76369	11.5274	14.4092	14.4092	2.88184	23.0548	20.1729	17.2911	14.4092	23.0548	17.2911	72.0461	31.7003	51.8732	5.76369	5.76369	17.2911	0	8.64553	31.7003	5.76369	8.64553	0	17.2911	11.5274	14.4092	34.5821	57.6369	5.76369	20.1729
LINF_040006300	6.66667	13.3333	0	6.66667	20	20	0	33.3333	10	13.3333	0	13.3333	23.3333	13.3333	60	6.66667	20	6.66667	20	3.33333	30	6.66667	33.3333	6.66667	16.6667	10	6.66667	16.6667	26.6667	16.6667	63.3333	20	20	3.33333	50	13.3333	16.6667	3.33333	30	0	3.33333	3.33333	16.6667	16.6667	23.3333	13.3333	40	3.33333	16.6667
LINF_040006400	0	25.3165	0	0	0	12.6582	0	18.9873	18.9873	6.32911	0	0	0	12.6582	25.3165	12.6582	50.6329	0	6.32911	6.32911	31.6456	6.32911	12.6582	18.9873	31.6456	18.9873	6.32911	25.3165	25.3165	37.9747	44.3038	31.6456	44.3038	0	18.9873	12.6582	12.6582	6.32911	31.6456	0	25.3165	0	50.6329	6.32911	25.3165	25.3165	18.9873	0	6.32911
LINF_040006500	4.6083	6.91244	6.91244	13.8249	6.91244	32.2581	2.30415	27.6498	6.91244	18.4332	4.6083	11.5207	6.91244	6.91244	29.9539	6.91244	11.5207	9.21659	16.129	6.91244	32.2581	20.7373	16.129	13.8249	11.5207	16.129	18.4332	18.4332	16.129	23.0415	34.5622	36.8664	27.6498	4.6083	11.5207	6.91244	27.6498	18.4332	11.5207	16.129	23.0415	11.5207	18.4332	9.21659	36.8664	34.5622	27.6498	6.91244	9.21659
LINF_040006600	3.78788	22.7273	0	1.89394	3.78788	39.7727	0	22.7273	1.89394	34.0909	1.89394	5.68182	60.6061	0	43.5606	0	56.8182	1.89394	20.8333	9.4697	43.5606	0	37.8788	1.89394	5.68182	1.89394	77.6515	1.89394	13.2576	3.78788	87.1212	7.57576	24.6212	1.89394	18.9394	1.89394	7.57576	0	20.8333	0	51.1364	3.78788	20.8333	0	45.4545	0	22.7273	0	49.2424
LINF_040006700	3.78788	22.7273	0	1.89394	3.78788	39.7727	0	22.7273	1.89394	34.0909	1.89394	5.68182	60.6061	0	43.5606	0	56.8182	1.89394	20.8333	9.4697	43.5606	0	37.8788	1.89394	5.68182	1.89394	77.6515	1.89394	13.2576	3.78788	87.1212	7.57576	24.6212	1.89394	18.9394	1.89394	7.57576	0	20.8333	0	51.1364	3.78788	20.8333	0	45.4545	0	22.7273	0	49.2424
LINF_040006800	3.78788	22.7273	0	1.89394	3.78788	39.7727	0	22.7273	1.89394	34.0909	1.89394	5.68182	60.6061	0	43.5606	0	56.8182	1.89394	20.8333	9.4697	43.5606	0	37.8788	1.89394	5.68182	1.89394	77.6515	1.89394	13.2576	3.78788	87.1212	7.57576	24.6212	1.89394	18.9394	1.89394	7.57576	0	20.8333	0	51.1364	3.78788	20.8333	0	45.4545	0	22.7273	0	49.2424
LINF_040006900	0	7.93651	0	7.93651	3.96825	29.7619	0	11.9048	1.98413	7.93651	3.96825	7.93651	19.8413	7.93651	43.6508	7.93651	21.8254	7.93651	15.873	5.95238	41.6667	3.96825	15.873	3.96825	17.8571	7.93651	55.5556	3.96825	19.8413	7.93651	53.5714	15.873	21.8254	5.95238	37.6984	1.98413	9.92064	7.93651	31.746	3.96825	41.6667	3.96825	19.8413	11.9048	41.6667	11.9048	19.8413	23.8095	123.016
LINF_040007000	4.23131	18.3357	0	5.64175	4.23131	32.4401	4.23131	18.3357	5.64175	19.7461	4.23131	8.46262	25.3879	2.82087	52.1862	11.2835	28.2087	4.23131	16.9252	9.87306	42.3131	1.41044	22.567	1.41044	18.3357	7.05219	43.7236	8.46262	28.2087	15.5148	50.7757	18.3357	23.9774	1.41044	32.4401	0	7.05219	7.05219	29.6192	4.23131	36.6714	5.64175	23.9774	8.46262	43.7236	5.64175	21.1566	11.2835	80.3949
LINF_040007100	0	16.4835	0	16.4835	10.989	0	0	27.4725	0	5.49451	0	10.989	60.4396	0	38.4615	21.978	32.967	0	65.9341	10.989	54.9451	0	5.49451	16.4835	16.4835	16.4835	32.967	21.978	38.4615	5.49451	76.9231	38.4615	32.967	0	10.989	0	16.4835	5.49451	5.49451	16.4835	38.4615	0	16.4835	5.49451	10.989	0	10.989	0	71.4286
LINF_040007200	3.44828	10.3448	3.44828	10.3448	6.89655	6.89655	0	20.6897	0	17.2414	3.44828	10.3448	20.6897	3.44828	34.4828	6.89655	24.1379	10.3448	24.1379	3.44828	20.6897	10.3448	37.931	0	44.8276	24.1379	86.2069	27.5862	20.6897	20.6897	72.4138	13.7931	48.2759	3.44828	31.0345	0	3.44828	0	20.6897	0	37.931	3.44828	20.6897	10.3448	27.5862	10.3448	6.89655	10.3448	72.4138
LINF_040007300	11.2994	45.1977	2.82486	2.82486	11.2994	31.0734	0	31.0734	2.82486	25.4237	0	8.47458	8.47458	5.64972	42.3729	5.64972	19.774	2.82486	11.2994	14.1243	28.2486	2.82486	5.64972	5.64972	36.7232	5.64972	25.4237	8.47458	25.4237	8.47458	25.4237	2.82486	33.8983	2.82486	45.1977	0	19.774	5.64972	33.8983	5.64972	36.7232	2.82486	11.2994	14.1243	33.8983	19.774	45.1977	8.47458	11.2994
LINF_040007400	19.3798	27.1318	0	7.75194	3.87597	11.6279	15.5039	19.3798	0	19.3798	7.75194	7.75194	31.0078	3.87597	42.6357	11.6279	19.3798	7.75194	27.1318	3.87597	27.1318	15.5039	7.75194	11.6279	77.5194	3.87597	23.2558	19.3798	23.2558	3.87597	50.3876	34.8837	27.1318	0	34.8837	7.75194	7.75194	7.75194	50.3876	7.75194	19.3798	15.5039	19.3798	3.87597	3.87597	7.75194	27.1318	0	19.3798
LINF_040007500	6.89655	24.1379	0	3.44828	20.6897	31.0345	0	31.0345	6.89655	24.1379	3.44828	10.3448	31.0345	0	37.931	10.3448	13.7931	3.44828	17.2414	0	34.4828	10.3448	17.2414	6.89655	31.0345	0	20.6897	10.3448	20.6897	10.3448	34.4828	13.7931	51.7241	10.3448	31.0345	6.89655	17.2414	20.6897	51.7241	3.44828	24.1379	6.89655	34.4828	17.2414	31.0345	6.89655	44.8276	0	13.7931
LINF_040007600	8.17439	12.9428	2.0436	5.44959	14.9864	27.248	4.76839	34.7411	2.7248	12.2616	2.7248	8.17439	17.03	8.17439	38.8283	12.2616	25.8856	9.53679	25.8856	6.81199	25.2044	8.17439	14.9864	13.624	34.7411	3.40599	11.5804	8.85559	32.0163	19.7548	51.0899	31.3351	61.3079	1.3624	17.03	9.53679	32.6975	10.218	32.6975	5.44959	10.218	1.3624	10.218	8.17439	27.9292	14.3052	25.8856	2.7248	9.53679
LINF_040007700	0	11.194	0	7.46269	7.46269	37.3134	0	52.2388	3.73134	0	0	3.73134	3.73134	0	37.3134	7.46269	26.1194	11.194	14.9254	0	26.1194	7.46269	7.46269	18.6567	11.194	7.46269	14.9254	7.46269	18.6567	37.3134	63.4328	26.1194	78.3582	0	33.5821	3.73134	3.73134	33.5821	37.3134	14.9254	14.9254	7.46269	48.5075	18.6567	14.9254	14.9254	41.0448	0	14.9254
LINF_040007800	2.08333	14.5833	0	12.5	10.4167	16.6667	2.08333	37.5	4.16667	25	4.16667	6.25	20.8333	6.25	58.3333	6.25	8.33333	2.08333	14.5833	8.33333	16.6667	4.16667	16.6667	12.5	50	0	10.4167	6.25	29.1667	0	33.3333	14.5833	39.5833	0	45.8333	2.08333	22.9167	0	39.5833	4.16667	25	4.16667	54.1667	12.5	41.6667	10.4167	70.8333	2.08333	4.16667
LINF_040007900	6.07287	20.749	1.51822	7.59109	10.1215	26.8219	4.04858	56.6802	5.06073	14.17	1.51822	6.07287	25.3036	2.02429	29.3522	8.09717	19.2308	6.57895	23.7854	11.1336	31.3765	6.57895	10.6275	10.1215	30.8704	4.55466	17.7126	9.61538	26.3158	11.6397	39.4737	20.2429	44.0283	2.02429	24.7976	5.06073	31.8826	6.07287	42.5101	4.55466	29.3522	4.04858	18.7247	9.61538	42.5101	9.61538	37.4494	2.02429	12.6518
LINF_040008000	6.69643	31.25	4.46429	4.46429	4.46429	17.8571	4.46429	40.1786	4.46429	26.7857	4.46429	4.46429	42.4107	0	37.9464	2.23214	17.8571	4.46429	17.8571	6.69643	8.92857	2.23214	13.3929	6.69643	26.7857	4.46429	6.69643	4.46429	33.4821	2.23214	40.1786	11.1607	37.9464	4.46429	29.0179	8.92857	37.9464	2.23214	51.3393	2.23214	44.6429	6.69643	31.25	8.92857	37.9464	6.69643	35.7143	6.69643	6.69643
LINF_040008100	0	24.6914	0	3.08642	15.4321	46.2963	6.17284	37.037	3.08642	18.5185	0	9.25926	30.8642	0	27.7778	0	6.17284	3.08642	6.17284	3.08642	18.5185	12.3457	15.4321	12.3457	9.25926	0	15.4321	12.3457	27.7778	3.08642	40.1235	9.25926	30.8642	6.17284	40.1235	15.4321	46.2963	12.3457	33.9506	12.3457	18.5185	6.17284	21.6049	21.6049	43.2099	15.4321	37.037	15.4321	6.17284
LINF_040008200	3.11042	32.6594	0	1.55521	1.55521	37.325	1.55521	23.3281	6.22084	49.7667	0	1.55521	43.5459	0	24.8834	0	21.7729	1.55521	7.77605	1.55521	26.4386	1.55521	34.2146	1.55521	26.4386	1.55521	68.4292	0	21.7729	4.66563	52.8771	3.11042	15.5521	0	52.8771	0	20.2177	1.55521	20.2177	3.11042	55.9876	6.22084	35.7698	1.55521	63.7636	4.66563	45.1011	0	10.8865
LINF_040008300	2.50627	40.1003	0	2.50627	0	42.6065	2.50627	27.5689	2.50627	50.1253	0	2.50627	40.1003	0	17.5439	0	22.5564	2.50627	5.01253	2.50627	27.5689	0	35.0877	2.50627	15.0376	2.50627	95.2381	0	22.5564	2.50627	57.6441	0	15.0376	0	50.1253	0	15.0376	2.50627	20.0501	2.50627	52.6316	7.5188	32.5815	2.50627	60.1504	5.01253	47.619	0	12.5313
LINF_040008400	5.8548	18.7354	1.17096	15.2225	9.36768	28.103	8.19672	36.2998	3.51288	31.6159	1.17096	5.8548	26.9321	1.17096	38.6417	5.8548	24.5902	9.36768	15.2225	8.19672	18.7354	12.8806	12.8806	8.19672	18.7354	7.02576	26.9321	10.5386	31.6159	17.5644	49.1803	17.5644	40.9836	3.51288	26.9321	12.8806	22.2482	7.02576	35.1288	0	11.7096	3.51288	12.8806	15.2225	38.6417	10.5386	46.8384	3.51288	9.36768
LINF_040008500	0	27.1739	0	32.6087	27.1739	32.6087	5.43478	54.3478	0	38.0435	0	10.8696	16.3043	0	10.8696	5.43478	21.7391	0	16.3043	0	16.3043	0	10.8696	10.8696	5.43478	10.8696	48.913	5.43478	32.6087	5.43478	54.3478	16.3043	5.43478	5.43478	27.1739	0	32.6087	0	48.913	5.43478	43.4783	10.8696	48.913	10.8696	27.1739	10.8696	54.3478	0	10.8696
LINF_040008600	7.0688	13.6664	1.41376	13.6664	8.48256	26.8615	2.82752	36.2865	7.0688	14.6089	4.24128	8.48256	25.4477	4.71253	32.5165	10.8388	24.5052	5.65504	26.8615	6.59755	38.1715	12.7238	28.2752	13.6664	39.114	6.1263	23.5627	12.2526	28.7465	15.0801	27.3327	16.4939	45.7116	1.88501	10.3676	6.1263	27.804	8.95382	29.689	6.1263	26.3902	5.18379	11.3101	12.7238	32.5165	9.42507	37.229	5.18379	12.7238
LINF_040008700	10.5263	15.7895	0	0	5.26316	26.3158	0	52.6316	5.26316	5.26316	0	0	26.3158	10.5263	36.8421	5.26316	5.26316	0	10.5263	0	5.26316	0	21.0526	21.0526	5.26316	0	31.5789	15.7895	21.0526	26.3158	63.1579	5.26316	42.1053	0	15.7895	5.26316	36.8421	0	15.7895	0	42.1053	5.26316	131.579	15.7895	31.5789	5.26316	52.6316	0	0
LINF_040008800	2.83286	22.6629	0	22.6629	14.1643	42.4929	5.66572	39.6601	16.9972	2.83286	0	5.66572	19.83	2.83286	39.6601	0	2.83286	0	11.3314	0	14.1643	5.66572	22.6629	5.66572	50.9915	2.83286	16.9972	2.83286	39.6601	11.3314	28.3286	5.66572	48.1586	5.66572	31.1615	16.9972	22.6629	5.66572	50.9915	2.83286	28.3286	2.83286	22.6629	16.9972	50.9915	5.66572	33.9943	11.3314	16.9972
LINF_040008900	0	28.9256	0	4.13223	20.6612	33.0579	0	8.26446	8.26446	16.5289	0	12.3967	37.1901	8.26446	33.0579	20.6612	16.5289	0	24.7934	20.6612	49.5868	4.13223	12.3967	12.3967	4.13223	8.26446	45.4545	8.26446	33.0579	20.6612	33.0579	20.6612	28.9256	4.13223	41.3223	0	20.6612	4.13223	28.9256	4.13223	28.9256	4.13223	28.9256	8.26446	45.4545	8.26446	24.7934	4.13223	24.7934
LINF_040009000	2.94118	5.88235	0	8.82353	5.88235	11.7647	8.82353	29.4118	14.7059	11.7647	5.88235	5.88235	14.7059	8.82353	47.0588	14.7059	8.82353	8.82353	17.6471	5.88235	32.3529	0	5.88235	8.82353	35.2941	2.94118	11.7647	11.7647	20.5882	0	50	26.4706	35.2941	2.94118	17.6471	5.88235	29.4118	8.82353	44.1176	5.88235	38.2353	2.94118	11.7647	11.7647	50	14.7059	47.0588	0	20.5882
LINF_040009100	5.35236	7.13649	0.892061	6.24442	8.02855	13.3809	2.67618	12.4888	0	10.7047	1.78412	6.24442	22.3015	11.5968	26.7618	13.3809	22.3015	14.273	34.7904	14.273	41.0348	16.9492	16.0571	21.4095	36.5745	8.92061	24.0856	14.273	17.8412	20.5174	41.9269	31.2221	41.0348	1.78412	7.13649	8.02855	17.8412	11.5968	44.603	2.67618	21.4095	2.67618	17.8412	16.0571	32.1142	12.4888	25.8698	2.67618	4.4603
LINF_040009200	5.54017	19.3906	0	11.0803	8.31025	38.7812	5.54017	52.6316	8.31025	24.9307	2.77008	5.54017	13.8504	5.54017	30.4709	5.54017	5.54017	2.77008	19.3906	5.54017	19.3906	0	5.54017	2.77008	19.3906	0	11.0803	5.54017	22.1607	5.54017	49.8615	24.9307	94.1828	2.77008	27.7008	5.54017	16.6205	0	52.6316	0	19.3906	5.54017	49.8615	13.8504	44.3213	22.1607	77.5623	2.77008	5.54017
LINF_040009300	5.09709	18.6893	0.970874	9.95146	9.70874	27.1845	4.12621	37.6214	5.09709	17.9612	1.21359	7.28155	30.5825	4.85437	46.1165	6.79612	25.4854	5.09709	24.2718	6.79612	43.6893	8.00971	13.1068	12.6214	38.3495	3.88349	25.9709	11.6505	37.6214	13.1068	46.8447	21.1165	53.3981	3.39806	26.9417	2.6699	18.4466	5.58252	30.0971	2.91262	26.699	2.18447	8.73786	9.46602	34.466	6.06796	25	2.6699	11.6505
LINF_040009400	5.97461	9.70874	0.746826	5.97461	3.73413	20.1643	3.73413	16.4302	5.97461	12.696	3.73413	7.46826	23.1516	4.48096	30.6199	9.70874	18.6706	5.22778	25.3921	11.2024	50.7842	5.97461	12.696	13.4429	32.1135	4.48096	24.6453	15.6833	28.3794	22.4048	39.5818	23.8984	43.3159	6.72143	14.9365	8.21509	29.1262	8.96191	37.3413	8.21509	28.3794	1.49365	14.1897	10.4556	31.3667	11.2024	25.3921	4.48096	11.2024
LINF_040009500	10.5263	39.7661	0	3.50877	4.67836	15.2047	1.16959	29.2398	9.35673	32.7485	3.50877	5.84795	21.0526	4.67836	40.9357	2.33918	11.6959	0	15.2047	2.33918	19.883	8.18713	16.3743	9.35673	45.614	2.33918	11.6959	5.84795	26.9006	11.6959	38.5965	7.01754	44.4444	2.33918	25.731	1.16959	24.5614	5.84795	32.7485	2.33918	32.7485	3.50877	39.7661	17.5439	47.9532	9.35673	72.5146	0	16.3743
LINF_040009600	8.35073	29.2276	2.08768	4.17537	12.5261	41.7537	4.17537	58.4551	8.35073	39.666	4.17537	4.17537	20.8768	2.08768	31.3152	2.08768	8.35073	6.26305	10.4384	2.08768	20.8768	10.4384	8.35073	4.17537	25.0522	4.17537	14.6138	8.35073	37.5783	8.35073	29.2276	10.4384	52.1921	2.08768	37.5783	6.26305	25.0522	4.17537	31.3152	2.08768	35.4906	8.35073	39.666	14.6138	37.5783	10.4384	60.5428	2.08768	8.35073
LINF_040009650	5.64334	13.544	2.25734	13.544	13.544	23.702	3.386	30.474	3.386	7.90068	1.12867	6.77201	27.088	3.386	51.9187	14.6727	21.4447	9.02934	22.5734	5.64334	29.3454	7.90068	19.1874	9.02934	38.3747	5.64334	25.9594	15.8014	40.6321	18.0587	41.7607	24.8307	55.3047	3.386	13.544	6.77201	25.9594	13.544	20.316	5.64334	19.1874	0	11.2867	11.2867	34.9887	14.6727	32.7314	9.02934	18.0587
LINF_040009700	5.31915	37.234	0	0	0	31.9149	0	31.9149	5.31915	58.5106	0	0	47.8723	0	37.234	0	26.5957	0	5.31915	0	21.2766	0	10.6383	0	5.31915	0	31.9149	0	10.6383	10.6383	26.5957	0	15.9574	0	21.2766	0	37.234	5.31915	10.6383	0	21.2766	10.6383	106.383	10.6383	26.5957	0	85.1064	0	26.5957
LINF_040009800	15.7895	21.0526	21.0526	5.26316	0	42.1053	5.26316	63.1579	5.26316	15.7895	0	5.26316	47.3684	5.26316	31.5789	5.26316	10.5263	5.26316	5.26316	0	21.0526	5.26316	0	0	21.0526	0	0	15.7895	31.5789	5.26316	36.8421	15.7895	15.7895	0	31.5789	10.5263	21.0526	10.5263	5.26316	10.5263	31.5789	10.5263	36.8421	10.5263	57.8947	21.0526	31.5789	5.26316	15.7895
LINF_040009900	6.19195	3.09598	0	9.28793	0	12.3839	3.09598	24.7678	3.09598	9.28793	0	3.09598	9.28793	9.28793	43.3437	9.28793	15.4799	0	21.6718	6.19195	27.8638	0	6.19195	3.09598	37.1517	3.09598	15.4799	9.28793	21.6718	6.19195	49.5356	15.4799	77.3994	0	18.5759	9.28793	15.4799	6.19195	24.7678	0	52.6316	0	99.0712	9.28793	46.4396	18.5759	43.3437	0	0
LINF_040010000	6.32911	10.3264	0.999334	6.99534	7.66156	13.3245	3.33111	21.3191	2.66489	9.32711	1.33245	7.99467	11.992	7.99467	24.9833	10.3264	18.6542	9.32711	26.3158	17.988	37.6416	14.3238	14.3238	10.3264	34.6436	6.99534	21.6522	12.3251	29.3138	19.6536	46.6356	42.3051	59.96	4.33045	16.9887	11.6589	24.3171	12.3251	50.966	3.99734	16.3225	3.33111	15.6562	8.66089	32.3118	14.3238	31.6456	2.66489	7.66156
LINF_040010100	12.6582	20.2532	1.89873	10.7595	13.9241	25.9494	3.79747	41.1392	6.32911	13.9241	3.79747	8.86076	20.2532	6.96202	32.2785	12.0253	22.1519	15.1899	26.5823	10.7595	40.5063	15.8228	18.3544	13.9241	30.3797	5.06329	22.7848	10.1266	29.1139	15.8228	42.4051	28.481	56.962	2.53165	13.9241	6.96202	12.6582	7.59494	19.6203	3.79747	10.7595	4.43038	13.2911	8.22785	24.0506	9.49367	25.9494	3.16456	14.557
LINF_040010200	6.56045	20.6186	0.937207	14.0581	9.37207	24.3674	5.62324	45.9231	8.43486	11.2465	3.74883	7.49766	32.8022	0.937207	33.7395	4.68604	10.3093	4.68604	12.1837	8.43486	28.1162	4.68604	10.3093	4.68604	19.6813	1.87441	16.8697	6.56045	28.1162	15.9325	41.2371	22.493	56.2324	5.62324	36.5511	4.68604	22.493	11.2465	34.6767	3.74883	29.0534	6.56045	12.1837	19.6813	30.9278	11.2465	35.6139	7.49766	15.9325
LINF_040010300	5.76369	14.4092	0	11.5274	11.5274	28.8184	5.76369	60.5187	2.88184	8.64553	5.76369	11.5274	8.64553	5.76369	31.7003	14.4092	11.5274	8.64553	20.1729	14.4092	31.7003	8.64553	11.5274	20.1729	28.8184	8.64553	8.64553	11.5274	34.5821	14.4092	31.7003	43.2277	97.9827	2.88184	5.76369	0	11.5274	8.64553	48.9914	0	17.2911	2.88184	14.4092	23.0548	11.5274	20.1729	43.2277	5.76369	5.76369
LINF_040010400	10.1351	21.9595	1.68919	11.8243	5.06757	11.8243	1.68919	38.8514	5.06757	21.9595	1.68919	10.1351	13.5135	3.37838	27.027	16.8919	18.5811	11.8243	37.1622	0	38.8514	8.44595	15.2027	18.5811	37.1622	6.75676	13.5135	5.06757	25.3378	10.1351	28.7162	10.1351	40.5405	1.68919	21.9595	11.8243	25.3378	15.2027	52.3649	3.37838	18.5811	0	13.5135	13.5135	37.1622	8.44595	32.0946	6.75676	28.7162
LINF_040010500	4.51613	14.8387	2.58065	9.03226	8.3871	40	6.45161	53.5484	7.74193	19.3548	3.87097	4.51613	15.4839	5.16129	34.1935	5.16129	11.6129	1.93548	10.3226	0.645161	23.871	1.93548	5.16129	5.16129	22.5806	6.45161	15.4839	9.67742	25.1613	12.9032	47.0968	18.7097	68.3871	4.51613	31.6129	6.45161	17.4194	5.80645	51.6129	4.51613	24.5161	4.51613	32.2581	14.1935	37.4194	8.3871	56.129	1.29032	16.129
LINF_040010600	9.70874	16.1812	0	9.70874	0	45.3074	3.23625	22.6537	12.945	22.6537	0	0	19.4175	6.47249	35.5987	12.945	29.1262	9.70874	6.47249	0	45.3074	6.47249	29.1262	16.1812	25.89	3.23625	25.89	19.4175	35.5987	25.89	42.0712	22.6537	55.0162	0	29.1262	3.23625	22.6537	6.47249	22.6537	9.70874	16.1812	6.47249	38.835	3.23625	19.4175	6.47249	42.0712	3.23625	22.6537
LINF_040010700	9.56633	21.0459	1.27551	10.2041	10.2041	27.4235	5.7398	38.9031	3.18878	13.3929	2.55102	11.4796	24.8724	6.37755	32.5255	8.92857	15.3061	8.29082	35.0765	10.8418	34.4388	8.29082	14.6684	14.0306	28.699	4.46429	13.3929	11.4796	21.6837	19.1327	46.5561	28.0612	51.0204	3.18878	18.4949	8.29082	21.0459	6.37755	37.6276	4.46429	14.0306	3.18878	13.3929	12.1173	35.0765	7.01531	31.25	5.7398	8.92857
LINF_040010800	6.66667	40	0	6.66667	13.3333	16.6667	0	43.3333	16.6667	33.3333	3.33333	10	26.6667	3.33333	53.3333	3.33333	6.66667	0	13.3333	0	26.6667	3.33333	13.3333	10	40	0	20	0	36.6667	6.66667	26.6667	10	26.6667	10	23.3333	6.66667	23.3333	3.33333	33.3333	3.33333	13.3333	3.33333	46.6667	16.6667	53.3333	6.66667	46.6667	0	20
LINF_040010900	11.236	14.9813	0	14.9813	7.49064	59.9251	7.49064	33.7079	7.49064	48.6891	0	7.49064	37.4532	18.7266	33.7079	7.49064	7.49064	0	18.7266	11.236	37.4532	0	18.7266	7.49064	26.2172	0	3.74532	7.49064	18.7266	18.7266	29.9625	7.49064	44.9438	3.74532	18.7266	0	3.74532	7.49064	22.4719	7.49064	22.4719	3.74532	26.2172	11.236	26.2172	11.236	48.6891	0	22.4719
LINF_040011000	5.468	13.8308	2.89482	9.6494	13.1875	17.6906	5.14635	38.5976	3.53811	15.1174	1.60823	8.36282	19.9421	6.11129	34.0946	10.6143	22.1936	11.5793	22.5153	13.8308	30.8781	10.936	12.8659	9.00611	23.1586	7.71952	21.5503	17.0473	28.3049	22.1936	52.7501	28.6266	55.6449	1.92988	11.9009	5.78964	18.3339	8.68446	32.4863	5.468	17.6906	2.25153	14.7958	11.9009	29.9132	15.439	30.5564	5.468	9.97105
LINF_040011100	0	0	5.98802	5.98802	5.98802	11.976	11.976	23.9521	5.98802	23.9521	5.98802	0	5.98802	0	11.976	23.9521	17.9641	29.9401	41.9162	5.98802	29.9401	0	0	0	35.9281	0	11.976	0	29.9401	5.98802	53.8922	23.9521	59.8802	0	5.98802	17.9641	11.976	5.98802	41.9162	0	29.9401	17.9641	53.8922	11.976	41.9162	11.976	71.8563	0	0
LINF_040011200	2.32739	4.65477	0.775795	9.30954	7.75795	18.6191	0.775795	16.2917	3.10318	4.65477	3.87898	6.98216	16.2917	2.32739	24.8254	18.6191	19.3949	13.1885	40.3413	13.1885	24.0497	13.9643	18.6191	26.377	37.2382	10.0853	17.0675	12.4127	24.8254	28.7044	33.3592	28.7044	56.633	3.87898	8.53375	9.30954	18.6191	10.8611	36.4624	7.75795	14.7401	6.98216	14.7401	24.8254	34.135	23.2739	33.3592	5.43057	15.5159
LINF_040011300	2.95858	2.95858	0	20.7101	29.5858	17.7515	8.87574	20.7101	11.8343	14.7929	14.7929	17.7515	17.7515	14.7929	20.7101	5.91716	11.8343	14.7929	23.6686	29.5858	32.5444	23.6686	11.8343	11.8343	8.87574	11.8343	14.7929	11.8343	14.7929	38.4615	11.8343	38.4615	20.7101	2.95858	8.87574	20.7101	11.8343	23.6686	29.5858	8.87574	20.7101	20.7101	41.4201	23.6686	14.7929	32.5444	29.5858	2.95858	14.7929
LINF_040011400	15	40	0	5	0	10	0	35	10	25	5	5	30	15	25	0	20	5	5	5	20	5	5	5	15	15	40	0	40	10	20	10	15	15	50	0	20	5	20	10	40	10	70	5	15	5	60	5	15
LINF_040011500	12.1951	24.3902	3.04878	15.2439	3.04878	42.6829	0	45.7317	12.1951	21.3415	6.09756	18.2927	33.5366	9.14634	48.7805	3.04878	6.09756	3.04878	21.3415	9.14634	12.1951	9.14634	21.3415	9.14634	24.3902	3.04878	21.3415	9.14634	24.3902	6.09756	54.878	27.439	48.7805	0	24.3902	3.04878	30.4878	9.14634	39.6341	0	21.3415	0	21.3415	18.2927	12.1951	6.09756	27.439	9.14634	30.4878
LINF_040011600	6.44641	11.2812	0.805802	11.2812	8.86382	25.7857	3.22321	33.8437	4.83481	16.9218	2.41741	5.64061	21.7566	2.41741	42.7075	7.25222	14.5044	11.2812	21.7566	8.05802	16.9218	14.5044	8.86382	12.8928	29.0089	4.83481	12.087	10.4754	25.7857	20.9508	37.8727	33.8437	55.6003	2.41741	20.9508	10.4754	17.7276	5.64061	43.5133	4.02901	20.9508	4.83481	20.9508	15.3102	37.8727	15.3102	43.5133	8.05802	10.4754
LINF_040011700	7.14286	14.2857	0	0	14.2857	14.2857	0	14.2857	0	21.4286	0	7.14286	21.4286	0	7.14286	0	28.5714	0	7.14286	7.14286	28.5714	14.2857	14.2857	0	57.1429	0	7.14286	0	42.8571	0	35.7143	7.14286	50	0	35.7143	0	35.7143	14.2857	100	0	35.7143	0	14.2857	0	21.4286	0	42.8571	0	28.5714
LINF_040011800	0	6.57895	0	0	13.1579	13.1579	0	19.7368	0	19.7368	0	6.57895	19.7368	0	13.1579	0	19.7368	6.57895	6.57895	0	46.0526	13.1579	13.1579	0	78.9474	0	0	6.57895	32.8947	6.57895	59.2105	13.1579	65.7895	0	32.8947	0	59.2105	6.57895	98.6842	0	32.8947	0	26.3158	0	13.1579	0	39.4737	0	26.3158
LINF_040011900	13.5135	13.5135	0	0	6.75676	40.5405	6.75676	47.2973	6.75676	67.5676	0	0	6.75676	6.75676	27.027	6.75676	0	0	20.2703	0	13.5135	6.75676	13.5135	20.2703	67.5676	0	13.5135	13.5135	40.5405	0	27.027	0	27.027	0	33.7838	0	13.5135	0	33.7838	0	33.7838	6.75676	81.0811	13.5135	33.7838	6.75676	74.3243	13.5135	6.75676
LINF_040012000	2.77008	8.31025	0	12.4654	9.69529	36.0111	4.15512	45.7064	1.38504	11.0803	0	5.54017	26.3158	9.69529	45.7064	4.15512	13.8504	4.15512	12.4654	2.77008	26.3158	8.31025	6.92521	12.4654	27.7008	4.15512	23.5457	6.92521	37.3961	20.7756	42.9363	31.856	66.482	4.15512	12.4654	9.69529	20.7756	8.31025	37.3961	6.92521	11.0803	5.54017	23.5457	18.0055	44.3213	19.3906	49.8615	1.38504	12.4654
LINF_040012100	8.24931	6.41613	0.91659	10.0825	12.8323	24.7479	5.49954	34.8304	2.74977	3.66636	0.91659	5.49954	23.8313	2.74977	31.1641	12.8323	19.2484	10.0825	29.3309	9.1659	20.165	18.3318	18.3318	27.4977	38.4968	10.9991	6.41613	15.582	22.9148	22.9148	40.33	32.9973	58.6618	3.66636	7.33272	13.7489	31.1641	9.1659	32.0807	5.49954	13.7489	1.83318	8.24931	12.8323	24.7479	9.1659	38.4968	9.1659	13.7489
LINF_040012200	3.77834	12.5945	1.25945	11.335	7.55668	30.2267	0	60.4534	3.77834	13.8539	3.77834	5.03778	21.4106	5.03778	36.5239	3.77834	13.8539	3.77834	25.1889	7.55668	25.1889	3.77834	10.0756	10.0756	32.7456	2.51889	21.4106	3.77834	20.1511	13.8539	40.3023	18.8917	50.3778	1.25945	16.3728	6.29723	20.1511	10.0756	42.8212	5.03778	25.1889	3.77834	22.67	11.335	34.005	16.3728	62.9723	2.51889	6.29723
LINF_040012300	4.21941	16.8776	0	7.03235	4.21941	19.6906	2.81294	22.5035	2.81294	11.2518	1.40647	11.2518	18.2841	5.62588	18.2841	11.2518	25.3165	9.84529	42.1941	11.2518	53.4459	14.0647	16.8776	16.8776	33.7553	2.81294	29.5359	11.2518	28.1294	16.8776	46.4135	26.7229	60.4782	4.21941	12.6582	12.6582	30.9423	9.84529	36.5682	5.62588	15.4712	2.81294	9.84529	15.4712	26.7229	5.62588	22.5035	7.03235	11.2518
LINF_040012400	7.86163	14.1509	4.71698	6.28931	11.0063	42.4528	7.86163	48.7421	1.57233	9.43396	1.57233	9.43396	26.7296	7.86163	40.8805	9.43396	17.2956	12.5786	22.0126	3.14465	39.3082	7.86163	9.43396	7.86163	42.4528	9.43396	12.5786	9.43396	40.8805	14.1509	22.0126	22.0126	77.044	3.14465	15.7233	6.28931	22.0126	6.28931	36.1635	3.14465	12.5786	6.28931	18.8679	9.43396	29.8742	12.5786	36.1635	6.28931	9.43396
LINF_040012500	4.93827	6.17284	1.23457	12.3457	7.40741	11.1111	1.23457	24.6914	2.46914	16.0494	0	7.40741	11.1111	3.7037	33.3333	9.87654	28.3951	14.8148	18.5185	19.7531	45.679	24.6914	14.8148	27.1605	55.5556	11.1111	13.5802	4.93827	19.7531	25.9259	44.4444	28.3951	45.679	2.46914	9.87654	3.7037	12.3457	16.0494	33.3333	3.7037	13.5802	3.7037	16.0494	9.87654	41.9753	9.87654	19.7531	3.7037	6.17284
LINF_040012600	4.69484	42.2535	0	0	0	14.0845	0	42.2535	14.0845	46.9484	0	0	18.7793	0	42.2535	0	23.4742	0	9.38967	0	0	0	14.0845	0	37.5587	0	32.8638	0	4.69484	14.0845	65.7277	0	18.7793	0	28.169	4.69484	18.7793	0	32.8638	0	37.5587	0	79.8122	14.0845	14.0845	0	46.9484	0	32.8638
LINF_040012700	0	23.2558	0	0	0	17.4419	11.6279	17.4419	5.81395	40.6977	0	11.6279	17.4419	0	52.3256	23.2558	29.0698	0	11.6279	5.81395	5.81395	5.81395	0	11.6279	17.4419	0	29.0698	0	17.4419	34.8837	69.7674	5.81395	75.5814	0	11.6279	0	0	0	40.6977	0	63.9535	0	63.9535	5.81395	46.5116	5.81395	98.8372	0	0
LINF_040012800	0	23.2558	0	0	0	17.4419	11.6279	17.4419	5.81395	40.6977	0	11.6279	17.4419	0	52.3256	23.2558	29.0698	0	11.6279	5.81395	5.81395	5.81395	0	11.6279	17.4419	0	29.0698	0	17.4419	34.8837	69.7674	5.81395	75.5814	0	11.6279	0	0	0	40.6977	0	63.9535	0	63.9535	5.81395	52.3256	5.81395	98.8372	0	0
LINF_040012900	8.68056	26.0417	0	12.1528	15.625	38.1944	1.73611	39.9306	12.1528	17.3611	0	6.94444	32.9861	3.47222	32.9861	6.94444	3.47222	3.47222	27.7778	8.68056	39.9306	10.4167	13.8889	8.68056	22.5694	8.68056	15.625	5.20833	34.7222	10.4167	53.8194	12.1528	46.875	1.73611	27.7778	8.68056	15.625	5.20833	29.5139	6.94444	12.1528	1.73611	6.94444	12.1528	17.3611	5.20833	43.4028	5.20833	22.5694
LINF_040013000	2.6455	9.70018	0.881834	11.4638	5.29101	13.2275	2.6455	35.2734	1.76367	14.1093	2.6455	4.40917	21.164	3.52734	37.9189	6.17284	21.164	14.9912	29.9824	7.05467	36.1552	7.05467	18.5185	18.5185	40.5644	7.05467	15.873	8.81834	28.2187	11.4638	39.6825	31.746	54.6737	3.52734	19.4004	11.4638	29.9824	9.70018	39.6825	2.6455	19.4004	3.52734	24.6914	9.70018	30.8642	11.4638	37.9189	2.6455	8.81834
LINF_040013050	3.26797	13.0719	0	3.26797	6.53595	16.3399	0	39.2157	0	19.6078	0	3.26797	19.6078	3.26797	29.4118	0	16.3399	3.26797	26.1438	6.53595	45.7516	9.80392	29.4118	6.53595	19.6078	9.80392	19.6078	9.80392	35.9477	0	22.8758	16.3399	52.2876	0	39.2157	6.53595	16.3399	13.0719	42.4837	0	29.4118	0	35.9477	9.80392	32.6797	9.80392	65.3595	0	16.3399
LINF_040013100	1.49031	28.3159	0	2.98063	7.45157	22.3547	1.49031	41.7288	5.96125	28.3159	4.47094	5.96125	16.3934	2.98063	52.161	7.45157	13.4128	2.98063	14.9031	2.98063	13.4128	0	8.94188	4.47094	26.8256	4.47094	7.45157	2.98063	17.8838	1.49031	28.3159	16.3934	56.6319	1.49031	32.7869	5.96125	20.8644	4.47094	38.7481	0	22.3547	5.96125	93.8897	8.94188	31.2966	10.4322	86.4382	0	7.45157
LINF_040013200	17.1569	24.5098	0	4.90196	4.90196	19.6078	2.45098	34.3137	7.35294	12.2549	0	9.80392	22.0588	0	39.2157	4.90196	12.2549	4.90196	12.2549	7.35294	36.7647	4.90196	9.80392	2.45098	34.3137	0	29.4118	9.80392	19.6078	12.2549	39.2157	9.80392	56.3725	4.90196	26.9608	9.80392	29.4118	4.90196	41.6667	2.45098	17.1569	2.45098	17.1569	9.80392	41.6667	4.90196	58.8235	7.35294	17.1569
LINF_040013300	5.73066	12.894	0	7.87966	7.87966	13.6103	7.16332	17.192	0	12.1776	1.43267	6.44699	21.49	2.86533	27.937	12.1776	27.2206	17.192	40.1146	10.745	47.2779	14.3266	12.1776	21.49	53.7249	2.86533	19.341	10.745	22.9226	17.9083	44.4126	32.9513	53.0086	3.58166	8.59599	5.73066	20.7736	12.1776	39.3983	5.01433	15.7593	3.58166	22.2063	12.894	25.788	11.4613	38.6819	2.86533	7.16332
LINF_040013400	4.55581	9.11162	2.2779	7.97267	5.69476	25.0569	5.69476	29.6128	4.55581	12.5285	3.41686	4.55581	18.2232	6.83371	30.7517	9.11162	18.2232	10.2506	31.8907	17.0843	41.0023	13.6674	13.6674	17.0843	47.836	12.5285	21.6401	11.3895	25.0569	25.0569	50.1139	28.4738	47.836	1.13895	13.6674	9.11162	31.8907	1.13895	28.4738	5.69476	9.11162	2.2779	10.2506	11.3895	13.6674	2.2779	20.5011	1.13895	6.83371
LINF_040013500	0	60.6061	0	5.05051	12.6263	53.0303	0	40.404	10.101	30.303	5.05051	5.05051	20.202	7.57576	22.7273	0	5.05051	10.101	27.7778	2.52525	25.2525	2.52525	17.6768	7.57576	25.2525	10.101	17.6768	10.101	30.303	5.05051	42.9293	10.101	47.9798	2.52525	22.7273	7.57576	12.6263	2.52525	35.3535	2.52525	35.3535	2.52525	20.202	2.52525	22.7273	5.05051	35.3535	2.52525	22.7273
LINF_040013600	18.0995	13.5747	4.52489	4.52489	13.5747	22.6244	9.04977	31.6742	9.04977	36.1991	4.52489	18.0995	22.6244	4.52489	36.1991	0	9.04977	4.52489	18.0995	0	18.0995	4.52489	13.5747	9.04977	31.6742	4.52489	27.1493	9.04977	27.1493	13.5747	22.6244	67.8733	36.1991	0	4.52489	4.52489	27.1493	0	49.7738	4.52489	13.5747	4.52489	22.6244	13.5747	27.1493	9.04977	27.1493	0	13.5747
LINF_040013700	1.68919	8.44595	0	5.91216	3.37838	20.2703	1.68919	27.8716	1.68919	7.60135	4.22297	5.91216	13.5135	6.75676	23.6486	8.44595	31.25	7.60135	21.1149	11.8243	34.6284	16.0473	23.6486	20.2703	46.4527	6.75676	28.7162	10.9797	32.9392	21.9595	35.473	32.0946	47.2973	4.22297	16.0473	5.91216	29.5608	10.1351	48.1419	2.53378	20.2703	1.68919	15.2027	8.44595	28.7162	9.29054	45.6081	1.68919	9.29054
LINF_040013800	0	5.74713	0	5.74713	11.4943	11.4943	0	17.2414	0	17.2414	0	11.4943	5.74713	5.74713	45.977	5.74713	17.2414	0	22.9885	17.2414	28.7356	34.4828	28.7356	11.4943	34.4828	11.4943	57.4713	22.9885	51.7241	5.74713	22.9885	22.9885	40.2299	5.74713	34.4828	17.2414	22.9885	11.4943	28.7356	5.74713	28.7356	0	5.74713	11.4943	45.977	11.4943	51.7241	5.74713	11.4943
LINF_040013900	0.784929	10.989	0	4.70958	2.35479	18.0534	4.70958	29.0424	4.70958	13.3438	0.784929	4.70958	18.0534	3.13972	33.752	7.84929	13.3438	4.70958	22.763	10.2041	33.752	13.3438	14.1287	20.4082	51.8053	4.70958	16.4835	12.5589	32.1821	12.5589	38.4615	18.0534	35.3218	3.92465	20.4082	10.2041	29.8273	5.49451	61.2245	5.49451	25.1177	4.70958	21.978	14.9137	41.6013	13.3438	50.2355	0	9.41915
LINF_040014000	5.34188	9.0812	1.60256	8.54701	7.47863	20.8333	3.73932	29.9145	4.80769	12.2863	2.13675	5.87607	22.9701	4.2735	29.3803	9.0812	18.6966	9.0812	28.312	2.67094	26.7094	10.1496	19.2308	22.4359	45.9402	3.73932	16.0256	10.6838	32.5855	12.8205	47.0085	26.1752	58.2265	2.67094	18.6966	6.94444	22.9701	13.3547	41.1325	2.13675	20.2991	4.2735	14.9573	14.4231	36.859	14.9573	44.8718	0.534188	14.9573
LINF_040014100	16.129	4.03226	4.03226	4.03226	24.1935	12.0968	8.06452	36.2903	20.1613	20.1613	0	8.06452	12.0968	12.0968	40.3226	0	4.03226	4.03226	36.2903	8.06452	44.3548	12.0968	16.129	20.1613	52.4194	4.03226	8.06452	0	16.129	40.3226	64.5161	8.06452	28.2258	4.03226	20.1613	20.1613	28.2258	8.06452	28.2258	4.03226	24.1935	0	20.1613	16.129	36.2903	20.1613	52.4194	4.03226	12.0968
LINF_040014200	1.68067	13.4454	1.68067	11.7647	3.36135	13.4454	0	40.3361	5.04202	13.4454	0	5.04202	21.8487	5.04202	21.8487	8.40336	21.8487	5.04202	28.5714	6.72269	38.6555	8.40336	13.4454	13.4454	47.0588	5.04202	23.5294	3.36135	35.2941	13.4454	47.0588	20.1681	50.4202	0	10.084	5.04202	21.8487	13.4454	38.6555	1.68067	25.2101	5.04202	11.7647	13.4454	42.0168	23.5294	45.3782	1.68067	13.4454
LINF_040014300	0	13.5135	0	6.75676	0	20.2703	6.75676	33.7838	6.75676	20.2703	0	0	13.5135	6.75676	47.2973	13.5135	6.75676	6.75676	0	6.75676	27.027	6.75676	6.75676	6.75676	20.2703	0	6.75676	6.75676	33.7838	13.5135	6.75676	6.75676	27.027	13.5135	20.2703	6.75676	20.2703	6.75676	6.75676	6.75676	27.027	0	47.2973	13.5135	54.0541	13.5135	67.5676	0	27.027
LINF_040014400	8.11359	28.3976	0	4.0568	4.0568	28.3976	6.08519	24.3408	2.0284	22.3124	0	6.08519	12.1704	4.0568	30.426	6.08519	20.284	0	16.2272	0	22.3124	12.1704	16.2272	2.0284	30.426	6.08519	22.3124	8.11359	34.4828	10.142	42.5963	6.08519	40.568	2.0284	20.284	2.0284	26.3692	2.0284	38.5396	4.0568	32.4544	6.08519	56.7951	6.08519	36.5112	6.08519	38.5396	2.0284	20.284
LINF_040014500	4.69484	42.2535	0	0	0	14.0845	0	42.2535	14.0845	46.9484	0	0	18.7793	0	42.2535	0	23.4742	0	9.38967	0	0	0	14.0845	0	37.5587	0	32.8638	0	4.69484	14.0845	65.7277	0	18.7793	0	28.169	4.69484	18.7793	0	32.8638	0	37.5587	0	79.8122	14.0845	14.0845	0	46.9484	0	32.8638
LINF_040014600	9.56938	28.7081	0	4.78469	14.3541	19.1388	0	23.9234	19.1388	38.2775	0	0	23.9234	9.56938	28.7081	19.1388	4.78469	0	4.78469	0	19.1388	4.78469	14.3541	0	23.9234	4.78469	19.1388	9.56938	19.1388	4.78469	43.0622	9.56938	28.7081	4.78469	23.9234	4.78469	14.3541	4.78469	33.4928	9.56938	28.7081	9.56938	43.0622	9.56938	52.6316	4.78469	81.3397	4.78469	14.3541
LINF_040014700	0	11.4504	0	9.54199	3.81679	13.3588	3.81679	13.3588	9.54199	19.084	1.9084	5.72519	17.1756	13.3588	34.3511	9.54199	9.54199	15.2672	24.8092	5.72519	34.3511	11.4504	26.7176	28.626	34.3511	9.54199	7.63359	13.3588	19.084	28.626	36.2595	45.8015	55.3435	5.72519	17.1756	9.54199	22.9008	7.63359	38.1679	1.9084	13.3588	3.81679	9.54199	9.54199	32.4427	5.72519	34.3511	9.54199	7.63359
LINF_040014800	2.69542	16.1725	2.69542	16.1725	5.39084	8.08625	8.08625	26.9542	5.39084	10.7817	2.69542	8.08625	16.1725	5.39084	40.4313	8.08625	5.39084	21.5633	18.8679	5.39084	13.4771	21.5633	16.1725	51.2129	51.2129	13.4771	10.7817	16.1725	18.8679	45.8221	51.2129	29.6496	51.2129	2.69542	5.39084	5.39084	26.9542	13.4771	32.345	8.08625	8.08625	0	8.08625	21.5633	21.5633	8.08625	24.2588	16.1725	29.6496
LINF_040014900	6.44641	18.5334	0.805802	5.64061	8.86382	22.5624	3.22321	30.6205	2.41741	11.2812	0.805802	6.44641	20.145	4.02901	45.1249	6.44641	16.116	7.25222	22.5624	8.86382	16.9218	11.2812	23.3683	10.4754	35.4553	2.41741	17.7276	6.44641	30.6205	15.3102	53.1829	22.5624	45.1249	3.22321	27.3973	8.05802	25.7857	6.44641	28.2031	3.22321	16.116	1.6116	19.3392	17.7276	37.8727	10.4754	46.7365	2.41741	13.6986
LINF_040015000	3.50877	14.0351	0	7.01754	10.5263	17.5439	3.50877	42.1053	0	14.0351	0	3.50877	14.0351	0	38.5965	10.5263	14.0351	10.5263	28.0702	14.0351	35.0877	0	7.01754	10.5263	14.0351	3.50877	7.01754	3.50877	24.5614	10.5263	31.5789	28.0702	49.1228	0	28.0702	3.50877	3.50877	10.5263	14.0351	0	17.5439	3.50877	63.1579	38.5965	101.754	24.5614	84.2105	0	7.01754
LINF_040015100	11.0357	32.2581	1.69779	6.79117	10.1868	27.1647	0.848896	44.9915	3.39559	33.107	3.39559	6.79117	35.6536	1.69779	34.8048	5.94228	18.6757	4.24448	27.1647	6.79117	27.1647	6.79117	18.6757	6.79117	28.8625	4.24448	15.2801	12.7334	32.2581	11.8846	48.3871	10.1868	52.6316	3.39559	23.7691	4.24448	16.9779	5.94228	24.618	1.69779	24.618	5.94228	14.4312	6.79117	30.5603	7.64007	37.3514	0	10.1868
LINF_040015200	4.5045	31.5315	0	4.5045	13.5135	18.018	0	27.027	13.5135	4.5045	0	0	22.5225	4.5045	36.036	4.5045	22.5225	0	22.5225	0	13.5135	4.5045	0	13.5135	27.027	9.00901	4.5045	4.5045	22.5225	0	31.5315	31.5315	27.027	0	31.5315	13.5135	0	0	40.5405	4.5045	13.5135	22.5225	63.0631	18.018	54.0541	13.5135	85.5856	0	13.5135
LINF_040015400	20.6186	36.0825	5.15464	5.15464	10.3093	46.3918	5.15464	61.8557	10.3093	51.5464	0	20.6186	41.2371	0	25.7732	0	25.7732	15.4639	20.6186	0	46.3918	5.15464	5.15464	5.15464	25.7732	5.15464	30.9278	5.15464	5.15464	5.15464	30.9278	10.3093	46.3918	0	25.7732	10.3093	30.9278	0	10.3093	0	15.4639	0	20.6186	0	0	0	56.701	0	20.6186
LINF_040015500	9.74026	45.4545	0	0	12.987	25.974	0	38.961	19.4805	42.2078	3.24675	12.987	32.4675	3.24675	42.2078	3.24675	6.49351	3.24675	19.4805	0	16.2338	9.74026	3.24675	0	32.4675	0	6.49351	9.74026	22.7273	3.24675	38.961	3.24675	25.974	0	35.7143	9.74026	22.7273	3.24675	45.4545	12.987	22.7273	3.24675	45.4545	9.74026	38.961	9.74026	29.2208	0	9.74026
LINF_040015600	8.42697	39.3258	0	0	8.42697	22.4719	5.61798	39.3258	8.42697	39.3258	5.61798	2.80899	36.5169	11.236	44.9438	5.61798	14.0449	0	16.8539	0	11.236	2.80899	8.42697	8.42697	39.3258	2.80899	22.4719	11.236	19.6629	16.8539	39.3258	8.42697	33.7079	0	19.6629	11.236	30.8989	2.80899	36.5169	0	19.6629	2.80899	33.7079	2.80899	36.5169	0	39.3258	2.80899	11.236
LINF_040015700	4.12371	10.3093	2.06186	2.06186	8.24742	35.0515	4.12371	35.0515	6.18557	12.3711	0	2.06186	14.433	4.12371	37.1134	18.5567	39.1753	8.24742	26.8041	12.3711	32.9897	18.5567	16.4948	10.3093	39.1753	12.3711	12.3711	8.24742	18.5567	28.866	39.1753	28.866	43.299	4.12371	6.18557	4.12371	22.6804	8.24742	18.5567	8.24742	6.18557	4.12371	2.06186	22.6804	49.4845	16.4948	43.299	6.18557	16.4948
LINF_040015800	0	15.5039	0	15.5039	15.5039	38.7597	0	46.5116	15.5039	15.5039	7.75194	0	31.0078	7.75194	31.0078	7.75194	31.0078	23.2558	54.2636	15.5039	46.5116	0	7.75194	0	23.2558	0	23.2558	0	31.0078	0	54.2636	23.2558	46.5116	0	23.2558	0	0	0	0	0	46.5116	0	15.5039	7.75194	54.2636	0	46.5116	0	0
LINF_040015900	7.99087	12.5571	2.2831	4.56621	9.13242	27.3973	2.2831	43.379	5.70776	7.99087	0	3.42466	23.9726	2.2831	43.379	7.99087	14.8402	5.70776	18.2648	9.13242	20.5479	6.84931	7.99087	9.13242	17.1233	7.99087	14.8402	6.84931	19.4064	18.2648	43.379	26.2557	53.653	2.2831	13.6986	5.70776	19.4064	9.13242	36.5297	3.42466	13.6986	1.14155	25.1142	17.1233	55.9361	11.4155	65.0685	3.42466	12.5571
LINF_040016000	1.47275	6.62739	1.47275	8.10015	16.2003	18.4094	4.41826	28.7187	2.20913	5.15464	2.94551	7.36377	17.673	2.20913	30.9278	13.9912	19.1458	12.5184	25.7732	5.15464	19.8822	16.2003	12.5184	10.3093	24.3004	8.10015	13.2548	4.41826	36.8189	24.3004	35.3461	35.3461	68.4831	2.20913	8.83652	6.62739	26.5096	8.83652	55.2283	2.20913	7.36377	6.62739	30.1915	23.5641	27.9823	13.9912	69.9558	2.20913	11.0457
LINF_040016100	9.17431	18.3486	0	0	9.17431	18.3486	9.17431	55.0459	0	45.8716	0	18.3486	0	9.17431	55.0459	9.17431	9.17431	18.3486	9.17431	0	18.3486	0	0	0	9.17431	0	0	0	9.17431	0	36.6972	36.6972	27.5229	9.17431	18.3486	18.3486	18.3486	18.3486	55.0459	0	9.17431	27.5229	36.6972	18.3486	18.3486	9.17431	119.266	0	18.3486
LINF_040016200	8.35946	12.5392	3.1348	7.31452	21.9436	37.6176	3.1348	54.3365	6.26959	13.5841	0	13.5841	29.2581	12.5392	57.4713	13.5841	13.5841	7.31452	14.629	7.31452	19.8537	4.17973	4.17973	14.629	16.7189	4.17973	13.5841	10.4493	22.9885	21.9436	53.2915	28.2132	52.2466	2.08986	25.0784	7.31452	12.5392	2.08986	25.0784	1.04493	8.35946	1.04493	7.31452	10.4493	34.4828	7.31452	33.4378	6.26959	18.8088
LINF_040016300	2.74348	8.23045	0	5.48697	6.85871	19.2044	2.74348	34.2936	6.85871	17.8326	1.37174	9.6022	13.7174	2.74348	32.9218	9.6022	19.2044	6.85871	27.4348	12.3457	46.6392	9.6022	4.11523	8.23045	26.0631	2.74348	16.4609	9.6022	30.1783	20.5761	31.5501	21.9479	39.7805	4.11523	17.8326	6.85871	20.5761	8.23045	28.8066	4.11523	23.3196	9.6022	34.2936	19.2044	34.2936	13.7174	76.8176	0	8.23045
LINF_040016400	16.129	41.9355	0	6.45161	16.129	25.8065	3.22581	22.5806	12.9032	25.8065	6.45161	3.22581	29.0323	0	22.5806	6.45161	9.67742	6.45161	25.8065	0	16.129	0	12.9032	9.67742	32.2581	3.22581	9.67742	3.22581	32.2581	19.3548	45.1613	6.45161	32.2581	3.22581	38.7097	6.45161	16.129	3.22581	25.8065	0	29.0323	3.22581	22.5806	3.22581	48.3871	12.9032	61.2903	3.22581	22.5806
LINF_040016500	3.33333	3.33333	0	0	3.33333	20	0	23.3333	10	16.6667	0	3.33333	23.3333	0	23.3333	10	10	16.6667	33.3333	3.33333	40	10	26.6667	30	33.3333	10	10	13.3333	26.6667	20	23.3333	30	66.6667	0	13.3333	16.6667	26.6667	10	30	3.33333	6.66667	0	40	13.3333	40	20	43.3333	3.33333	0
LINF_040016600	11.9048	23.8095	0	11.9048	5.95238	17.8571	0	41.6667	11.9048	23.8095	0	5.95238	17.8571	11.9048	41.6667	0	5.95238	5.95238	11.9048	11.9048	17.8571	11.9048	0	11.9048	35.7143	5.95238	5.95238	5.95238	35.7143	0	17.8571	0	53.5714	0	41.6667	0	23.8095	5.95238	23.8095	17.8571	23.8095	0	29.7619	11.9048	35.7143	23.8095	47.619	0	5.95238
LINF_040016700	5.69801	22.792	0	5.69801	11.396	25.641	2.849	31.339	11.396	54.1311	5.69801	2.849	22.792	2.849	39.886	5.69801	14.245	0	8.54701	11.396	39.886	2.849	14.245	2.849	19.943	19.943	14.245	8.54701	19.943	8.54701	25.641	8.54701	28.49	2.849	42.735	5.69801	14.245	2.849	28.49	2.849	45.584	0	54.1311	8.54701	37.037	8.54701	42.735	0	8.54701
LINF_040016800	7.19424	14.3885	2.39808	4.79616	11.9904	23.9808	4.79616	19.1847	4.79616	9.59233	0	11.9904	28.777	7.19424	33.5731	14.3885	14.3885	7.19424	11.9904	4.79616	9.59233	23.9808	19.1847	9.59233	19.1847	11.9904	21.5827	14.3885	16.7866	31.1751	40.7674	45.5635	35.9712	4.79616	11.9904	16.7866	19.1847	16.7866	19.1847	7.19424	11.9904	0	14.3885	14.3885	14.3885	7.19424	19.1847	11.9904	38.3693
LINF_040016900	12.8617	19.2926	0	6.43087	9.6463	12.8617	0	19.2926	19.2926	25.7235	3.21543	6.43087	19.2926	0	51.4469	6.43087	12.8617	0	12.8617	3.21543	25.7235	16.0772	35.3698	12.8617	19.2926	9.6463	28.9389	3.21543	38.5852	16.0772	25.7235	6.43087	22.508	3.21543	32.1543	0	25.7235	19.2926	80.3859	9.6463	48.2315	3.21543	19.2926	6.43087	25.7235	9.6463	35.3698	0	0
LINF_040017000	12.949	14.2022	1.67084	16.7084	7.93651	26.3158	5.01253	32.9992	3.34169	12.5313	4.17711	10.0251	22.5564	5.01253	46.3659	13.3667	16.7084	7.93651	19.2147	11.2782	24.6449	11.6959	13.3667	17.9616	29.2398	10.8605	19.6324	17.5439	25.4804	32.5815	41.3534	27.9866	57.2264	3.7594	12.5313	5.43024	17.9616	8.77193	35.9231	4.17711	12.5313	7.5188	16.2907	13.7845	21.721	12.5313	37.594	5.84795	13.7845
LINF_040017100	15.2964	19.1205	1.91205	26.7686	17.2084	28.6807	11.4723	47.8011	19.1205	21.0325	0	15.2964	22.9446	11.4723	57.3614	3.82409	11.4723	7.64818	7.64818	5.73614	13.3843	5.73614	17.2084	3.82409	21.0325	1.91205	13.3843	9.56023	21.0325	17.2084	30.5927	9.56023	30.5927	1.91205	13.3843	7.64818	26.7686	7.64818	30.5927	11.4723	17.2084	0	34.4168	15.2964	32.5048	13.3843	53.5373	3.82409	13.3843
LINF_040017200	10.6952	21.3904	0	10.6952	32.0856	42.7807	0	32.0856	5.34759	37.4332	10.6952	16.0428	16.0428	5.34759	37.4332	5.34759	16.0428	10.6952	5.34759	10.6952	32.0856	21.3904	16.0428	0	21.3904	10.6952	10.6952	0	10.6952	21.3904	42.7807	10.6952	10.6952	10.6952	5.34759	10.6952	10.6952	21.3904	5.34759	16.0428	37.4332	16.0428	42.7807	5.34759	32.0856	32.0856	26.738	5.34759	10.6952
LINF_040017250	34.8837	34.8837	0	0	23.2558	23.2558	11.6279	23.2558	11.6279	34.8837	11.6279	11.6279	0	11.6279	23.2558	0	11.6279	0	11.6279	11.6279	0	0	11.6279	0	11.6279	11.6279	58.1395	11.6279	34.8837	23.2558	0	11.6279	11.6279	0	11.6279	11.6279	23.2558	0	34.8837	0	34.8837	11.6279	23.2558	0	23.2558	11.6279	23.2558	0	46.5116
LINF_040017300	27.1739	38.0435	2.71739	5.43478	10.8696	27.1739	5.43478	29.8913	16.3043	38.0435	0	8.15217	8.15217	0	24.4565	10.8696	27.1739	2.71739	29.8913	2.71739	24.4565	5.43478	8.15217	8.15217	16.3043	5.43478	8.15217	10.8696	13.587	16.3043	16.3043	16.3043	16.3043	5.43478	32.6087	5.43478	21.7391	2.71739	40.7609	8.15217	35.3261	5.43478	48.913	16.3043	35.3261	8.15217	40.7609	0	8.15217
LINF_040017400	14.0421	17.0512	6.01805	19.0572	10.0301	23.0692	4.01204	46.1384	9.02708	15.0451	3.00903	5.01504	12.0361	5.01504	35.1053	5.01504	15.0451	5.01504	14.0421	4.01204	15.0451	4.01204	8.02407	4.01204	14.0421	5.01504	19.0572	13.0391	26.0782	13.0391	21.0632	16.0481	47.1414	2.00602	14.0421	9.02708	17.0512	17.0512	56.1685	7.02106	26.0782	13.0391	50.1505	15.0451	29.0873	16.0481	83.2497	1.00301	14.0421
LINF_040017600	7.97872	29.2553	0	5.31915	2.65957	7.97872	0	53.1915	23.9362	29.2553	2.65957	7.97872	13.2979	2.65957	58.5106	10.6383	18.617	2.65957	29.2553	0	15.9574	2.65957	2.65957	7.97872	42.5532	2.65957	13.2979	5.31915	34.5745	10.6383	7.97872	2.65957	31.9149	5.31915	29.2553	2.65957	18.617	0	29.2553	7.97872	47.8723	7.97872	47.8723	13.2979	31.9149	0	79.7872	0	13.2979
LINF_050005000	13.1148	6.55738	5.46448	22.9508	25.1366	16.3934	8.74317	40.4372	16.3934	14.2076	2.18579	14.2076	6.55738	6.55738	22.9508	16.3934	8.74317	8.74317	18.5792	8.74317	12.0219	2.18579	0	2.18579	1.0929	5.46448	5.46448	14.2076	13.1148	28.4153	24.0437	27.3224	33.8798	3.27869	4.37158	15.3005	6.55738	19.6721	45.9016	14.2076	25.1366	33.8798	49.1803	21.8579	19.6721	48.0874	95.082	9.83607	12.0219
LINF_050005100	7.19424	21.5827	0	14.3885	14.3885	14.3885	14.3885	35.9712	0	21.5827	7.19424	0	14.3885	7.19424	21.5827	0	0	7.19424	7.19424	7.19424	14.3885	35.9712	7.19424	28.777	21.5827	21.5827	7.19424	7.19424	14.3885	14.3885	0	0	7.19424	0	21.5827	7.19424	21.5827	0	43.1655	14.3885	35.9712	7.19424	107.914	28.777	14.3885	14.3885	14.3885	28.777	14.3885
LINF_050005200	20.5128	20.5128	5.12821	15.3846	30.7692	20.5128	0	61.5385	10.2564	15.3846	0	15.3846	35.8974	10.2564	10.2564	5.12821	10.2564	5.12821	15.3846	0	20.5128	10.2564	10.2564	15.3846	10.2564	5.12821	20.5128	20.5128	25.641	0	10.2564	20.5128	15.3846	5.12821	20.5128	5.12821	15.3846	10.2564	25.641	15.3846	20.5128	25.641	46.1538	25.641	35.8974	15.3846	25.641	0	15.3846
LINF_050005300	6.88468	10.327	0	13.7694	15.4905	18.9329	10.327	60.241	18.9329	10.327	5.16351	0	13.7694	5.16351	27.5387	1.72117	8.60585	6.88468	8.60585	6.88468	15.4905	0	1.72117	1.72117	1.72117	0	15.4905	8.60585	24.0964	10.327	12.0482	15.4905	43.0293	8.60585	1.72117	6.88468	24.0964	22.3752	58.5198	10.327	15.4905	12.0482	58.5198	12.0482	36.1446	37.8657	130.809	1.72117	12.0482
LINF_050005400	7.20288	15.6062	1.20048	13.2053	22.8091	24.0096	7.20288	50.4202	16.8067	12.0048	3.60144	10.8043	19.2077	6.0024	39.6158	7.20288	15.6062	2.40096	12.0048	3.60144	24.0096	3.60144	7.20288	8.40336	20.4082	3.60144	15.6062	6.0024	19.2077	19.2077	24.0096	26.4106	38.4154	7.20288	20.4082	4.80192	13.2053	13.2053	49.2197	4.80192	20.4082	12.0048	38.4154	19.2077	16.8067	32.413	80.4322	2.40096	12.0048
LINF_050005500	13.2053	15.6062	0	15.6062	4.80192	24.0096	2.40096	39.6158	16.8067	25.2101	3.60144	12.0048	31.2125	0	56.4226	7.20288	6.0024	3.60144	14.4058	6.0024	15.6062	6.0024	9.60384	7.20288	22.8091	9.60384	18.0072	8.40336	18.0072	12.0048	19.2077	19.2077	32.413	4.80192	22.8091	3.60144	18.0072	8.40336	36.0144	6.0024	30.012	8.40336	49.2197	10.8043	37.2149	14.4058	73.2293	3.60144	12.0048
LINF_050005600	21.978	21.978	0	21.978	21.978	21.978	0	10.989	10.989	65.9341	10.989	0	21.978	21.978	21.978	0	32.967	0	10.989	0	10.989	0	0	0	21.978	0	0	10.989	43.956	0	21.978	0	32.967	0	54.9451	0	32.967	10.989	10.989	21.978	21.978	43.956	54.9451	0	21.978	10.989	76.9231	0	10.989
LINF_050005700	0	14.9254	14.9254	14.9254	0	24.8756	14.9254	19.9005	4.97512	14.9254	0	14.9254	44.7761	4.97512	29.8507	4.97512	9.95025	14.9254	9.95025	14.9254	34.8259	9.95025	9.95025	0	24.8756	4.97512	14.9254	4.97512	4.97512	34.8259	29.8507	24.8756	39.801	4.97512	4.97512	4.97512	19.9005	9.95025	49.7512	0	14.9254	14.9254	124.378	9.95025	19.9005	0	49.7512	0	0
LINF_050005800	16.7598	50.2793	0	5.58659	11.1732	39.1061	0	39.1061	16.7598	44.6927	5.58659	0	27.933	0	44.6927	5.58659	5.58659	0	16.7598	0	0	16.7598	5.58659	11.1732	44.6927	0	11.1732	0	5.58659	11.1732	55.8659	0	16.7598	11.1732	11.1732	5.58659	11.1732	11.1732	44.6927	5.58659	27.933	16.7598	55.8659	5.58659	22.3464	16.7598	72.6257	16.7598	5.58659
LINF_050005900	15.6986	28.2575	3.13972	4.70958	0	18.8383	6.27944	40.8163	10.989	34.5369	0	10.989	20.4082	3.13972	50.2355	7.84929	25.1177	4.70958	12.5589	3.13972	12.5589	7.84929	10.989	10.989	42.3862	3.13972	23.5479	6.27944	10.989	6.27944	28.2575	7.84929	23.5479	1.56986	31.3972	1.56986	21.978	4.70958	36.1067	4.70958	40.8163	4.70958	42.3862	15.6986	56.5149	7.84929	42.3862	3.13972	18.8383
LINF_050006000	16.2602	16.2602	8.13008	16.2602	24.3902	16.2602	8.13008	24.3902	8.13008	32.5203	0	0	24.3902	8.13008	32.5203	8.13008	16.2602	8.13008	0	0	40.6504	8.13008	32.5203	16.2602	24.3902	0	0	16.2602	16.2602	24.3902	56.9106	8.13008	32.5203	0	32.5203	8.13008	24.3902	32.5203	65.0406	0	8.13008	0	32.5203	24.3902	24.3902	16.2602	24.3902	8.13008	16.2602
LINF_050006100	8.87574	32.5444	2.95858	11.8343	8.87574	29.5858	2.95858	38.4615	2.95858	8.87574	0	20.7101	32.5444	5.91716	41.4201	5.91716	8.87574	2.95858	8.87574	2.95858	17.7515	2.95858	11.8343	11.8343	23.6686	5.91716	17.7515	14.7929	8.87574	8.87574	47.3373	20.7101	53.2544	2.95858	32.5444	0	20.7101	2.95858	44.3787	0	14.7929	0	29.5858	14.7929	35.503	5.91716	56.213	8.87574	8.87574
LINF_050006200	11.5741	34.7222	2.31481	16.2037	20.8333	20.8333	2.31481	30.0926	6.94444	39.3519	2.31481	6.94444	34.7222	6.94444	30.0926	6.94444	9.25926	4.62963	25.463	13.8889	30.0926	4.62963	6.94444	11.5741	27.7778	0	13.8889	11.5741	48.6111	9.25926	37.037	18.5185	37.037	6.94444	23.1481	2.31481	20.8333	2.31481	34.7222	16.2037	27.7778	2.31481	30.0926	6.94444	32.4074	9.25926	55.5556	4.62963	11.5741
LINF_050006300	10.3245	32.4484	0	4.42478	1.47493	29.4985	1.47493	38.3481	10.3245	39.823	0	11.7994	26.5487	1.47493	39.823	4.42478	7.37463	1.47493	13.2743	5.8997	26.5487	4.42478	7.37463	5.8997	26.5487	5.8997	17.6991	8.84956	26.5487	16.2242	35.3982	7.37463	28.0236	2.94985	16.2242	2.94985	14.7493	1.47493	29.4985	2.94985	26.5487	7.37463	38.3481	13.2743	47.1976	5.8997	57.5221	0	22.1239
LINF_050006400	2.26757	13.6054	2.26757	15.873	15.873	38.5488	11.3379	38.5488	6.80272	38.5488	2.26757	11.3379	13.6054	6.80272	31.746	2.26757	15.873	0	15.873	6.80272	24.9433	0	11.3379	4.53515	11.3379	0	22.6757	11.3379	31.746	6.80272	56.6893	11.3379	47.619	0	15.873	4.53515	15.873	6.80272	36.2812	9.07029	54.4218	4.53515	45.3515	13.6054	36.2812	11.3379	31.746	4.53515	18.1406
LINF_050006500	7.79727	3.89864	3.89864	7.79727	17.5439	35.0877	1.94932	40.9357	3.89864	3.89864	0	3.89864	7.79727	5.84795	33.1384	15.5945	11.6959	7.79727	29.2398	11.6959	13.6452	3.89864	13.6452	5.84795	21.4425	9.74659	17.5439	5.84795	11.6959	33.1384	46.7836	31.1891	60.4288	0	7.79727	7.79727	29.2398	23.3918	85.77	3.89864	21.4425	5.84795	19.4932	9.74659	15.5945	23.3918	58.4795	0	11.6959
LINF_050006600	1.31752	2.63505	1.31752	13.1752	10.5402	17.1278	5.27009	25.0329	1.31752	3.95257	3.95257	7.90514	15.8103	6.58762	28.9855	15.8103	22.3979	10.5402	18.4453	6.58762	31.6206	13.1752	14.4928	23.7154	47.4308	9.22266	18.4453	19.7628	13.1752	38.2082	50.0659	30.303	63.2411	5.27009	6.58762	9.22266	23.7154	11.8577	43.4783	3.95257	7.90514	3.95257	15.8103	10.5402	11.8577	21.0804	59.2885	1.31752	7.90514
LINF_050006700	4.19287	25.1572	2.09644	6.28931	6.28931	23.0608	0	35.6394	8.38574	37.7358	2.09644	14.6751	20.9644	2.09644	48.218	10.4822	10.4822	4.19287	29.3501	2.09644	20.9644	12.5786	14.6751	16.7715	20.9644	4.19287	27.2537	14.6751	25.1572	14.6751	35.6394	20.9644	73.3753	0	16.7715	12.5786	12.5786	6.28931	23.0608	2.09644	20.9644	4.19287	44.0252	6.28931	44.0252	4.19287	29.3501	0	16.7715
LINF_050006800	5.54017	27.7008	0	11.0803	2.77008	13.8504	0	24.9307	2.77008	8.31025	2.77008	2.77008	13.8504	2.77008	11.0803	0	2.77008	5.54017	0	5.54017	22.1607	24.9307	24.9307	16.6205	55.4017	0	0	2.77008	11.0803	16.6205	38.7812	13.8504	38.7812	5.54017	38.7812	8.31025	19.3906	8.31025	63.7119	8.31025	19.3906	2.77008	19.3906	16.6205	27.7008	8.31025	63.7119	2.77008	11.0803
LINF_050006900	10.1781	15.2672	1.27226	8.90585	5.08906	27.9898	7.63359	44.5293	3.81679	12.7226	3.81679	2.54453	21.6285	5.08906	35.6234	2.54453	17.8117	5.08906	16.5394	3.81679	12.7226	6.36132	10.1781	3.81679	31.8066	0	16.5394	7.63359	25.4453	8.90585	41.9847	10.1781	54.7074	3.81679	20.3562	3.81679	16.5394	2.54453	35.6234	5.08906	27.9898	10.1781	52.1628	12.7226	63.6132	8.90585	82.6972	1.27226	6.36132
LINF_050007000	2.00669	14.7157	0.668896	8.69565	10.7023	23.4114	6.68896	42.8094	2.00669	6.68896	2.00669	5.35117	22.7425	7.35786	36.7893	12.0401	13.3779	8.02676	16.7224	5.35117	30.7692	13.3779	9.36455	16.7224	34.1137	8.69565	18.0602	11.3712	35.4515	23.4114	38.1271	30.7692	48.8294	3.34448	15.3846	12.709	30.7692	7.35786	24.7492	6.68896	8.69565	3.34448	12.0401	14.7157	20.7358	14.0468	33.4448	12.709	37.4582
LINF_050007100	7.45157	10.4322	1.49031	7.45157	11.9225	19.3741	2.98063	26.8256	8.94188	13.4128	1.49031	4.47094	23.845	1.49031	22.3547	14.9031	20.8644	13.4128	26.8256	10.4322	61.1028	7.45157	14.9031	5.96125	40.2385	10.4322	22.3547	11.9225	22.3547	11.9225	41.7288	25.3353	53.6513	1.49031	7.45157	2.98063	28.3159	5.96125	44.7094	2.98063	28.3159	1.49031	28.3159	8.94188	28.3159	16.3934	44.7094	4.47094	11.9225
LINF_050007200	9.47867	9.47867	1.57978	7.89889	9.47867	18.9573	1.57978	33.1754	9.47867	18.9573	4.73934	11.0585	22.1169	4.73934	28.436	6.31912	14.218	12.6382	33.1754	7.89889	20.5371	3.15956	23.6967	11.0585	25.2765	3.15956	11.0585	15.7978	33.1754	28.436	63.1912	28.436	50.5529	1.57978	18.9573	4.73934	17.3776	7.89889	28.436	1.57978	22.1169	6.31912	18.9573	9.47867	30.0158	6.31912	50.5529	9.47867	18.9573
LINF_050007400	10.3093	30.9278	10.3093	10.3093	0	30.9278	10.3093	51.5464	0	10.3093	10.3093	0	10.3093	0	41.2371	0	20.6186	0	41.2371	0	10.3093	0	10.3093	41.2371	20.6186	10.3093	10.3093	0	30.9278	10.3093	20.6186	10.3093	51.5464	10.3093	51.5464	0	10.3093	20.6186	0	20.6186	10.3093	10.3093	30.9278	10.3093	20.6186	0	72.1649	20.6186	0
LINF_050007500	5.18135	12.9534	0	5.18135	7.77202	25.9067	7.77202	36.2694	10.3627	10.3627	2.59067	2.59067	18.1347	0	41.4508	0	2.59067	7.77202	7.77202	7.77202	25.9067	7.77202	0	2.59067	18.1347	2.59067	2.59067	7.77202	25.9067	28.4974	41.4508	12.9534	69.9482	5.18135	15.544	0	28.4974	15.544	20.7254	2.59067	10.3627	2.59067	20.7254	31.0881	49.2228	28.4974	106.218	2.59067	7.77202
LINF_050007600	0	6.26959	0	6.26959	9.40439	18.8088	0	34.4828	12.5392	21.9436	0	6.26959	9.40439	12.5392	75.2351	3.1348	15.674	9.40439	12.5392	9.40439	12.5392	9.40439	12.5392	9.40439	31.348	6.26959	28.2132	9.40439	25.0784	6.26959	21.9436	18.8088	47.0219	12.5392	12.5392	3.1348	15.674	12.5392	31.348	3.1348	9.40439	9.40439	34.4828	21.9436	40.7524	21.9436	78.3699	0	6.26959
LINF_050007700	4.46429	35.7143	0	8.92857	13.3929	40.1786	4.46429	53.5714	13.3929	35.7143	13.3929	13.3929	40.1786	0	40.1786	0	17.8571	0	35.7143	0	17.8571	4.46429	13.3929	4.46429	13.3929	0	26.7857	4.46429	22.3214	0	40.1786	4.46429	44.6429	4.46429	66.9643	8.92857	4.46429	0	17.8571	4.46429	22.3214	0	53.5714	4.46429	13.3929	8.92857	17.8571	4.46429	13.3929
LINF_050007800	0	5.78035	0	17.341	5.78035	40.4624	5.78035	34.6821	5.78035	17.341	0	5.78035	11.5607	11.5607	28.9017	34.6821	11.5607	17.341	23.1214	11.5607	17.341	11.5607	23.1214	5.78035	11.5607	5.78035	17.341	23.1214	11.5607	40.4624	46.2428	46.2428	57.8035	0	11.5607	5.78035	23.1214	17.341	17.341	5.78035	0	0	5.78035	28.9017	34.6821	17.341	17.341	5.78035	28.9017
LINF_050007900	18.5567	37.1134	0	12.3711	6.18557	30.9278	4.12371	47.4227	2.06186	18.5567	4.12371	14.433	43.299	4.12371	68.0412	6.18557	12.3711	16.4948	30.9278	8.24742	14.433	6.18557	8.24742	2.06186	30.9278	2.06186	10.3093	4.12371	22.6804	10.3093	41.2371	10.3093	51.5464	0	24.7423	8.24742	22.6804	2.06186	20.6186	6.18557	12.3711	2.06186	24.7423	8.24742	18.5567	10.3093	24.7423	2.06186	12.3711
LINF_050008000	5.87371	8.81057	8.81057	7.34214	10.279	32.3054	2.93686	24.9633	4.40529	8.81057	0	10.279	16.1527	8.81057	42.5844	14.6843	17.6211	11.7474	26.4317	8.81057	27.9001	8.81057	22.0264	16.1527	42.5844	4.40529	8.81057	11.7474	23.4949	19.0896	30.837	22.0264	58.7372	4.40529	11.7474	10.279	23.4949	4.40529	24.9633	1.46843	13.2159	0	8.81057	14.6843	41.116	14.6843	33.7739	5.87371	23.4949
LINF_050008100	22.2222	16.6667	0	5.55556	11.1111	55.5556	0	44.4444	5.55556	22.2222	0	5.55556	22.2222	0	44.4444	5.55556	22.2222	11.1111	55.5556	11.1111	16.6667	0	5.55556	0	27.7778	5.55556	16.6667	11.1111	33.3333	16.6667	16.6667	11.1111	61.1111	5.55556	22.2222	0	27.7778	11.1111	16.6667	0	11.1111	0	33.3333	27.7778	55.5556	0	22.2222	11.1111	22.2222
LINF_050008300	9.02708	15.0451	1.00301	4.01204	11.0331	39.1174	3.00903	40.1204	3.00903	21.0632	2.00602	3.00903	20.0602	7.02106	38.1143	8.02407	14.0421	6.01805	16.0481	5.01504	21.0632	6.01805	14.0421	5.01504	21.0632	4.01204	18.0542	2.00602	31.0933	16.0481	43.1294	23.0692	52.1565	1.00301	14.0421	4.01204	23.0692	12.0361	38.1143	5.01504	15.0451	1.00301	22.0662	14.0421	31.0933	7.02106	39.1174	8.02407	20.0602
LINF_050008400	10.7817	29.6496	0	8.08625	5.39084	5.39084	10.7817	53.9084	5.39084	18.8679	0	8.08625	8.08625	5.39084	35.0404	8.08625	5.39084	5.39084	18.8679	2.69542	29.6496	5.39084	2.69542	5.39084	35.0404	2.69542	5.39084	2.69542	29.6496	10.7817	29.6496	24.2588	45.8221	2.69542	40.4313	8.08625	5.39084	10.7817	40.4313	10.7817	18.8679	0	35.0404	32.345	26.9542	10.7817	40.4313	0	0
LINF_050008500	4.07332	32.5866	0	6.10998	8.14664	34.6232	2.03666	16.2933	6.10998	42.7699	4.07332	10.1833	32.5866	0	46.8432	4.07332	12.22	0	12.22	4.07332	32.5866	2.03666	12.22	6.10998	18.3299	0	14.2566	10.1833	42.7699	6.10998	44.8065	2.03666	30.5499	4.07332	28.5132	0	26.4766	2.03666	16.2933	4.07332	42.7699	2.03666	54.9898	14.2566	36.6599	16.2933	46.8432	0	22.4033
LINF_050008600	8	14.4	3.2	9.6	11.2	28.8	4.8	54.4	12.8	22.4	3.2	1.6	20.8	4.8	40	4.8	12.8	8	17.6	4.8	20.8	1.6	9.6	12.8	33.6	8	22.4	8	35.2	22.4	44.8	32	57.6	0	16	4.8	19.2	14.4	49.6	0	11.2	6.4	35.2	11.2	19.2	12.8	40	0	9.6
LINF_050008700	9.14634	12.1951	0	12.1951	6.09756	15.2439	0	18.2927	0	9.14634	0	6.09756	24.3902	9.14634	15.2439	9.14634	36.5854	12.1951	18.2927	6.09756	24.3902	3.04878	21.3415	9.14634	42.6829	3.04878	27.439	12.1951	33.5366	30.4878	42.6829	15.2439	57.9268	0	24.3902	3.04878	27.439	6.09756	27.439	3.04878	33.5366	3.04878	12.1951	15.2439	48.7805	6.09756	15.2439	0	6.09756
LINF_050008800	1.7321	1.7321	0.577367	1.15473	1.15473	1.15473	0	21.94	1.7321	0	0.577367	2.88684	3.4642	4.61894	31.7552	4.04157	2.30947	1.15473	5.77367	1.15473	6.92841	4.04157	65.2425	3.4642	33.4873	2.30947	49.0762	5.1963	21.94	8.08314	53.1178	5.1963	68.7067	1.7321	111.432	1.15473	2.30947	1.15473	15.5889	1.15473	24.2494	0.577367	83.7182	4.61894	129.33	4.04157	71.0162	0.577367	1.7321
LINF_050008900	5.06971	15.2091	1.26743	8.87199	2.53485	19.0114	1.26743	34.2205	8.87199	21.5463	2.53485	5.06971	20.2788	3.80228	30.4183	10.1394	7.60456	5.06971	25.3485	8.87199	38.0228	3.80228	7.60456	6.33714	27.8834	3.80228	10.1394	5.06971	35.488	13.9417	32.9531	17.744	31.6857	1.26743	36.7554	6.33714	24.0811	7.60456	20.2788	5.06971	31.6857	5.06971	35.488	7.60456	51.9645	10.1394	57.0342	3.80228	13.9417
LINF_050009000	5.78512	22.3141	0	8.26446	8.26446	34.7107	2.47934	52.0661	7.43802	28.9256	0.826446	4.95868	20.6612	1.65289	30.5785	4.95868	9.09091	2.47934	16.5289	6.61157	19.0083	1.65289	4.95868	3.30579	15.7025	0.826446	14.0496	4.95868	28.9256	9.91736	41.3223	12.3967	56.1983	0.826446	20.6612	6.61157	16.5289	9.09091	76.8595	3.30579	28.0992	4.13223	46.281	10.7438	35.5372	17.3554	83.4711	1.65289	7.43802
LINF_050009100	1.08696	18.4783	0	6.52174	14.1304	31.5217	1.08696	52.1739	2.17391	15.2174	0	6.52174	15.2174	2.17391	33.6957	9.78261	15.2174	9.78261	33.6957	8.69565	23.913	8.69565	5.43478	11.9565	31.5217	3.26087	18.4783	11.9565	25	31.5217	42.3913	28.2609	54.3478	2.17391	36.9565	10.8696	27.1739	11.9565	47.8261	0	15.2174	1.08696	15.2174	13.0435	26.087	6.52174	47.8261	4.34783	11.9565
LINF_050009200	0	9.00901	0	9.00901	0	36.036	0	18.018	9.00901	63.0631	0	0	90.0901	0	45.045	0	36.036	9.00901	18.018	9.00901	18.018	0	0	9.00901	9.00901	0	9.00901	0	54.0541	9.00901	36.036	9.00901	36.036	9.00901	45.045	0	9.00901	9.00901	45.045	0	36.036	18.018	36.036	27.027	36.036	27.027	9.00901	9.00901	27.027
LINF_050009300	8.88889	35.5556	0	8.88889	8.88889	16.2963	4.44444	29.6296	1.48148	13.3333	2.96296	8.88889	35.5556	2.96296	34.0741	7.40741	11.8519	7.40741	14.8148	0	20.7407	8.88889	16.2963	11.8519	20.7407	5.92593	22.2222	2.96296	26.6667	17.7778	57.7778	16.2963	59.2593	7.40741	28.1481	0	28.1481	5.92593	25.1852	1.48148	20.7407	4.44444	13.3333	10.3704	44.4444	7.40741	47.4074	2.96296	8.88889
LINF_050009400	4.68933	7.034	0	4.68933	10.551	33.9977	7.034	53.9273	7.034	9.37866	3.517	5.86167	24.619	4.68933	38.687	12.8957	14.068	4.68933	21.102	8.20633	30.4807	2.34467	14.068	7.034	24.619	9.37866	7.034	10.551	22.2743	18.7573	48.0657	31.653	67.9953	2.34467	14.068	11.7233	17.585	10.551	33.9977	3.517	17.585	2.34467	14.068	12.8957	39.8593	9.37866	35.17	5.86167	16.4127
LINF_050009500	20.4082	25.5102	0	5.10204	20.4082	20.4082	5.10204	30.6122	30.6122	35.7143	0	5.10204	15.3061	10.2041	30.6122	5.10204	0	0	15.3061	0	10.2041	5.10204	0	25.5102	5.10204	5.10204	0	15.3061	20.4082	25.5102	20.4082	5.10204	10.2041	10.2041	35.7143	10.2041	20.4082	0	30.6122	5.10204	25.5102	20.4082	45.9184	45.9184	51.0204	10.2041	71.4286	5.10204	25.5102
LINF_050009600	11.1643	14.3541	3.18979	12.7592	12.7592	14.3541	1.5949	27.1132	30.303	12.7592	0	7.97448	17.5439	6.37958	43.0622	3.18979	6.37958	4.78469	7.97448	7.97448	20.7337	12.7592	4.78469	6.37958	17.5439	7.97448	20.7337	4.78469	14.3541	19.1388	20.7337	11.1643	27.1132	9.56938	15.949	3.18979	17.5439	3.18979	35.0877	11.1643	30.303	30.303	71.7703	36.6826	44.6571	17.5439	51.0367	0	7.97448
LINF_050009700	4.13223	12.3967	0	4.13223	12.3967	28.9256	8.26446	37.1901	4.13223	8.26446	4.13223	20.6612	8.26446	4.13223	28.9256	12.3967	0	4.13223	8.26446	24.7934	20.6612	41.3223	16.5289	20.6612	24.7934	8.26446	33.0579	4.13223	12.3967	53.719	33.0579	37.1901	41.3223	0	8.26446	12.3967	28.9256	20.6612	28.9256	0	24.7934	16.5289	28.9256	16.5289	20.6612	16.5289	37.1901	4.13223	12.3967
LINF_050009800	13.9373	48.7805	3.48432	5.22648	10.453	26.1324	1.74216	31.3589	6.96864	29.6167	3.48432	10.453	31.3589	3.48432	41.8118	5.22648	31.3589	3.48432	20.9059	10.453	26.1324	5.22648	6.96864	3.48432	26.1324	3.48432	20.9059	12.1951	17.4216	10.453	40.0697	15.6794	43.554	5.22648	24.3902	5.22648	20.9059	1.74216	29.6167	3.48432	19.1638	1.74216	15.6794	12.1951	31.3589	1.74216	24.3902	5.22648	22.6481
LINF_050009900	17.9641	35.9281	5.98802	5.98802	5.98802	11.976	5.98802	41.9162	0	47.9042	0	0	29.9401	17.9641	41.9162	0	5.98802	5.98802	23.9521	0	11.976	0	5.98802	0	47.9042	0	11.976	11.976	23.9521	11.976	53.8922	35.9281	53.8922	23.9521	5.98802	5.98802	5.98802	5.98802	17.9641	0	11.976	0	41.9162	17.9641	35.9281	5.98802	47.9042	5.98802	5.98802
LINF_050010000	0	31.3589	0	3.48432	8.7108	6.96864	0	81.8815	3.48432	59.2334	1.74216	3.48432	13.9373	0	73.1707	1.74216	10.453	0	43.554	0	8.7108	3.48432	6.96864	0	29.6167	0	5.22648	3.48432	48.7805	6.96864	19.1638	3.48432	67.9443	0	50.5226	0	15.6794	0	45.2962	1.74216	48.7805	0	52.2648	5.22648	22.6481	0	33.101	1.74216	6.96864
LINF_050010100	0	31.3589	0	3.48432	8.7108	6.96864	0	81.8815	3.48432	59.2334	1.74216	3.48432	13.9373	0	73.1707	1.74216	10.453	0	43.554	0	8.7108	3.48432	6.96864	0	29.6167	0	5.22648	3.48432	48.7805	6.96864	19.1638	3.48432	67.9443	0	50.5226	0	15.6794	0	45.2962	1.74216	48.7805	0	52.2648	5.22648	22.6481	0	33.101	1.74216	6.96864
LINF_050010200	0	31.3589	0	3.48432	8.7108	6.96864	0	81.8815	3.48432	59.2334	1.74216	3.48432	13.9373	0	73.1707	1.74216	10.453	0	43.554	0	8.7108	3.48432	6.96864	0	29.6167	0	5.22648	3.48432	48.7805	6.96864	19.1638	3.48432	67.9443	0	50.5226	0	15.6794	0	45.2962	1.74216	48.7805	0	52.2648	5.22648	22.6481	0	33.101	1.74216	6.96864
LINF_050010300	14.7059	17.6471	2.94118	5.88235	2.94118	20.5882	5.88235	35.2941	2.94118	26.4706	0	2.94118	41.1765	5.88235	52.9412	5.88235	17.6471	0	20.5882	8.82353	8.82353	8.82353	11.7647	0	26.4706	0	11.7647	0	32.3529	20.5882	67.6471	32.3529	44.1176	2.94118	35.2941	11.7647	2.94118	5.88235	32.3529	0	29.4118	2.94118	47.0588	5.88235	26.4706	8.82353	29.4118	0	8.82353
LINF_050010400	4.29185	10.0143	2.86123	8.10682	11.9218	19.0749	5.24559	28.6123	1.90749	13.8293	1.43061	9.53743	23.3667	3.3381	31.4735	10.4912	16.6905	10.4912	25.2742	6.19933	21.4592	6.6762	8.10682	14.783	25.7511	4.76872	15.7368	11.9218	17.6443	37.6729	46.7334	49.5947	65.8083	1.90749	4.29185	8.58369	23.8436	12.3987	38.6266	5.72246	9.53743	2.86123	17.1674	15.7368	34.8116	21.9361	54.3634	0.953743	11.4449
LINF_050010500	0	7.40741	0	14.8148	7.40741	37.037	0	29.6296	0	37.037	0	7.40741	44.4444	0	44.4444	14.8148	14.8148	7.40741	14.8148	7.40741	66.6667	7.40741	14.8148	7.40741	22.2222	14.8148	7.40741	7.40741	7.40741	22.2222	29.6296	22.2222	37.037	7.40741	0	0	22.2222	0	44.4444	7.40741	14.8148	0	29.6296	22.2222	81.4815	7.40741	14.8148	0	7.40741
LINF_050010600	15.873	19.0476	0	12.6984	9.52381	25.3968	3.1746	57.1429	12.6984	19.0476	9.52381	3.1746	19.0476	6.34921	47.619	3.1746	15.873	3.1746	15.873	3.1746	25.3968	9.52381	12.6984	12.6984	22.2222	0	28.5714	6.34921	15.873	6.34921	28.5714	6.34921	19.0476	6.34921	34.9206	3.1746	22.2222	6.34921	44.4444	0	15.873	3.1746	38.0952	12.6984	31.746	6.34921	60.3175	3.1746	12.6984
LINF_050010700	2.38664	19.0931	0	4.77327	14.3198	21.4797	7.15991	31.0263	4.77327	19.0931	2.38664	19.0931	19.0931	2.38664	31.0263	4.77327	23.8663	2.38664	19.0931	14.3198	31.0263	4.77327	11.9332	11.9332	45.3461	0	9.54654	11.9332	35.7995	26.253	50.1193	19.0931	38.1862	2.38664	21.4797	4.77327	19.0931	4.77327	31.0263	11.9332	28.6396	7.15991	28.6396	7.15991	23.8663	4.77327	47.7327	0	11.9332
LINF_050010800	4.87805	31.7073	0	14.6341	4.87805	17.0732	2.43902	39.0244	12.1951	21.9512	0	4.87805	9.7561	2.43902	46.3415	0	12.1951	0	24.3902	2.43902	34.1463	0	12.1951	9.7561	29.2683	0	14.6341	7.31707	26.8293	2.43902	29.2683	9.7561	26.8293	2.43902	12.1951	7.31707	21.9512	4.87805	36.5854	7.31707	36.5854	4.87805	43.9024	9.7561	43.9024	17.0732	63.4146	0	7.31707
LINF_050010900	11.5533	41.0783	1.2837	10.2696	5.13479	15.4044	2.56739	28.2413	6.41849	21.8228	2.56739	8.98588	19.2555	3.85109	32.0924	7.70218	15.4044	2.56739	25.6739	6.41849	33.3761	5.13479	21.8228	12.837	32.0924	3.85109	12.837	6.41849	32.0924	6.41849	44.9294	6.41849	43.6457	1.2837	20.5392	5.13479	25.6739	8.98588	66.7522	3.85109	24.3902	2.56739	10.2696	8.98588	29.525	10.2696	26.9576	7.70218	16.6881
LINF_050011000	3.97614	11.9284	0	9.94036	9.94036	22.8628	5.96422	36.7793	3.97614	17.8926	0.994036	9.94036	24.8509	4.97018	37.7734	9.94036	13.9165	6.95825	17.8926	7.95229	21.8688	6.95825	13.9165	4.97018	36.7793	7.95229	25.8449	11.9284	36.7793	12.9225	46.7197	29.8211	64.6123	2.98211	14.9105	1.98807	18.8867	7.95229	40.7555	6.95825	12.9225	1.98807	24.8509	12.9225	39.7614	7.95229	40.7555	2.98211	13.9165
LINF_050011100	3.31126	22.0751	0	5.51876	7.72627	27.5938	8.83002	54.0839	4.41501	23.1788	3.31126	7.72627	23.1788	3.31126	46.3576	12.1413	9.93378	8.83002	19.8676	6.62252	25.3863	2.20751	2.20751	5.51876	12.1413	8.83002	13.245	5.51876	25.3863	17.66	50.7726	25.3863	79.4702	2.20751	17.66	2.20751	24.2826	2.20751	37.5276	1.10375	23.1788	0	32.0088	8.83002	48.5651	8.83002	48.5651	2.20751	6.62252
LINF_050011200	3.06122	17.3469	2.04082	9.18367	5.10204	23.4694	3.06122	40.8163	5.10204	11.2245	1.02041	5.10204	20.4082	0	31.6327	9.18367	17.3469	10.2041	32.6531	6.12245	35.7143	8.16327	16.3265	23.4694	39.7959	7.14286	12.2449	12.2449	31.6327	20.4082	32.6531	27.551	62.2449	4.08163	15.3061	9.18367	14.2857	9.18367	35.7143	0	22.449	5.10204	16.3265	14.2857	35.7143	12.2449	36.7347	3.06122	11.2245
LINF_050011300	1.12108	8.96861	0	8.96861	12.3318	17.9372	2.24215	26.9058	4.4843	14.574	1.12108	8.96861	20.1794	6.72646	32.5112	14.574	29.148	8.96861	32.5112	12.3318	29.148	15.6951	24.6637	13.4529	50.4484	11.2108	15.6951	6.72646	22.4215	24.6637	41.4798	34.7534	52.6906	2.24215	8.96861	7.84753	15.6951	13.4529	44.843	5.60538	6.72646	1.12108	13.4529	17.9372	30.2691	6.72646	28.0269	4.4843	7.84753
LINF_050011400	8.16327	13.8776	0.816327	11.4286	4.08163	30.2041	3.26531	35.9184	3.26531	18.7755	3.26531	8.16327	21.2245	4.08163	29.3878	6.53061	13.8776	4.89796	18.7755	7.34694	37.551	3.26531	7.34694	11.4286	25.3061	4.08163	22.8571	11.4286	36.7347	13.8776	40.8163	17.9592	53.0612	3.26531	19.5918	2.44898	24.4898	8.97959	53.8776	0.816327	26.9388	6.53061	27.7551	15.5102	31.8367	11.4286	45.7143	0.816327	10.6122
LINF_050011500	5.22466	9.40439	0.522466	15.1515	8.35946	34.4828	3.1348	42.3197	5.22466	14.629	1.5674	10.4493	19.3312	5.74713	28.2132	4.70219	17.2414	7.83699	26.6458	8.35946	34.4828	7.83699	13.5841	7.83699	30.303	2.61233	15.674	12.0167	27.1682	15.674	58.5162	22.466	56.4263	2.08986	14.629	5.22466	24.5559	11.4943	47.5444	2.08986	22.466	2.61233	16.1964	13.5841	36.5726	7.31452	34.4828	2.08986	7.83699
LINF_050011600	5.76701	12.6874	0	14.9942	10.3806	36.9089	3.46021	43.8293	1.1534	6.92042	1.1534	8.07382	10.3806	2.30681	39.2157	11.534	20.7612	4.61361	14.9942	11.534	29.9885	6.92042	17.301	8.07382	40.3691	4.61361	20.7612	10.3806	27.6817	18.4544	32.2953	34.6021	64.5905	2.30681	13.8408	8.07382	25.3749	8.07382	41.5225	4.61361	18.4544	4.61361	12.6874	10.3806	36.9089	11.534	38.0623	2.30681	16.1476
LINF_050011700	3.09598	27.8638	0	12.3839	9.28793	30.9598	3.09598	12.3839	3.09598	15.4799	3.09598	3.09598	43.3437	0	37.1517	0	9.28793	3.09598	15.4799	9.28793	24.7678	6.19195	3.09598	3.09598	40.2477	3.09598	30.9598	0	46.4396	6.19195	77.3994	24.7678	68.1115	3.09598	27.8638	9.28793	6.19195	3.09598	30.9598	3.09598	34.0557	3.09598	21.6718	3.09598	24.7678	6.19195	40.2477	3.09598	15.4799
LINF_050011800	2.39712	10.3875	1.19856	7.19137	7.99041	13.5837	3.99521	25.1698	3.59569	7.99041	4.39473	4.79425	17.1794	6.39233	25.1698	11.5861	20.3755	13.5837	33.9592	10.7871	29.165	13.1842	17.1794	19.5765	40.3516	4.79425	20.7751	10.3875	31.1626	21.1746	43.5477	36.3564	57.531	1.9976	7.99041	7.59089	21.5741	8.78945	36.7559	3.59569	12.3851	3.99521	21.1746	21.1746	34.7583	16.3803	36.3564	2.79664	5.99281
LINF_050011900	8.67052	46.2428	0	2.89017	14.4509	43.3526	5.78035	52.0231	8.67052	20.2312	2.89017	5.78035	31.7919	5.78035	54.9133	0	14.4509	0	28.9017	2.89017	20.2312	5.78035	11.5607	14.4509	40.4624	2.89017	17.341	8.67052	28.9017	5.78035	40.4624	14.4509	40.4624	0	20.2312	5.78035	11.5607	5.78035	49.1329	0	37.5723	0	31.7919	5.78035	28.9017	2.89017	26.0116	8.67052	11.5607
LINF_050012000	5.78662	13.0199	1.08499	6.14828	2.89331	11.5732	2.53165	16.9982	3.25497	9.40325	0.723327	4.70163	22.0615	4.33996	31.4647	9.04159	19.1682	6.50995	20.2532	7.59494	31.4647	16.9982	19.1682	19.5298	38.3363	9.04159	28.2098	11.5732	19.5298	23.5081	54.9729	33.6347	59.6745	5.06329	25.6781	6.50995	19.5298	3.61664	22.4231	4.33996	13.7432	2.16998	14.8282	14.4665	41.5913	7.59494	21.3382	3.61664	9.40325
LINF_050012200	2.89855	7.53623	0.57971	8.69565	5.21739	12.7536	2.89855	23.7681	3.47826	9.85507	2.31884	6.37681	9.85507	4.63768	22.029	8.11594	21.4493	17.971	29.5652	13.3333	41.7391	12.7536	23.1884	22.6087	46.9565	4.63768	14.4928	13.913	21.4493	27.2464	40.5797	28.9855	47.5362	3.47826	9.27536	3.47826	20.8696	4.63768	35.3623	4.05797	17.3913	3.47826	28.4058	9.85507	30.1449	11.0145	24.3478	0.57971	4.05797
LINF_050012300	7.85714	9.28571	0.714286	4.28571	6.42857	18.5714	2.85714	20	5.71429	14.2857	1.42857	5	16.4286	7.14286	24.2857	13.5714	27.8571	7.85714	32.1429	10	46.4286	7.85714	11.4286	14.2857	39.2857	11.4286	20.7143	6.42857	27.1429	13.5714	53.5714	22.8571	57.1429	0	22.8571	12.8571	25	8.57143	52.1429	3.57143	22.1429	1.42857	18.5714	11.4286	37.8571	9.28571	32.8571	2.14286	12.8571
LINF_050012400	6.23701	17.325	0.693001	11.781	9.70201	17.325	4.851	24.255	5.54401	11.781	4.851	5.54401	20.79	4.158	30.492	10.395	20.79	7.62301	36.036	9.70201	38.115	15.939	15.246	18.018	36.729	5.54401	24.255	10.395	29.799	15.246	44.352	18.018	45.738	2.772	11.088	8.31601	15.246	6.23701	40.194	6.93001	23.562	5.54401	13.167	13.86	30.492	10.395	27.027	3.465	17.325
LINF_050012500	1.34953	4.04858	1.34953	8.09717	5.39811	14.8448	4.04858	33.7382	6.74764	12.1457	2.69905	0	16.1943	4.04858	20.2429	14.8448	16.1943	5.39811	40.4858	13.4953	31.0391	16.1943	18.8934	17.5439	36.4372	4.04858	8.09717	2.69905	36.4372	9.44669	35.0877	35.0877	48.583	5.39811	20.2429	9.44669	25.641	13.4953	52.6316	2.69905	20.2429	1.34953	21.5924	10.7962	28.3401	14.8448	56.6802	2.69905	5.39811
LINF_050012600	2.74725	32.967	2.74725	2.74725	2.74725	32.967	0	41.2088	2.74725	5.49451	0	5.49451	13.7363	0	38.4615	5.49451	27.4725	5.49451	13.7363	5.49451	35.7143	10.989	10.989	27.4725	38.4615	5.49451	24.7253	8.24176	30.2198	8.24176	32.967	13.7363	87.9121	5.49451	27.4725	0	10.989	5.49451	76.9231	10.989	19.2308	5.49451	43.956	10.989	41.2088	16.4835	19.2308	0	5.49451
LINF_050012700	7.28155	32.767	0	3.64078	8.49515	27.9126	1.21359	37.6214	4.85437	32.767	1.21359	4.85437	21.8447	3.64078	38.835	1.21359	14.5631	7.28155	13.3495	4.85437	23.0583	4.85437	9.70874	6.06796	37.6214	2.42718	16.9903	10.9223	29.1262	6.06796	37.6214	19.4175	41.2621	2.42718	25.4854	3.64078	24.2718	3.64078	37.6214	0	32.767	4.85437	40.0485	12.1359	49.7573	12.1359	47.3301	6.06796	26.699
LINF_050012800	4.57516	7.18954	0	7.18954	9.15033	18.9542	4.57516	35.2941	3.92157	15.6863	3.92157	3.26797	18.3007	5.22876	24.183	11.1111	16.3399	14.3791	35.9477	10.4575	41.8301	9.80392	15.0327	12.4183	28.1046	4.57516	26.1438	11.1111	29.4118	16.9935	41.8301	34.6405	66.0131	3.26797	9.15033	5.88235	17.6471	7.18954	31.3725	5.88235	24.183	5.22876	26.1438	9.80392	30.719	8.49673	35.2941	1.96078	11.7647
LINF_050012900	2.90698	6.5407	0.726744	7.26744	6.5407	11.6279	2.90698	20.3488	3.63372	9.44767	2.90698	9.44767	23.2558	7.26744	31.9767	9.44767	29.0698	15.2616	33.4302	18.1686	43.6047	15.9884	13.0814	18.1686	36.3372	9.44767	27.6163	11.6279	29.0698	29.0698	45.0581	38.5174	58.1395	2.18023	5.81395	7.26744	16.7151	7.26744	39.9709	3.63372	15.2616	5.81395	15.9884	5.08721	23.2558	7.26744	19.6221	2.90698	4.36046
LINF_050013000	6.80272	61.2245	0	6.80272	20.4082	13.6054	0	27.2109	6.80272	6.80272	0	6.80272	13.6054	0	34.0136	0	27.2109	0	34.0136	6.80272	34.0136	0	13.6054	6.80272	40.8163	6.80272	0	6.80272	6.80272	34.0136	27.2109	6.80272	47.619	6.80272	34.0136	6.80272	47.619	0	6.80272	0	47.619	6.80272	34.0136	6.80272	13.6054	0	27.2109	0	0
LINF_050013100	5.12821	30.7692	0	7.69231	10.2564	17.9487	0	25.641	5.12821	12.8205	2.5641	15.3846	12.8205	0	20.5128	5.12821	23.0769	5.12821	17.9487	7.69231	33.3333	20.5128	2.5641	17.9487	51.2821	2.5641	15.3846	2.5641	28.2051	15.3846	51.2821	2.5641	25.641	0	25.641	5.12821	33.3333	7.69231	41.0256	2.5641	12.8205	5.12821	10.2564	28.2051	38.4615	15.3846	71.7949	5.12821	10.2564
LINF_050013200	4.51467	22.5734	2.25734	4.51467	6.77201	38.3747	2.25734	33.86	2.25734	15.8014	0	2.25734	29.3454	4.51467	33.86	0	22.5734	4.51467	29.3454	9.02934	42.8894	2.25734	4.51467	15.8014	31.6027	4.51467	13.544	4.51467	24.8307	15.8014	54.1761	22.5734	54.1761	6.77201	24.8307	2.25734	22.5734	6.77201	20.316	4.51467	22.5734	2.25734	47.4041	15.8014	40.6321	9.02934	56.4334	6.77201	22.5734
LINF_050013300	6.13497	67.4847	0	12.2699	24.5399	116.564	6.13497	6.13497	18.4049	55.2147	0	6.13497	24.5399	0	42.9448	6.13497	6.13497	0	18.4049	6.13497	49.0798	0	0	6.13497	12.2699	6.13497	36.8098	12.2699	18.4049	0	24.5399	18.4049	24.5399	6.13497	18.4049	0	6.13497	0	30.6748	0	12.2699	0	24.5399	12.2699	18.4049	12.2699	6.13497	0	30.6748
LINF_050013400	5.3135	15.9405	0	9.56429	11.6897	40.3826	5.3135	57.3858	6.3762	9.56429	1.0627	5.3135	18.0659	4.2508	46.7588	3.1881	14.8778	6.3762	17.0032	2.1254	27.6302	5.3135	10.627	9.56429	18.0659	4.2508	8.50159	8.50159	34.0064	14.8778	51.0096	28.6929	66.9501	3.1881	13.8151	4.2508	24.4421	8.50159	45.6961	1.0627	26.5675	2.1254	23.3794	15.9405	34.0064	14.8778	54.1977	1.0627	10.627
LINF_050013500	3.26797	29.4118	0	3.26797	0	26.1438	0	35.9477	3.26797	58.8235	0	3.26797	19.6078	3.26797	45.7516	3.26797	13.0719	0	9.80392	0	22.8758	0	13.0719	0	55.5556	3.26797	16.3399	6.53595	26.1438	3.26797	35.9477	13.0719	75.1634	3.26797	39.2157	3.26797	39.2157	0	42.4837	9.80392	26.1438	0	55.5556	9.80392	42.4837	3.26797	45.7516	0	22.8758
LINF_050013600	4.92611	9.85222	0	11.2597	5.62984	19.7044	2.11119	23.2231	2.11119	6.33357	2.11119	4.22238	15.4821	4.22238	24.6305	9.14849	22.5194	9.85222	41.5201	16.1858	69.6692	9.14849	14.0746	14.0746	27.4455	2.11119	21.8156	6.33357	26.038	19.0007	33.779	22.5194	46.4462	0.70373	9.85222	14.0746	27.4455	7.74103	27.4455	7.0373	24.6305	4.22238	27.4455	13.3709	32.3716	7.74103	23.2231	3.51865	12.6671
LINF_050013700	4.5045	12.012	0	6.00601	3.003	7.50751	0	21.021	9.00901	12.012	1.5015	6.00601	12.012	1.5015	22.5225	10.5105	16.5165	6.00601	30.03	10.5105	24.024	9.00901	24.024	13.5135	40.5405	6.00601	9.00901	9.00901	13.5135	13.5135	43.5435	27.027	48.048	6.00601	15.015	1.5015	13.5135	10.5105	58.5586	6.00601	36.036	6.00601	28.5285	9.00901	28.5285	3.003	34.5345	4.5045	9.00901
LINF_050013800	12.9032	6.45161	0	0	0	12.9032	12.9032	45.1613	6.45161	19.3548	0	6.45161	12.9032	0	45.1613	25.8065	0	0	19.3548	0	25.8065	19.3548	25.8065	12.9032	64.5161	6.45161	12.9032	6.45161	19.3548	6.45161	25.8065	19.3548	25.8065	6.45161	38.7097	0	19.3548	6.45161	70.9677	0	6.45161	12.9032	19.3548	19.3548	12.9032	0	64.5161	0	0
LINF_050013900	4.12371	7.73196	3.09278	11.3402	7.2165	18.5567	4.12371	32.4742	2.06186	8.76289	1.54639	7.73196	11.8557	6.70103	28.866	14.433	28.3505	14.433	36.0825	10.3093	40.2062	12.8866	17.5258	16.4948	43.8144	8.24742	24.2268	11.8557	26.2887	20.1031	39.1753	31.9588	47.9381	3.60825	9.79381	9.79381	23.1959	7.73196	38.1443	2.57732	11.3402	5.6701	7.73196	16.4948	28.3505	13.9175	32.9897	4.12371	8.76289
LINF_050014000	0	19.5122	0	14.6341	19.5122	29.2683	4.87805	34.1463	0	24.3902	0	4.87805	14.6341	9.7561	29.2683	9.7561	19.5122	0	24.3902	0	19.5122	4.87805	4.87805	9.7561	39.0244	4.87805	14.6341	9.7561	39.0244	0	58.5366	43.9024	24.3902	0	34.1463	0	14.6341	9.7561	14.6341	0	29.2683	4.87805	48.7805	24.3902	19.5122	14.6341	43.9024	0	0
LINF_050014100	6.55572	19.6672	0	9.07716	10.0857	24.71	6.55572	38.8301	4.03429	24.2057	0.504286	12.1029	24.71	3.53001	32.2743	3.53001	10.59	3.53001	19.6672	7.5643	28.7443	2.52143	12.6072	8.57287	36.3086	3.53001	27.2315	7.06001	33.7872	17.1457	50.9329	15.1286	63.5401	0.504286	27.7358	5.54715	20.1715	4.03429	39.3343	3.02572	20.1715	1.51286	18.1543	9.07716	33.2829	8.57287	43.3686	2.52143	10.0857
LINF_050014200	6.99301	20.979	0	3.4965	6.99301	48.951	3.4965	38.4615	10.4895	45.4545	0	10.4895	13.986	0	41.958	0	24.4755	6.99301	17.4825	3.4965	34.965	3.4965	13.986	0	17.4825	0	34.965	6.99301	38.4615	3.4965	62.9371	6.99301	45.4545	0	31.4685	0	10.4895	3.4965	41.958	3.4965	45.4545	6.99301	48.951	3.4965	24.4755	3.4965	13.986	13.986	24.4755
LINF_050014300	8.16697	20.8711	0.907441	9.07441	11.7967	28.1307	5.44465	47.1869	2.72232	21.7786	1.81488	1.81488	21.7786	1.81488	21.7786	11.7967	21.7786	13.6116	24.5009	5.44465	32.6679	7.25953	13.6116	14.5191	29.0381	5.44465	19.0563	8.16697	21.7786	13.6116	48.0944	23.5935	44.4646	7.25953	22.686	6.35209	18.1488	2.72232	28.1307	2.72232	22.686	5.44465	12.7042	8.16697	40.8348	9.98185	32.6679	0.907441	13.6116
LINF_050014400	7.35294	10.1103	0.919118	8.27206	11.9485	24.8162	3.67647	33.0882	2.75735	14.7059	3.67647	6.43382	17.4632	3.67647	23.8971	8.27206	22.0588	9.19118	21.1397	8.27206	36.7647	5.51471	14.7059	8.27206	25.7353	9.19118	23.8971	13.7868	32.1691	19.3015	43.1985	21.1397	57.9044	3.67647	14.7059	7.35294	18.3824	11.9485	63.4191	6.43382	21.1397	9.19118	29.4118	11.0294	29.4118	13.7868	54.2279	2.75735	6.43382
LINF_050014500	10.7527	23.6559	0	2.15054	8.60215	23.6559	8.60215	30.1075	8.60215	21.5054	4.30107	8.60215	12.9032	4.30107	27.957	6.45161	21.5054	8.60215	25.8065	8.60215	27.957	17.2043	21.5054	45.1613	25.8065	4.30107	10.7527	15.0538	30.1075	30.1075	43.0108	34.4086	58.0645	0	23.6559	4.30107	15.0538	4.30107	19.3548	2.15054	10.7527	10.7527	27.957	15.0538	38.7097	19.3548	40.8602	0	10.7527
LINF_050014600	2.2779	15.186	0	5.31511	9.11162	17.4639	3.79651	35.6872	6.83371	11.3895	4.55581	6.83371	14.4267	4.55581	30.3721	8.35232	19.7418	13.6674	23.5383	12.1488	32.65	11.3895	19.7418	16.7046	38.7244	9.11162	24.2976	11.3895	20.5011	22.779	43.2802	42.5209	50.8732	1.5186	10.6302	9.87092	25.0569	7.59301	39.4837	5.31511	17.4639	3.79651	31.1314	12.9081	29.6128	11.3895	43.2802	3.79651	5.31511
LINF_050014700	12.1279	20.9482	3.30761	5.51268	6.61522	37.4862	5.51268	40.7938	5.51268	17.6406	1.10254	7.71775	24.2558	6.61522	24.2558	5.51268	12.1279	9.92282	16.538	2.20507	18.7431	8.82029	14.333	14.333	24.2558	3.30761	16.538	5.51268	27.5634	11.0254	42.9989	23.1533	48.5116	1.10254	27.5634	9.92282	27.5634	4.41014	30.871	1.10254	25.3583	2.20507	24.2558	14.333	49.6141	14.333	44.1014	2.20507	4.41014
LINF_050014800	7.36377	42.7099	0	2.94551	5.89102	20.6186	0	45.6554	14.7275	29.4551	0	7.36377	30.9278	4.41826	50.0736	1.47275	7.36377	1.47275	17.673	4.41826	23.5641	2.94551	10.3093	5.89102	27.9823	1.47275	27.9823	8.83652	19.1458	7.36377	25.0368	7.36377	53.0191	5.89102	39.7644	1.47275	17.673	1.47275	33.8733	2.94551	44.1826	5.89102	48.6009	5.89102	54.4919	11.782	58.9102	0	8.83652
LINF_050015100	8.10811	18.9189	0	5.40541	5.40541	32.4324	2.7027	27.027	2.7027	40.5405	5.40541	0	16.2162	8.10811	40.5405	8.10811	10.8108	2.7027	10.8108	2.7027	29.7297	8.10811	32.4324	2.7027	35.1351	8.10811	18.9189	2.7027	18.9189	18.9189	43.2432	10.8108	32.4324	5.40541	29.7297	5.40541	37.8378	2.7027	13.5135	2.7027	27.027	5.40541	35.1351	16.2162	40.5405	5.40541	54.0541	8.10811	27.027
LINF_050015200	6.23701	24.948	0	4.158	6.23701	31.185	4.158	18.711	10.395	45.738	4.158	0	12.474	0	35.343	2.079	16.632	2.079	12.474	0	12.474	8.31601	6.23701	6.23701	29.106	2.079	16.632	4.158	20.79	4.158	12.474	4.158	47.817	0	37.422	4.158	22.869	0	27.027	4.158	37.422	2.079	58.2121	12.474	33.264	6.23701	60.2911	0	31.185
LINF_050015300	11.236	22.4719	0	0	0	44.9438	0	11.236	0	22.4719	0	0	44.9438	0	22.4719	11.236	0	0	11.236	0	11.236	0	0	0	22.4719	0	11.236	11.236	33.7079	0	33.7079	33.7079	11.236	0	11.236	11.236	22.4719	11.236	67.4157	11.236	0	0	89.8876	11.236	33.7079	11.236	112.36	0	44.9438
LINF_050015400	9.70874	9.70874	0	19.4175	0	29.1262	0	58.2524	0	29.1262	0	9.70874	19.4175	19.4175	19.4175	0	0	0	0	9.70874	19.4175	0	9.70874	19.4175	48.5437	0	9.70874	0	19.4175	19.4175	58.2524	9.70874	19.4175	0	0	0	0	0	38.835	9.70874	48.5437	0	19.4175	19.4175	29.1262	9.70874	106.796	19.4175	67.9612
LINF_050015500	14.658	19.544	1.62866	6.51466	0	32.5733	4.88599	35.8306	3.25733	21.1726	3.25733	4.88599	26.0586	9.77199	26.0586	9.77199	24.43	4.88599	11.4007	9.77199	19.544	8.14332	9.77199	16.2866	32.5733	1.62866	22.8013	6.51466	37.4593	17.9153	42.3453	22.8013	50.4886	0	35.8306	4.88599	22.8013	4.88599	24.43	4.88599	17.9153	4.88599	34.202	11.4007	34.202	3.25733	48.8599	1.62866	16.2866
LINF_050015600	17.4102	14.1458	3.26442	11.9695	4.35256	31.556	2.17628	36.9967	10.8814	14.1458	3.26442	5.4407	21.7628	6.52884	33.7323	7.61698	16.3221	8.70511	23.9391	9.79325	26.1153	8.70511	19.5865	14.1458	19.5865	3.26442	17.4102	9.79325	19.5865	9.79325	41.3493	15.234	20.6746	7.61698	42.4374	2.17628	19.5865	6.52884	28.2916	7.61698	23.9391	2.17628	48.9663	17.4102	44.6137	21.7628	57.6714	2.17628	8.70511
LINF_050015700	20.6897	34.4828	0	13.7931	13.7931	41.3793	6.89655	6.89655	13.7931	13.7931	0	6.89655	20.6897	0	13.7931	13.7931	6.89655	13.7931	13.7931	13.7931	27.5862	13.7931	6.89655	6.89655	13.7931	20.6897	20.6897	6.89655	0	27.5862	41.3793	27.5862	41.3793	6.89655	41.3793	6.89655	6.89655	0	41.3793	6.89655	27.5862	13.7931	34.4828	13.7931	20.6897	20.6897	34.4828	0	27.5862
LINF_050015800	14.0056	14.0056	0	5.60224	16.8067	19.6078	2.80112	16.8067	36.4146	33.6134	0	11.2045	11.2045	5.60224	50.4202	22.409	19.6078	2.80112	22.409	8.40336	22.409	11.2045	8.40336	14.0056	5.60224	8.40336	11.2045	16.8067	8.40336	30.8123	22.409	30.8123	16.8067	8.40336	19.6078	0	11.2045	16.8067	28.0112	14.0056	39.2157	14.0056	36.4146	19.6078	16.8067	33.6134	50.4202	5.60224	5.60224
LINF_050015850	27.088	9.02934	2.25734	6.77201	22.5734	20.316	2.25734	20.316	13.544	20.316	9.02934	24.8307	13.544	6.77201	15.8014	6.77201	6.77201	4.51467	15.8014	9.02934	20.316	9.02934	6.77201	11.2867	6.77201	9.02934	15.8014	24.8307	13.544	24.8307	24.8307	11.2867	33.86	9.02934	29.3454	9.02934	15.8014	18.0587	31.6027	11.2867	33.86	9.02934	47.4041	22.5734	36.1174	51.9187	49.6614	4.51467	2.25734
LINF_050015900	14.6444	33.4728	2.09205	12.5523	29.2887	23.0126	4.1841	29.2887	20.9205	27.1967	2.09205	10.4603	12.5523	4.1841	43.9331	10.4603	8.3682	6.27615	10.4603	10.4603	12.5523	14.6444	12.5523	2.09205	18.8285	2.09205	8.3682	6.27615	12.5523	8.3682	14.6444	10.4603	23.0126	2.09205	35.5649	12.5523	18.8285	12.5523	25.1046	14.6444	27.1967	6.27615	56.4854	41.841	27.1967	16.7364	58.5774	6.27615	12.5523
LINF_050016000	15.4739	27.0793	1.93424	5.80271	5.80271	13.5397	13.5397	46.4217	5.80271	19.3424	0	3.86847	17.4081	7.73694	40.619	5.80271	17.4081	7.73694	7.73694	1.93424	15.4739	7.73694	3.86847	5.80271	34.8162	5.80271	25.1451	3.86847	23.2108	9.67118	23.2108	15.4739	25.1451	3.86847	21.2766	11.6054	34.8162	9.67118	19.3424	7.73694	27.0793	7.73694	46.4217	29.0135	63.8298	11.6054	59.9613	0	9.67118
LINF_050016100	2.75482	13.7741	0	12.3967	9.64187	22.0386	1.37741	42.6997	5.50964	11.0193	1.37741	5.50964	19.2837	4.13223	59.2287	4.13223	20.6612	1.37741	16.5289	2.75482	19.2837	6.88705	16.5289	6.88705	34.4353	6.88705	13.7741	4.13223	26.1708	5.50964	48.2094	9.64187	27.5482	1.37741	34.4353	1.37741	20.6612	2.75482	35.8127	8.26446	19.2837	4.13223	33.0579	12.3967	49.5868	9.64187	85.3994	0	8.26446
LINF_050016200	6.96864	13.9373	0	10.453	6.96864	29.6167	5.22648	40.0697	6.96864	13.9373	1.74216	12.1951	33.101	0	43.554	5.22648	10.453	3.48432	20.9059	10.453	26.1324	8.7108	6.96864	6.96864	22.6481	6.96864	17.4216	5.22648	26.1324	24.3902	40.0697	17.4216	73.1707	1.74216	13.9373	1.74216	12.1951	0	36.5854	1.74216	19.1638	1.74216	38.3275	20.9059	52.2648	8.7108	52.2648	0	6.96864
LINF_050016300	8.16327	32.6531	0	0	0	32.6531	0	61.2245	8.16327	28.5714	4.08163	8.16327	20.4082	8.16327	40.8163	4.08163	16.3265	4.08163	28.5714	0	24.4898	4.08163	12.2449	0	20.4082	0	36.7347	4.08163	12.2449	4.08163	24.4898	8.16327	12.2449	16.3265	36.7347	8.16327	20.4082	8.16327	20.4082	8.16327	57.1429	0	53.0612	16.3265	57.1429	8.16327	44.898	4.08163	8.16327
LINF_050016400	11.2631	29.7667	1.60901	3.21802	6.43604	24.1352	0.804505	38.6163	4.82703	12.8721	0.804505	6.43604	19.3081	3.21802	33.7892	12.8721	27.3532	2.41352	20.1126	10.4586	37.0072	9.65406	21.7216	10.4586	37.0072	8.04505	24.9397	8.84956	32.9847	18.5036	51.4883	15.2856	45.8568	0.804505	20.9171	2.41352	27.3532	3.21802	37.8117	5.63154	16.8946	3.21802	26.5487	11.2631	37.0072	8.04505	43.4433	2.41352	12.0676
LINF_050016500	17.8571	26.7857	0	26.7857	17.8571	35.7143	0	62.5	0	53.5714	0	0	35.7143	8.92857	8.92857	0	17.8571	0	17.8571	0	35.7143	0	8.92857	8.92857	17.8571	8.92857	0	0	26.7857	17.8571	26.7857	8.92857	62.5	8.92857	0	8.92857	8.92857	8.92857	17.8571	8.92857	17.8571	0	44.6429	0	35.7143	0	35.7143	8.92857	8.92857
LINF_050016600	7.87402	33.4646	0	1.9685	3.93701	27.5591	0	55.1181	0	21.6535	5.90551	7.87402	25.5906	1.9685	43.3071	0	21.6535	1.9685	5.90551	1.9685	17.7165	0	11.811	11.811	49.2126	3.93701	23.622	1.9685	35.4331	13.7795	43.3071	15.748	53.1496	0	25.5906	5.90551	23.622	1.9685	29.5276	0	13.7795	7.87402	33.4646	9.84252	51.1811	13.7795	59.0551	1.9685	19.685
LINF_050016700	19.6078	30.8123	2.80112	2.80112	5.60224	47.619	5.60224	50.4202	2.80112	39.2157	0	2.80112	22.409	2.80112	47.619	0	8.40336	2.80112	14.0056	2.80112	25.2101	0	2.80112	0	25.2101	5.60224	14.0056	0	16.8067	8.40336	22.409	8.40336	14.0056	5.60224	44.8179	0	16.8067	2.80112	44.8179	2.80112	39.2157	2.80112	30.8123	16.8067	53.2213	0	86.8347	5.60224	16.8067
LINF_050016800	4.36681	8.73362	2.18341	15.2838	14.1921	24.0175	4.36681	39.3013	1.0917	18.559	3.27511	10.917	14.1921	2.18341	32.7511	17.4672	21.8341	8.73362	33.8428	7.64192	27.2926	17.4672	12.0087	9.82533	31.6594	9.82533	17.4672	5.45852	31.6594	21.8341	45.8515	37.1179	52.4017	4.36681	8.73362	10.917	22.9258	12.0087	38.2096	4.36681	18.559	1.0917	12.0087	21.8341	21.8341	16.3755	29.476	3.27511	10.917
LINF_050016900	6.09756	0	12.1951	0	6.09756	36.5854	0	24.3902	6.09756	30.4878	6.09756	6.09756	24.3902	6.09756	18.2927	6.09756	18.2927	24.3902	12.1951	12.1951	48.7805	0	0	0	18.2927	0	6.09756	6.09756	18.2927	18.2927	48.7805	6.09756	54.878	6.09756	18.2927	0	36.5854	6.09756	24.3902	6.09756	12.1951	0	6.09756	48.7805	42.6829	12.1951	42.6829	12.1951	6.09756
LINF_050017000	20.0803	60.241	0	20.0803	0	44.1767	4.01606	68.2731	16.0643	44.1767	0	4.01606	32.1285	0	40.1606	4.01606	12.0482	0	8.03213	0	0	0	12.0482	4.01606	8.03213	0	16.0643	4.01606	28.1124	4.01606	24.0964	4.01606	56.2249	4.01606	72.2892	8.03213	44.1767	0	40.1606	0	40.1606	12.0482	52.2088	4.01606	8.03213	4.01606	16.0643	0	20.0803
LINF_050017100	2.18341	30.5677	2.18341	4.36681	4.36681	28.3843	2.18341	34.9345	4.36681	26.2009	2.18341	2.18341	6.55022	0	28.3843	8.73362	4.36681	0	8.73362	2.18341	13.1004	2.18341	6.55022	15.2838	24.0175	4.36681	6.55022	2.18341	34.9345	0	26.2009	15.2838	39.3013	2.18341	30.5677	8.73362	21.8341	4.36681	45.8515	6.55022	21.8341	6.55022	63.3188	10.917	52.4017	17.4672	91.7031	0	2.18341
LINF_050017200	5.10464	11.2302	2.04186	8.16743	10.7198	20.929	5.61511	38.2848	5.61511	8.6779	4.08372	13.2721	13.2721	6.12557	32.6697	10.2093	13.2721	8.6779	23.9918	7.65697	25.0128	8.6779	13.7825	7.65697	22.9709	6.12557	19.9081	12.7616	21.4395	23.4814	40.8372	32.1593	46.9627	3.57325	17.3558	8.16743	21.4395	12.7616	43.3895	5.10464	17.8663	9.69883	23.9918	16.3349	35.2221	19.3977	53.5988	5.61511	8.16743
LINF_050017300	0	0	0	0	37.037	14.8148	14.8148	59.2593	14.8148	59.2593	0	14.8148	0	0	14.8148	0	0	0	0	7.40741	14.8148	7.40741	7.40741	0	22.2222	0	7.40741	14.8148	0	14.8148	29.6296	0	14.8148	0	22.2222	0	7.40741	44.4444	88.8889	7.40741	37.037	14.8148	88.8889	37.037	37.037	22.2222	74.0741	0	0
LINF_050017400	17.6768	20.202	2.52525	17.6768	45.4545	40.404	12.6263	25.2525	32.8283	30.303	0	7.57576	15.1515	0	15.1515	27.7778	10.101	5.05051	12.6263	10.101	20.202	12.6263	7.57576	7.57576	15.1515	7.57576	25.2525	5.05051	10.101	10.101	17.6768	15.1515	17.6768	7.57576	12.6263	2.52525	22.7273	12.6263	17.6768	22.7273	47.9798	15.1515	45.4545	22.7273	32.8283	35.3535	47.9798	2.52525	5.05051
LINF_050017500	14.0845	31.6901	0	10.5634	14.0845	17.6056	7.04225	38.7324	35.2113	35.2113	0	17.6056	21.1268	0	24.6479	31.6901	45.7746	10.5634	17.6056	0	28.169	10.5634	10.5634	10.5634	17.6056	24.6479	31.6901	3.52113	21.1268	63.3803	28.169	0	14.0845	0	10.5634	0	0	0	17.6056	10.5634	56.338	3.52113	21.1268	14.0845	21.1268	0	14.0845	0	28.169
LINF_050019900	3.17965	19.0779	1.58983	22.2576	20.6677	46.1049	1.58983	42.9253	4.76947	14.3084	3.17965	6.3593	33.3863	4.76947	36.566	12.7186	17.4881	11.1288	17.4881	12.7186	36.566	17.4881	11.1288	9.53895	14.3084	9.53895	11.1288	7.94913	20.6677	15.8983	20.6677	9.53895	41.3355	4.76947	9.53895	11.1288	14.3084	9.53895	25.4372	9.53895	14.3084	1.58983	11.1288	23.8474	38.1558	9.53895	41.3355	14.3084	47.6948
LINF_060005000	0	0	0	10	0	0	0	40	10	40	0	10	10	10	70	0	10	0	10	10	30	0	0	0	0	10	20	0	20	10	40	0	50	10	50	0	10	0	20	0	20	10	110	30	20	20	20	0	30
LINF_060005100	7.47664	31.7757	0	16.8224	20.5607	56.0748	20.5607	50.4673	3.73832	22.4299	1.86916	9.34579	22.4299	3.73832	33.6449	18.6916	13.0841	7.47664	18.6916	3.73832	29.9065	14.9533	11.215	11.215	11.215	5.60748	14.9533	16.8224	29.9065	14.9533	37.3832	13.0841	26.1682	1.86916	11.215	11.215	31.7757	0	20.5607	11.215	18.6916	1.86916	11.215	3.73832	50.4673	5.60748	42.9907	7.47664	37.3832
LINF_060005200	8.88889	17.7778	1.48148	11.8519	8.88889	29.6296	0	29.6296	7.40741	25.1852	4.44444	10.3704	28.1481	1.48148	32.5926	8.88889	28.1481	13.3333	13.3333	2.96296	26.6667	5.92593	7.40741	7.40741	8.88889	11.8519	29.6296	4.44444	26.6667	5.92593	38.5185	7.40741	16.2963	1.48148	26.6667	2.96296	19.2593	4.44444	23.7037	2.96296	35.5556	13.3333	57.7778	25.1852	54.8148	17.7778	41.4815	0	16.2963
LINF_060005300	10.3093	30.9278	0	6.87285	10.3093	30.9278	6.87285	41.2371	6.87285	27.4914	3.43643	6.87285	10.3093	6.87285	20.6186	6.87285	17.1821	6.87285	27.4914	6.87285	20.6186	0	20.6186	13.7457	30.9278	6.87285	20.6186	13.7457	20.6186	10.3093	27.4914	17.1821	34.3643	3.43643	37.8007	10.3093	41.2371	6.87285	44.6735	3.43643	17.1821	3.43643	37.8007	20.6186	44.6735	6.87285	41.2371	0	3.43643
LINF_060005400	4.25532	17.0213	0	10.6383	12.766	36.1702	0	31.9149	25.5319	29.7872	6.38298	10.6383	17.0213	0	34.0426	4.25532	10.6383	0	40.4255	6.38298	38.2979	8.51064	14.8936	6.38298	42.5532	8.51064	27.6596	6.38298	27.6596	6.38298	29.7872	19.1489	34.0426	4.25532	38.2979	6.38298	29.7872	4.25532	59.5745	4.25532	34.0426	2.12766	34.0426	10.6383	19.1489	4.25532	34.0426	8.51064	19.1489
LINF_060005500	3.10559	6.21118	3.10559	3.10559	21.7391	43.4783	12.4224	31.0559	3.10559	15.528	0	6.21118	9.31677	18.6335	24.8447	9.31677	6.21118	9.31677	21.7391	15.528	27.9503	3.10559	9.31677	15.528	27.9503	0	24.8447	3.10559	27.9503	3.10559	46.5839	21.7391	43.4783	3.10559	12.4224	12.4224	31.0559	31.0559	49.6894	9.31677	18.6335	12.4224	40.3727	18.6335	21.7391	12.4224	74.5342	3.10559	9.31677
LINF_060005800	9.13242	42.618	1.52207	10.6545	12.1766	7.61035	1.52207	76.1035	12.1766	45.6621	0	7.61035	4.56621	7.61035	53.2725	10.6545	19.7869	0	30.4414	4.56621	28.9193	1.52207	10.6545	1.52207	25.8752	7.61035	7.61035	1.52207	39.5738	12.1766	13.6986	7.61035	38.0517	1.52207	38.0517	4.56621	19.7869	4.56621	28.9193	9.13242	16.7428	0	27.3973	9.13242	30.4414	3.04414	38.0517	1.52207	16.7428
LINF_060005900	9.04977	42.2323	0	9.04977	12.0664	9.04977	3.01659	75.4148	13.5747	43.7406	0	6.03318	6.03318	4.52489	49.7738	10.5581	18.0995	0	28.6576	4.52489	25.641	4.52489	13.5747	3.01659	28.6576	7.54148	7.54148	3.01659	40.724	12.0664	16.5913	10.5581	42.2323	1.5083	39.2157	7.54148	18.0995	3.01659	25.641	7.54148	10.5581	0	27.1493	12.0664	30.1659	3.01659	34.6908	1.5083	16.5913
LINF_060006000	14.1844	33.0969	0	4.72813	7.0922	4.72813	2.36407	85.1064	9.45627	47.2813	0	9.45627	9.45627	0	35.461	14.1844	18.9125	0	30.7329	4.72813	26.0047	7.0922	14.1844	4.72813	28.3688	7.0922	7.0922	4.72813	54.3735	11.8203	16.5485	7.0922	40.1891	2.36407	37.8251	7.0922	18.9125	0	26.0047	0	7.0922	0	40.1891	11.8203	37.8251	4.72813	40.1891	2.36407	16.5485
LINF_060006100	10.7914	43.1655	0	7.19424	3.59712	0	0	93.5252	14.3885	46.7626	0	7.19424	10.7914	0	50.3597	10.7914	14.3885	0	35.9712	7.19424	21.5827	3.59712	3.59712	0	35.9712	10.7914	3.59712	0	64.7482	17.9856	10.7914	3.59712	39.5683	3.59712	43.1655	3.59712	14.3885	0	28.777	0	3.59712	0	39.5683	7.19424	39.5683	0	46.7626	0	14.3885
LINF_060006200	4.99168	18.3028	1.66389	11.6473	8.31947	34.9418	6.65557	29.9501	4.99168	9.98336	3.32779	3.32779	11.6473	8.31947	51.5807	1.66389	19.9667	3.32779	24.9584	6.65557	21.6306	3.32779	18.3028	9.98336	19.9667	6.65557	21.6306	6.65557	29.9501	16.6389	44.9251	21.6306	36.6057	4.99168	28.2862	8.31947	23.2945	3.32779	43.2612	1.66389	16.6389	0	16.6389	18.3028	26.6223	11.6473	43.2612	1.66389	16.6389
LINF_060006300	16.0428	58.8235	0	10.6952	21.3904	21.3904	0	21.3904	0	53.4759	0	16.0428	16.0428	5.34759	69.5187	0	16.0428	0	10.6952	5.34759	10.6952	0	10.6952	5.34759	32.0856	0	16.0428	21.3904	32.0856	5.34759	21.3904	5.34759	37.4332	5.34759	10.6952	10.6952	16.0428	0	16.0428	0	48.1283	5.34759	58.8235	37.4332	21.3904	5.34759	42.7807	0	10.6952
LINF_060006400	10.7527	21.5054	0	0	5.37634	48.3871	5.37634	37.6344	0	0	0	0	32.2581	10.7527	48.3871	10.7527	21.5054	16.129	21.5054	16.129	10.7527	10.7527	21.5054	0	26.8817	5.37634	10.7527	10.7527	32.2581	5.37634	26.8817	10.7527	37.6344	10.7527	21.5054	21.5054	21.5054	5.37634	37.6344	0	32.2581	5.37634	64.5161	10.7527	21.5054	26.8817	37.6344	0	5.37634
LINF_060006500	4.04858	40.4858	0	4.04858	8.09717	28.3401	4.04858	40.4858	8.09717	28.3401	0	4.04858	20.2429	0	16.1943	4.04858	12.1457	4.04858	0	0	36.4372	4.04858	12.1457	0	28.3401	4.04858	28.3401	4.04858	36.4372	12.1457	32.3887	12.1457	24.2915	0	64.7773	8.09717	24.2915	8.09717	60.7287	12.1457	24.2915	0	48.583	8.09717	48.583	0	48.583	0	12.1457
LINF_060006600	18.3486	27.5229	0	18.3486	9.17431	18.3486	0	27.5229	0	18.3486	0	0	36.6972	0	27.5229	9.17431	0	0	18.3486	18.3486	18.3486	0	9.17431	18.3486	9.17431	0	18.3486	0	27.5229	18.3486	18.3486	0	36.6972	0	45.8716	9.17431	18.3486	0	55.0459	0	18.3486	9.17431	27.5229	0	18.3486	9.17431	82.5688	0	27.5229
LINF_060006700	15.4185	35.2423	0	8.81057	6.60793	41.8502	6.60793	52.8634	17.6211	37.4449	4.40529	2.20264	26.4317	4.40529	39.6476	6.60793	11.0132	4.40529	13.2159	2.20264	11.0132	4.40529	15.4185	4.40529	28.6344	0	15.4185	8.81057	19.8238	6.60793	33.0396	15.4185	35.2423	4.40529	17.6211	11.0132	41.8502	4.40529	28.6344	4.40529	24.2291	4.40529	33.0396	4.40529	50.6608	4.40529	59.4714	0	13.2159
LINF_060006800	21.2766	35.461	0	7.0922	7.0922	14.1844	0	63.8298	21.2766	0	0	0	14.1844	0	49.6454	14.1844	7.0922	0	7.0922	7.0922	14.1844	7.0922	7.0922	14.1844	14.1844	7.0922	14.1844	14.1844	49.6454	14.1844	35.461	21.2766	70.922	0	28.3688	14.1844	35.461	0	0	0	35.461	0	21.2766	21.2766	35.461	0	99.2908	7.0922	21.2766
LINF_060006900	6.0423	16.6163	0	6.0423	10.574	30.2115	3.02115	40.7855	4.53172	6.0423	0	6.0423	25.6798	4.53172	34.7432	12.0846	21.148	15.1057	27.1903	9.06344	31.7221	10.574	12.0846	21.148	39.2749	6.0423	9.06344	15.1057	28.7009	21.148	37.7644	15.1057	52.8701	1.51057	18.1269	7.55287	16.6163	9.06344	22.6586	6.0423	6.0423	1.51057	22.6586	16.6163	28.7009	7.55287	49.8489	0	12.0846
LINF_060007000	1.70358	17.0358	3.40715	15.3322	11.925	25.5537	3.40715	28.9608	5.11073	13.6286	0	6.81431	11.925	5.11073	30.6644	13.6286	11.925	10.2215	15.3322	6.81431	34.0716	8.51789	15.3322	5.11073	30.6644	5.11073	17.0358	13.6286	28.9608	28.9608	68.1431	17.0358	52.8109	0	13.6286	6.81431	27.2572	3.40715	49.4037	8.51789	10.2215	5.11073	23.8501	17.0358	15.3322	8.51789	59.6252	5.11073	6.81431
LINF_060007100	6.03622	18.1087	2.01207	8.04829	6.03622	14.0845	2.01207	28.169	2.01207	12.0724	0	6.03622	34.2052	6.03622	28.169	18.1087	12.0724	6.03622	24.1449	6.03622	44.2656	10.0604	22.1328	12.0724	38.2294	16.0966	38.2294	0	38.2294	14.0845	34.2052	14.0845	50.3018	0	16.0966	4.02414	24.1449	0	40.2414	8.04829	18.1087	6.03622	20.1207	10.0604	24.1449	8.04829	36.2173	2.01207	12.0724
LINF_060007200	0	25.641	0	12.8205	0	12.8205	0	12.8205	0	12.8205	0	12.8205	0	12.8205	38.4615	25.641	0	12.8205	38.4615	0	12.8205	25.641	38.4615	51.2821	38.4615	0	25.641	12.8205	12.8205	25.641	38.4615	12.8205	64.1026	0	12.8205	0	12.8205	0	51.2821	0	0	25.641	25.641	38.4615	38.4615	0	51.2821	0	0
LINF_060007400	4.49775	14.9925	0	8.9955	11.994	11.994	10.4948	20.9895	5.997	8.9955	2.9985	10.4948	17.991	13.4933	55.4723	8.9955	16.4918	8.9955	22.4888	7.49625	25.4873	17.991	16.4918	8.9955	41.979	14.9925	20.9895	10.4948	35.982	37.4813	34.4828	26.9865	49.4753	1.49925	10.4948	7.49625	13.4933	2.9985	23.988	2.9985	11.994	2.9985	26.9865	11.994	55.4723	8.9955	47.976	2.9985	14.9925
LINF_060007500	6.99301	27.972	0	6.99301	10.4895	17.4825	13.986	48.951	6.99301	17.4825	0	10.4895	6.99301	0	31.4685	3.4965	24.4755	0	38.4615	6.99301	17.4825	3.4965	10.4895	6.99301	20.979	10.4895	20.979	24.4755	24.4755	10.4895	24.4755	10.4895	34.965	0	27.972	3.4965	31.4685	0	45.4545	0	17.4825	0	45.4545	20.979	55.9441	0	48.951	3.4965	20.979
LINF_060007600	4.69484	32.8638	4.69484	18.7793	9.38967	9.38967	4.69484	51.6432	4.69484	37.5587	4.69484	14.0845	14.0845	4.69484	61.0329	9.38967	4.69484	4.69484	14.0845	4.69484	14.0845	4.69484	0	4.69484	23.4742	14.0845	28.169	4.69484	23.4742	9.38967	65.7277	4.69484	93.8967	0	14.0845	4.69484	23.4742	0	23.4742	4.69484	18.7793	4.69484	18.7793	9.38967	18.7793	4.69484	14.0845	9.38967	23.4742
LINF_060007700	8.26446	28.3353	1.18064	8.26446	7.08383	25.974	2.36128	28.3353	14.1677	11.8064	0	7.08383	29.5159	7.08383	41.3223	10.6257	18.8902	4.72255	17.7096	8.26446	22.4321	7.08383	18.8902	15.3483	33.0579	11.8064	15.3483	5.90319	34.2385	22.4321	37.7804	17.7096	47.2255	4.72255	35.4191	1.18064	18.8902	10.6257	34.2385	4.72255	11.8064	0	15.3483	8.26446	31.8772	4.72255	43.6836	3.54191	12.987
LINF_060007800	3.59712	14.3885	3.59712	28.777	3.59712	35.9712	3.59712	43.1655	3.59712	7.19424	0	0	7.19424	0	53.9568	3.59712	3.59712	3.59712	32.3741	0	7.19424	0	3.59712	3.59712	10.7914	3.59712	10.7914	14.3885	25.1799	14.3885	43.1655	17.9856	61.1511	7.19424	10.7914	3.59712	7.19424	17.9856	61.1511	10.7914	32.3741	7.19424	28.777	10.7914	53.9568	0	82.7338	0	3.59712
LINF_060007900	12.008	34.6898	1.33422	6.67111	2.00133	26.0173	3.33556	41.3609	7.33823	37.3582	2.00133	8.00534	21.3476	2.66845	31.3542	4.00267	10.0067	3.33556	22.0147	6.67111	28.6858	6.67111	18.6791	9.33956	32.6885	6.004	18.012	6.004	33.3556	12.008	32.0213	7.33823	37.3582	1.33422	28.6858	2.00133	24.6831	4.66978	44.6965	6.004	24.6831	4.00267	44.0294	12.008	37.3582	6.67111	58.0387	2.00133	9.33956
LINF_060008000	6.41026	28.8462	0	3.20513	12.8205	22.4359	0	19.2308	3.20513	16.0256	0	3.20513	19.2308	0	35.2564	0	12.8205	3.20513	25.641	3.20513	51.2821	0	9.61538	19.2308	60.8974	3.20513	22.4359	0	57.6923	6.41026	38.4615	6.41026	38.4615	3.20513	38.4615	0	32.0513	3.20513	28.8462	9.61538	32.0513	3.20513	41.6667	16.0256	38.4615	6.41026	38.4615	3.20513	25.641
LINF_060008100	11.6959	16.3743	1.16959	10.5263	9.35673	22.2222	3.50877	32.7485	10.5263	9.35673	1.16959	9.35673	22.2222	4.67836	50.2924	8.18713	17.5439	11.6959	21.0526	5.84795	22.2222	14.0351	25.731	12.8655	21.0526	11.6959	28.0702	11.6959	21.0526	23.3918	50.2924	25.731	50.2924	2.33918	14.0351	12.8655	17.5439	5.84795	25.731	3.50877	10.5263	1.16959	10.5263	15.2047	36.2573	8.18713	44.4444	2.33918	15.2047
LINF_060008200	0	16	0	8	12	24	0	40	12	12	4	20	16	4	32	12	8	8	40	4	12	8	8	8	28	8	32	16	24	16	20	16	44	4	36	8	40	8	40	8	44	4	16	12	44	0	40	4	8
LINF_060008300	29.5858	0	0	5.91716	11.8343	29.5858	0	17.7515	11.8343	17.7515	0	5.91716	11.8343	17.7515	47.3373	0	17.7515	5.91716	5.91716	11.8343	11.8343	11.8343	11.8343	5.91716	23.6686	0	29.5858	17.7515	29.5858	0	47.3373	23.6686	29.5858	5.91716	17.7515	11.8343	29.5858	0	47.3373	0	35.503	0	59.1716	11.8343	29.5858	5.91716	76.9231	11.8343	59.1716
LINF_060008400	16.2482	42.836	0	5.90842	5.90842	26.5879	4.43131	60.5613	16.2482	53.1758	2.95421	4.43131	13.2939	2.95421	39.8818	5.90842	19.2024	2.95421	19.2024	1.4771	26.5879	5.90842	11.8168	4.43131	20.6795	1.4771	7.38552	1.4771	25.1108	19.2024	44.3131	5.90842	36.9276	2.95421	42.836	0	13.2939	2.95421	16.2482	7.38552	31.0192	1.4771	35.4505	11.8168	32.4963	5.90842	42.836	2.95421	26.5879
LINF_060008500	3.90625	11.7188	0.976562	8.78906	7.8125	19.5312	1.95312	36.1328	9.76562	6.83594	0.976562	9.76562	11.7188	2.92969	45.8984	14.6484	18.5547	10.7422	23.4375	10.7422	22.4609	12.6953	16.6016	21.4844	35.1562	15.625	12.6953	14.6484	23.4375	18.5547	30.2734	20.5078	34.1797	3.90625	18.5547	8.78906	25.3906	8.78906	25.3906	1.95312	14.6484	7.8125	10.7422	26.3672	42.9688	10.7422	57.6172	9.76562	13.6719
LINF_060008600	12.6689	13.5135	3.37838	9.29054	14.3581	18.5811	5.06757	32.9392	6.75676	11.8243	2.53378	10.1351	17.7365	6.75676	53.2095	10.1351	16.0473	5.06757	15.2027	6.75676	18.5811	7.60135	15.2027	17.7365	34.6284	4.22297	17.7365	10.1351	18.5811	26.1824	33.7838	27.027	43.0743	5.91216	24.4932	5.06757	23.6486	7.60135	33.7838	5.91216	12.6689	5.91216	19.4257	15.2027	34.6284	15.2027	54.8986	4.22297	8.44595
LINF_060008700	18.7845	33.1492	2.20994	7.73481	13.2597	22.0994	2.20994	32.0442	15.4696	22.0994	8.83978	7.73481	16.5746	3.31492	39.779	5.52486	9.94475	3.31492	17.6796	1.10497	19.8895	11.0497	11.0497	8.83978	29.8343	1.10497	17.6796	6.62983	15.4696	7.73481	15.4696	12.1547	20.9945	5.52486	34.2541	2.20994	25.4144	7.73481	26.5193	5.52486	37.5691	6.62983	45.3039	16.5746	57.4586	11.0497	54.1436	5.52486	14.3646
LINF_060008800	19.656	39.312	0	12.285	14.742	17.199	2.457	19.656	24.57	27.027	7.37101	19.656	22.113	4.91401	31.941	7.37101	12.285	4.91401	12.285	4.91401	9.82801	14.742	7.37101	9.82801	29.484	7.37101	7.37101	7.37101	17.199	17.199	14.742	12.285	31.941	9.82801	27.027	7.37101	24.57	4.91401	24.57	12.285	29.484	14.742	51.5971	24.57	31.941	19.656	34.398	2.457	14.742
LINF_060008900	22.1729	11.0865	4.43459	11.0865	31.0421	26.6075	6.65189	28.8248	13.3038	22.1729	8.86918	17.7384	11.0865	4.43459	39.9113	28.8248	13.3038	15.5211	11.0865	19.9557	35.4767	6.65189	13.3038	19.9557	11.0865	8.86918	6.65189	22.1729	19.9557	17.7384	15.5211	28.8248	15.5211	11.0865	11.0865	2.2173	15.5211	13.3038	19.9557	15.5211	15.5211	19.9557	19.9557	31.0421	19.9557	22.1729	31.0421	11.0865	31.0421
LINF_060009000	13.1926	23.7467	0	15.8311	15.8311	15.8311	2.63852	29.0237	15.8311	18.4697	5.27705	13.1926	10.5541	5.27705	18.4697	15.8311	10.5541	13.1926	23.7467	2.63852	18.4697	13.1926	13.1926	2.63852	29.0237	21.1082	13.1926	18.4697	10.5541	18.4697	13.1926	2.63852	29.0237	7.91557	26.3852	15.8311	15.8311	0	31.6623	18.4697	18.4697	7.91557	36.9393	23.7467	29.0237	15.8311	63.3245	2.63852	23.7467
LINF_060009100	16.0428	13.369	8.02139	8.02139	21.3904	5.34759	5.34759	26.738	29.4118	16.0428	13.369	21.3904	2.6738	8.02139	29.4118	18.7166	16.0428	13.369	10.6952	13.369	21.3904	16.0428	10.6952	18.7166	13.369	10.6952	10.6952	5.34759	16.0428	32.0856	8.02139	13.369	18.7166	5.34759	18.7166	13.369	18.7166	34.7594	21.3904	16.0428	24.0642	10.6952	37.4332	21.3904	24.0642	16.0428	56.1497	13.369	24.0642
LINF_060009200	18.7431	18.7431	5.51268	22.0507	18.7431	27.5634	7.71775	33.0761	8.82029	5.51268	4.41014	14.333	15.4355	8.82029	31.9735	14.333	12.1279	17.6406	17.6406	9.92282	25.3583	12.1279	8.82029	16.538	15.4355	14.333	19.8456	12.1279	13.2304	20.9482	31.9735	33.0761	24.2558	6.61522	12.1279	16.538	15.4355	12.1279	30.871	9.92282	13.2304	9.92282	12.1279	17.6406	27.5634	22.0507	47.409	9.92282	20.9482
LINF_060009400	0	8.16327	0	4.08163	12.2449	4.08163	0	48.9796	4.08163	32.6531	0	8.16327	0	0	44.898	16.3265	0	0	16.3265	0	16.3265	12.2449	8.16327	0	12.2449	0	0	0	4.08163	28.5714	48.9796	0	85.7143	0	12.2449	0	24.4898	0	28.5714	8.16327	32.6531	4.08163	151.02	4.08163	36.7347	0	61.2245	0	4.08163
LINF_060009500	0	15.873	0	21.164	0	15.873	10.582	37.037	5.29101	15.873	0	5.29101	10.582	0	31.746	26.455	10.582	10.582	26.455	10.582	21.164	0	0	5.29101	5.29101	15.873	21.164	10.582	31.746	31.746	31.746	10.582	58.2011	10.582	10.582	15.873	21.164	10.582	21.164	5.29101	0	10.582	37.037	26.455	26.455	21.164	42.328	5.29101	26.455
LINF_060009600	0	8.40336	0	4.20168	12.605	4.20168	0	50.4202	4.20168	33.6134	0	8.40336	0	0	46.2185	12.605	0	0	16.8067	0	16.8067	8.40336	8.40336	0	12.605	0	0	0	4.20168	29.4118	42.0168	0	79.8319	0	12.605	0	25.2101	0	29.4118	8.40336	33.6134	4.20168	151.261	4.20168	37.8151	0	63.0252	0	4.20168
LINF_060009700	1.74825	8.74126	1.74825	13.986	1.74825	13.986	6.99301	22.7273	6.99301	20.979	1.74825	5.24475	13.986	6.99301	20.979	15.7343	27.972	17.4825	13.986	19.2308	52.4476	15.7343	5.24475	12.2378	26.2238	12.2378	20.979	19.2308	20.979	19.2308	55.9441	27.972	55.9441	3.4965	15.7343	8.74126	29.7203	8.74126	20.979	5.24475	31.4685	3.4965	15.7343	10.4895	20.979	5.24475	27.972	1.74825	6.99301
LINF_060009800	1.44718	18.8133	0	13.0246	5.78871	21.7077	7.23589	31.8379	11.5774	17.3661	4.34153	5.78871	24.602	4.34153	36.1795	7.23589	26.0492	1.44718	28.9436	7.23589	40.521	8.68307	4.34153	7.23589	21.7077	4.34153	31.8379	13.0246	31.8379	10.1302	39.0738	10.1302	39.0738	4.34153	18.8133	7.23589	17.3661	10.1302	54.9928	1.44718	20.2605	2.89436	24.602	17.3661	27.4964	5.78871	63.6758	1.44718	13.0246
LINF_060009900	9.07258	7.05645	2.01613	8.06452	7.05645	16.129	2.01613	32.2581	6.04839	7.05645	3.02419	8.06452	14.1129	6.04839	20.1613	10.0806	20.1613	10.0806	20.1613	7.05645	36.2903	10.0806	15.121	17.1371	40.3226	13.1048	25.2016	14.1129	26.2097	31.25	43.3468	17.1371	47.379	3.02419	19.1532	8.06452	27.2177	8.06452	46.371	10.0806	23.1855	4.03226	18.1452	7.05645	27.2177	5.04032	42.3387	2.01613	8.06452
LINF_060010000	6.57895	17.5439	0	8.77193	2.19298	17.5439	0	26.3158	4.38596	10.9649	2.19298	2.19298	26.3158	4.38596	37.2807	10.9649	37.2807	10.9649	24.1228	17.5439	28.5088	2.19298	10.9649	8.77193	32.8947	6.57895	32.8947	13.1579	32.8947	10.9649	39.4737	19.7368	37.2807	2.19298	17.5439	10.9649	26.3158	6.57895	24.1228	6.57895	17.5439	10.9649	21.9298	8.77193	37.2807	10.9649	35.0877	0	17.5439
LINF_060010100	4.70219	20.3762	1.5674	7.83699	4.70219	23.511	2.3511	33.6991	4.70219	20.3762	0	7.83699	21.9436	4.70219	29.7806	14.1066	24.2947	7.05329	32.1317	5.48589	37.6176	7.05329	15.674	7.05329	29.7806	6.26959	20.3762	7.83699	31.348	17.2414	39.9687	15.674	48.5893	3.9185	24.2947	6.26959	18.8088	3.1348	27.4295	0.783699	20.3762	3.9185	18.8088	13.3229	37.6176	10.1881	44.6708	0.783699	10.9718
LINF_060010200	6.91443	18.1504	1.72861	5.18583	12.1003	21.6076	3.45722	32.8436	2.59291	16.4218	0.864304	6.05013	21.6076	3.45722	28.522	11.236	11.236	3.45722	22.4719	12.9646	39.758	6.91443	6.91443	8.64304	24.2005	8.64304	21.6076	6.91443	29.3863	26.7934	44.9438	18.1504	47.5367	3.45722	12.9646	0.864304	17.2861	4.32152	46.6724	7.77874	26.7934	2.59291	17.2861	14.6932	59.637	10.3717	49.2653	0.864304	9.50735
LINF_060010400	0	24.6154	0	12.3077	12.3077	24.6154	9.23077	15.3846	9.23077	18.4615	3.07692	0	30.7692	0	36.9231	3.07692	9.23077	6.15385	15.3846	3.07692	15.3846	6.15385	9.23077	12.3077	15.3846	12.3077	15.3846	3.07692	9.23077	24.6154	18.4615	33.8462	70.7692	12.3077	27.6923	6.15385	24.6154	6.15385	43.0769	3.07692	33.8462	0	24.6154	18.4615	49.2308	3.07692	49.2308	6.15385	18.4615
LINF_060010500	8.23045	39.0947	0	6.17284	8.23045	32.9218	4.11523	43.2099	10.2881	22.6337	2.05761	8.23045	20.5761	2.05761	34.9794	6.17284	16.4609	2.05761	14.4033	0	26.749	4.11523	6.17284	2.05761	41.1523	4.11523	14.4033	10.2881	39.0947	4.11523	20.5761	6.17284	39.0947	4.11523	20.5761	10.2881	26.749	6.17284	28.8066	0	22.6337	2.05761	43.2099	10.2881	43.2099	6.17284	45.2675	6.17284	16.4609
LINF_060010600	7.33945	14.6789	0	12.844	5.50459	29.3578	0	49.5413	7.33945	14.6789	3.66973	5.50459	22.0183	1.83486	49.5413	7.33945	25.6881	3.66973	34.8624	1.83486	25.6881	12.844	12.844	14.6789	18.3486	3.66973	16.5138	11.0092	22.0183	25.6881	42.2018	20.1835	51.3761	5.50459	11.0092	11.0092	25.6881	5.50459	42.2018	5.50459	25.6881	3.66973	16.5138	18.3486	23.8532	7.33945	40.367	3.66973	16.5138
LINF_060010700	10.6061	16.6667	1.51515	12.1212	16.6667	39.3939	7.57576	57.5758	10.6061	15.1515	3.0303	6.06061	22.7273	3.0303	36.3636	10.6061	21.2121	12.1212	19.697	4.54545	42.4242	6.06061	10.6061	9.09091	37.8788	7.57576	9.09091	13.6364	30.303	16.6667	37.8788	22.7273	51.5152	6.06061	19.697	7.57576	9.09091	0	40.9091	0	22.7273	0	7.57576	10.6061	28.7879	1.51515	28.7879	3.0303	9.09091
LINF_060010800	5.31632	9.56938	2.65816	15.4173	15.949	23.3918	5.31632	53.1632	3.18979	9.03775	2.12653	9.56938	15.949	6.91122	29.2398	15.949	15.949	10.101	34.5561	8.50611	15.949	14.3541	16.4806	20.7337	44.6571	14.8857	21.2653	17.0122	31.8979	26.05	43.0622	32.9612	53.6948	2.65816	7.97448	14.3541	18.6071	2.65816	24.9867	3.18979	11.6959	3.72142	6.37958	12.7592	28.7081	8.50611	28.1765	4.78469	12.2275
LINF_060010900	3.41297	23.8908	0	6.82594	6.82594	27.3038	0	30.7167	13.6519	20.4778	3.41297	0	3.41297	3.41297	51.1945	13.6519	3.41297	6.82594	37.5427	6.82594	27.3038	6.82594	10.2389	6.82594	34.1297	13.6519	17.0648	6.82594	17.0648	34.1297	47.7816	27.3038	61.4334	6.82594	17.0648	3.41297	27.3038	3.41297	44.3686	0	23.8908	3.41297	27.3038	3.41297	27.3038	3.41297	51.1945	0	17.0648
LINF_060011000	3.45224	16.1105	1.15075	8.05524	9.20598	14.9597	3.45224	27.618	8.05524	19.5627	5.75374	5.75374	12.6582	6.90449	32.2209	10.3567	10.3567	11.5075	29.9194	11.5075	25.3165	12.6582	12.6582	18.412	47.1807	6.90449	17.2612	11.5075	26.4672	26.4672	50.6329	33.3717	55.2359	3.45224	17.2612	4.60299	20.7135	4.60299	39.1254	8.05524	25.3165	0	27.618	13.809	37.9747	16.1105	48.3314	6.90449	8.05524
LINF_060011100	9.14809	22.8702	0.571755	8.00457	10.2916	25.729	0.571755	44.0252	5.1458	14.8656	1.14351	5.71755	14.2939	4.57404	40.5946	12.0069	16.0091	7.43282	35.4488	6.86106	25.729	7.43282	9.71984	6.86106	26.8725	7.43282	23.442	12.5786	32.5901	22.8702	55.4603	20.0114	63.4648	1.71527	13.7221	5.1458	12.0069	5.1458	36.0206	4.57404	16.5809	1.14351	18.8679	12.0069	30.8748	5.1458	32.0183	1.71527	11.4351
LINF_060011200	29.8507	14.9254	0	11.194	7.46269	22.3881	3.73134	52.2388	29.8507	29.8507	7.46269	18.6567	26.1194	0	14.9254	14.9254	22.3881	0	3.73134	3.73134	18.6567	11.194	7.46269	3.73134	14.9254	11.194	3.73134	3.73134	18.6567	37.3134	33.5821	22.3881	29.8507	14.9254	22.3881	0	14.9254	3.73134	22.3881	18.6567	44.7761	11.194	44.7761	22.3881	48.5075	11.194	48.5075	0	11.194
LINF_060011300	6.89655	13.7931	0	0	0	6.89655	0	48.2759	13.7931	41.3793	0	6.89655	34.4828	0	34.4828	6.89655	6.89655	0	13.7931	6.89655	6.89655	20.6897	6.89655	0	34.4828	6.89655	62.069	6.89655	13.7931	13.7931	48.2759	13.7931	55.1724	0	34.4828	0	13.7931	0	20.6897	0	41.3793	6.89655	158.621	34.4828	13.7931	0	27.5862	0	0
LINF_060011400	6.89655	13.7931	0	0	6.89655	6.89655	0	48.2759	13.7931	41.3793	0	6.89655	34.4828	0	34.4828	6.89655	6.89655	0	13.7931	6.89655	6.89655	13.7931	6.89655	0	34.4828	6.89655	62.069	6.89655	13.7931	13.7931	48.2759	13.7931	55.1724	0	34.4828	0	13.7931	0	20.6897	0	41.3793	6.89655	158.621	34.4828	13.7931	0	27.5862	0	0
LINF_060011500	5.30856	12.6078	2.65428	13.2714	10.6171	16.5892	4.64499	37.1599	4.64499	5.30856	1.32714	7.29927	13.2714	3.98142	23.2249	15.9257	26.5428	13.2714	33.1785	13.2714	31.8514	14.5985	9.28998	16.5892	30.5242	9.28998	17.9164	13.2714	32.5149	29.1971	41.1413	35.8328	66.357	4.64499	10.6171	12.6078	15.9257	11.9443	37.1599	2.65428	13.935	1.99071	7.96284	21.8978	19.2435	10.6171	24.5521	3.31785	7.96284
LINF_060011600	8.31025	11.0803	0.692521	13.1579	8.31025	21.4681	5.54017	33.241	2.77008	10.3878	2.07756	11.0803	20.0831	5.54017	31.856	13.8504	15.928	15.928	18.6981	11.0803	25.6233	13.8504	10.3878	16.6205	31.1634	12.4654	25.6233	11.7729	25.6233	35.3186	47.7839	39.4737	49.169	3.4626	9.69529	4.84764	16.6205	7.61773	24.2382	4.15512	11.0803	4.15512	9.69529	20.7756	32.5485	7.61773	31.856	7.61773	14.5429
LINF_060011700	6.53595	9.80392	0	6.53595	22.8758	26.1438	0	58.8235	9.80392	35.9477	0	16.3399	9.80392	9.80392	42.4837	3.26797	6.53595	6.53595	19.6078	3.26797	16.3399	3.26797	19.6078	0	32.6797	6.53595	3.26797	6.53595	19.6078	13.0719	22.8758	13.0719	29.4118	0	26.1438	6.53595	39.2157	0	45.7516	6.53595	55.5556	0	42.4837	13.0719	29.4118	13.0719	55.5556	0	29.4118
LINF_060011800	11.8812	21.7822	0.990099	13.8614	3.9604	19.802	1.9802	40.5941	10.8911	21.7822	2.9703	8.91089	24.7525	3.9604	46.5347	4.9505	13.8614	1.9802	12.8713	3.9604	13.8614	10.8911	4.9505	8.91089	39.604	4.9505	9.90099	5.94059	21.7822	13.8614	39.604	19.802	57.4257	4.9505	23.7624	5.94059	15.8416	1.9802	37.6238	2.9703	28.7129	3.9604	29.703	19.802	46.5347	3.9604	44.5545	1.9802	24.7525
LINF_060011900	8.23045	18.8125	1.17578	12.3457	14.1093	19.4004	2.93945	30.5703	4.11523	14.6972	0	8.81834	12.3457	1.17578	25.8671	10.582	16.4609	12.9336	29.3945	8.81834	31.746	7.64256	14.1093	14.1093	27.0429	8.81834	22.9277	8.23045	31.746	15.2851	27.6308	21.164	50.5585	5.29101	17.0488	7.64256	29.3945	5.87889	34.6855	6.46678	17.6367	2.35156	12.9336	14.6972	53.4979	12.3457	43.5038	4.11523	11.1699
LINF_060012000	7.30391	14.9254	1.90537	10.7971	8.25659	24.7698	3.49317	31.121	5.08098	10.4795	1.27025	7.93903	15.2429	4.76342	32.3912	13.9727	17.4659	9.20927	24.7698	6.03366	42.5532	15.2429	15.8781	14.2903	37.1547	7.62147	21.5942	10.162	25.4049	17.7834	43.5059	23.8171	48.9044	3.17561	17.1483	10.162	19.0537	5.08098	29.2156	4.76342	16.8307	0.952683	17.1483	10.162	35.5668	8.25659	35.2493	3.81073	13.02
LINF_060012100	10.9235	28.7984	0	10.9235	4.96524	20.854	2.97915	45.6802	4.96524	29.7915	1.9861	2.97915	21.8471	1.9861	40.715	1.9861	7.94439	6.95134	16.8818	2.97915	30.7845	2.97915	10.9235	6.95134	38.7289	0.993049	14.8957	4.96524	27.8054	3.9722	35.7498	5.95829	36.7428	5.95829	33.7637	7.94439	34.7567	4.96524	32.7706	5.95829	27.8054	3.9722	20.854	6.95134	42.7011	6.95134	42.7011	3.9722	18.8679
LINF_060012200	7.36377	5.89102	1.47275	7.36377	8.83652	14.7275	1.47275	20.6186	1.47275	5.89102	7.36377	8.83652	14.7275	4.41826	30.9278	14.7275	19.1458	11.782	38.2916	5.89102	25.0368	14.7275	26.5096	23.5641	58.9102	2.94551	14.7275	16.2003	35.3461	30.9278	29.4551	29.4551	61.8557	4.41826	16.2003	0	23.5641	4.41826	45.6554	5.89102	20.6186	5.89102	22.0913	16.2003	23.5641	11.782	50.0736	0	8.83652
LINF_060012300	4.60476	16.1167	0	7.6746	7.6746	16.1167	3.06984	21.4889	3.06984	8.44206	1.53492	5.37222	16.8841	4.60476	18.419	16.1167	29.9309	13.0468	34.5357	7.6746	49.8849	9.97698	16.1167	14.5817	40.6754	9.20952	29.9309	11.5119	23.0238	25.3262	48.35	27.6286	54.4896	0.76746	13.8143	4.60476	18.419	6.90714	23.7913	4.60476	24.5587	9.20952	21.4889	16.1167	36.8381	4.60476	33.7682	2.30238	9.97698
LINF_060012400	0	12.3457	0	4.11523	4.11523	20.5761	0	24.6914	16.4609	20.5761	0	0	16.4609	8.23045	24.6914	0	12.3457	12.3457	24.6914	4.11523	24.6914	4.11523	4.11523	20.5761	24.6914	12.3457	12.3457	8.23045	24.6914	8.23045	20.5761	28.8066	45.2675	8.23045	20.5761	8.23045	32.9218	0	28.8066	8.23045	49.3827	8.23045	49.3827	16.4609	49.3827	8.23045	65.8436	0	16.4609
LINF_060012500	7.44417	12.4069	0	4.96278	4.96278	22.3325	0	27.2953	0	14.8883	4.96278	2.48139	29.7767	7.44417	27.2953	14.8883	22.3325	24.8139	27.2953	7.44417	32.2581	14.8883	9.92556	17.3697	34.7395	2.48139	14.8883	17.3697	22.3325	9.92556	29.7767	44.665	32.2581	4.96278	4.96278	0	14.8883	0	24.8139	7.44417	9.92556	4.96278	17.3697	37.2208	39.7022	7.44417	42.1836	7.44417	19.8511
LINF_060012600	5.94732	18.6916	1.27443	10.1954	8.49618	22.5149	5.52252	48.0034	5.09771	13.5939	1.69924	7.22175	15.7179	4.24809	41.6313	10.6202	12.3195	8.49618	28.4622	6.79694	24.2141	5.94732	13.1691	8.07137	33.5599	5.94732	16.1427	9.34579	24.2141	23.7893	41.2065	22.0901	66.2702	0.849618	20.8156	10.1954	28.887	7.64656	32.2855	3.82328	14.0187	2.12404	11.4698	11.045	36.9584	10.6202	41.6313	4.6729	15.2931
LINF_060012700	10.8254	18.9445	0	5.41272	10.8254	20.2977	1.35318	37.889	4.05954	17.5913	2.70636	6.7659	17.5913	5.41272	31.1231	18.9445	21.6509	8.11908	23.0041	8.11908	32.4763	10.8254	27.0636	16.2382	55.4804	10.8254	32.4763	4.05954	40.5954	24.3572	82.544	16.2382	60.8931	1.35318	16.2382	4.05954	17.5913	6.7659	33.8295	2.70636	32.4763	1.35318	12.1786	4.05954	16.2382	0	36.5359	4.05954	9.47226
LINF_060012800	0	23.1214	0	0	11.5607	34.6821	11.5607	40.4624	0	11.5607	0	17.341	28.9017	0	28.9017	5.78035	5.78035	5.78035	17.341	11.5607	28.9017	0	5.78035	17.341	23.1214	5.78035	11.5607	11.5607	34.6821	52.0231	52.0231	46.2428	34.6821	0	17.341	11.5607	46.2428	0	17.341	0	5.78035	0	23.1214	11.5607	52.0231	11.5607	28.9017	0	11.5607
LINF_060012900	5.67537	10.2157	0.567537	9.64813	5.10783	19.2963	2.27015	28.3768	5.10783	7.94552	0.567537	3.97276	19.8638	1.70261	32.9171	9.08059	17.5936	14.756	29.5119	10.7832	43.7003	8.51305	14.756	11.3507	34.0522	11.9183	25.5392	6.81044	26.6742	25.5392	39.7276	23.269	61.294	2.83768	15.3235	3.97276	25.5392	2.83768	31.2145	2.83768	14.1884	2.27015	15.3235	9.64813	39.16	6.81044	38.5925	3.40522	10.2157
LINF_060013000	8.87574	14.7929	0	0	5.91716	26.6272	2.95858	38.4615	14.7929	41.4201	2.95858	14.7929	35.503	0	47.3373	0	0	2.95858	5.91716	5.91716	32.5444	0	8.87574	0	26.6272	0	11.8343	5.91716	32.5444	8.87574	32.5444	8.87574	56.213	8.87574	35.503	5.91716	29.5858	0	14.7929	5.91716	44.3787	2.95858	56.213	11.8343	35.503	5.91716	56.213	0	29.5858
LINF_060013100	9.6463	9.6463	2.14362	9.6463	8.57449	21.4362	4.28725	26.7953	1.07181	6.43087	0	9.6463	12.8617	5.35906	32.1543	12.8617	19.2926	11.7899	22.508	15.0054	24.6517	9.6463	7.50268	13.9335	26.7953	6.43087	17.149	12.8617	19.2926	38.5852	49.3033	19.2926	53.5906	1.07181	5.35906	7.50268	24.6517	15.0054	50.3751	3.21543	3.21543	2.14362	9.6463	19.2926	42.8725	20.3644	49.3033	3.21543	21.4362
LINF_060013200	10.479	17.9641	1.49701	11.976	5.98802	29.9401	13.4731	40.4192	1.49701	22.4551	0	10.479	26.9461	2.99401	44.9102	22.4551	16.4671	4.49102	31.4371	4.49102	16.4671	7.48503	8.98204	16.4671	29.9401	7.48503	14.9701	5.98802	17.9641	20.9581	44.9102	35.9281	47.9042	10.479	25.4491	8.98204	23.9521	4.49102	22.4551	1.49701	11.976	0	4.49102	13.4731	20.9581	7.48503	17.9641	2.99401	23.9521
LINF_060013300	2.53378	12.6689	1.68919	13.5135	9.29054	18.5811	4.22297	34.6284	1.68919	9.29054	2.53378	5.06757	8.44595	10.1351	24.4932	20.2703	16.8919	15.2027	30.4054	5.91216	23.6486	19.4257	16.8919	20.2703	48.9865	7.60135	22.8041	10.1351	28.7162	36.3176	37.1622	35.473	63.3446	2.53378	5.06757	12.6689	21.1149	10.9797	45.6081	1.68919	8.44595	5.06757	15.2027	15.2027	21.1149	4.22297	35.473	5.91216	9.29054
LINF_060013400	6.52283	15.0527	1.00351	9.53337	7.52634	19.0667	3.51229	31.1089	2.50878	12.0421	0.501756	10.0351	15.5544	2.50878	25.0878	10.0351	29.1019	12.5439	37.6317	11.5404	37.6317	10.0351	19.5685	19.0667	51.1791	5.01756	26.0913	14.5509	35.6247	22.579	42.1475	28.6001	56.6984	4.01405	13.5474	14.0492	17.5615	8.0281	44.1545	4.01405	16.0562	4.51581	7.52634	10.0351	25.0878	5.01756	25.5896	3.51229	15.0527
LINF_060013500	5.08982	9.58084	1.79641	11.6766	8.38323	20.3593	3.59281	22.1557	2.99401	11.0778	3.59281	7.48503	17.3653	4.49102	26.0479	16.1677	26.3473	16.4671	41.018	11.976	44.9102	12.8743	18.8623	20.0599	37.1257	9.88024	25.7485	11.976	35.3293	25.1497	47.6048	26.0479	50.5988	1.49701	5.98802	8.08383	23.3533	6.58683	17.6647	4.79042	19.1617	3.89222	16.1677	13.7725	32.6347	6.28742	22.7545	4.49102	11.6766
LINF_060013600	9.31099	17.6909	0.931099	11.1732	10.2421	21.4153	6.51769	28.8641	1.8622	7.44879	1.8622	3.72439	16.7598	7.44879	27.933	14.8976	16.7598	11.1732	37.2439	4.65549	31.6574	20.4842	13.9665	25.1397	38.175	7.44879	22.3464	17.6909	30.7263	39.1061	34.4507	41.8994	60.5214	1.8622	5.58659	11.1732	24.2086	4.65549	34.4507	2.7933	10.2421	2.7933	16.7598	14.8976	19.5531	7.44879	25.1397	0.931099	7.44879
LINF_060013700	5.01567	6.89655	2.50784	15.047	8.15047	21.9436	6.26959	36.9906	4.38872	11.2853	4.38872	5.64263	11.2853	5.64263	29.4671	10.0313	24.4514	10.6583	23.8245	5.64263	22.5705	12.5392	15.047	18.1818	25.0784	5.64263	21.3166	13.7931	31.348	24.4514	43.2602	20.6897	72.7273	1.25392	9.40439	6.26959	18.1818	10.6583	42.0063	5.64263	18.8088	3.76175	18.1818	14.4201	25.7053	8.77743	35.1097	1.88088	11.9122
LINF_060013800	8.77724	14.5278	0.90799	12.7119	13.9225	24.8184	4.23729	44.1889	4.84262	11.8039	1.21065	7.26392	14.8305	6.6586	35.7143	9.68523	10.2906	8.47458	28.753	8.77724	23.9104	7.26392	13.9225	11.1985	33.5956	7.56659	16.3438	10.5932	34.5036	23.3051	46.3075	29.661	61.4407	3.93463	11.8039	9.98789	19.6731	5.44794	26.6344	5.14528	11.5012	1.81598	13.6199	18.1598	30.2663	8.47458	40.2542	4.53995	12.7119
LINF_060013900	9.70874	7.28155	2.42718	9.70874	12.1359	21.8447	7.28155	50.9709	0	9.70874	4.85437	19.4175	16.9903	2.42718	29.1262	4.85437	21.8447	4.85437	24.2718	9.70874	26.699	4.85437	7.28155	4.85437	14.5631	2.42718	21.8447	4.85437	12.1359	19.4175	53.3981	38.835	58.2524	2.42718	7.28155	2.42718	7.28155	9.70874	65.534	4.85437	7.28155	0	14.5631	14.5631	29.1262	21.8447	67.9612	0	14.5631
LINF_060014000	6.47948	20.1584	0	6.47948	7.91937	20.8783	5.0396	28.0778	6.47948	15.8387	1.43989	2.87977	18.7185	1.43989	35.2772	11.5191	18.7185	9.35925	38.1569	7.91937	28.0778	7.91937	26.6379	10.7991	39.5968	4.31965	23.7581	10.7991	28.7977	19.4384	46.7963	23.0382	53.2757	2.15983	15.8387	3.59971	21.5983	7.19942	23.0382	2.87977	15.1188	5.75954	28.0778	15.1188	47.5162	15.8387	35.9971	2.87977	7.19942
LINF_060014100	8.62069	4.31034	4.31034	17.2414	8.62069	17.2414	0	56.0345	8.62069	17.2414	0	4.31034	17.2414	4.31034	38.7931	8.62069	34.4828	8.62069	38.7931	4.31034	21.5517	8.62069	4.31034	8.62069	8.62069	17.2414	17.2414	8.62069	25.8621	47.4138	68.9655	17.2414	64.6552	4.31034	12.931	4.31034	4.31034	0	34.4828	4.31034	4.31034	4.31034	47.4138	30.1724	25.8621	8.62069	56.0345	0	0
LINF_060014200	6.13497	13.1065	1.39431	7.25042	7.25042	20.0781	3.90407	34.5789	3.34635	13.1065	1.95204	5.57724	17.2895	3.34635	30.6748	10.8756	23.9822	9.76018	28.4439	8.64473	39.5984	9.20245	11.7122	18.4049	42.1082	8.64473	21.1935	8.36587	28.4439	18.9626	43.5025	20.3569	52.4261	3.34635	21.7513	5.01952	21.7513	9.48132	31.2326	3.62521	21.4724	2.50976	11.4334	9.76018	33.4635	5.57724	31.7903	4.18293	10.5968
LINF_060014300	9.61538	38.4615	1.92308	7.69231	11.5385	30.7692	5.76923	46.1538	9.61538	32.6923	0	5.76923	23.0769	3.84615	34.6154	3.84615	15.3846	0	13.4615	0	11.5385	5.76923	5.76923	3.84615	46.1538	1.92308	17.3077	3.84615	34.6154	7.69231	25	7.69231	48.0769	3.84615	26.9231	1.92308	17.3077	1.92308	28.8462	1.92308	30.7692	1.92308	51.9231	5.76923	46.1538	3.84615	67.3077	1.92308	17.3077
LINF_060014400	4.56621	31.9635	0	4.56621	4.56621	20.5479	6.84931	50.2283	4.56621	31.9635	0	0	27.3973	0	29.6804	2.2831	18.2648	4.56621	34.2466	4.56621	31.9635	2.2831	6.84931	6.84931	41.0959	4.56621	11.4155	13.6986	31.9635	9.13242	25.1142	18.2648	52.5114	4.56621	22.8311	2.2831	29.6804	4.56621	34.2466	2.2831	38.8128	0	50.2283	11.4155	34.2466	0	66.21	2.2831	4.56621
LINF_060014500	9.61538	28.8462	0	14.4231	9.61538	21.6346	0	12.0192	0	36.0577	0	4.80769	16.8269	4.80769	45.6731	0	9.61538	2.40385	19.2308	2.40385	12.0192	2.40385	7.21154	0	19.2308	9.61538	4.80769	4.80769	55.2885	24.0385	31.25	4.80769	67.3077	2.40385	38.4615	4.80769	4.80769	0	40.8654	2.40385	33.6538	2.40385	50.4808	4.80769	28.8462	12.0192	52.8846	0	24.0385
LINF_060014600	10.2828	12.8535	1.28535	14.1388	5.14139	24.4216	6.42673	37.2751	3.85604	10.2828	1.28535	6.42673	7.71208	6.42673	46.2725	14.1388	12.8535	7.71208	16.7095	15.4242	24.4216	12.8535	11.5681	19.2802	24.4216	5.14139	24.4216	5.14139	28.2776	33.419	42.4165	32.1337	60.4113	1.28535	8.99743	6.42673	20.5656	5.14139	12.8535	5.14139	15.4242	2.57069	20.5656	17.9949	34.7044	12.8535	32.1337	6.42673	7.71208
LINF_060014700	5.94916	12.4392	0.540833	10.2758	11.8983	17.8475	5.94916	33.5316	4.8675	7.03083	2.70416	5.40833	17.3067	6.49	31.9091	15.1433	22.1741	11.8983	40.0216	10.8167	36.7766	13.5208	17.8475	21.6333	37.8583	6.49	21.0925	17.8475	21.0925	19.47	38.94	40.0216	61.1141	2.70416	3.78583	3.78583	17.8475	5.94916	26.5008	4.32666	10.2758	3.245	6.49	11.8983	40.0216	10.2758	30.2866	3.78583	17.8475
LINF_060014800	13.5747	27.1493	0	22.6244	9.04977	27.1493	13.5747	27.1493	4.52489	18.0995	0	9.04977	27.1493	18.0995	36.1991	0	9.04977	13.5747	18.0995	4.52489	27.1493	4.52489	13.5747	0	36.1991	4.52489	22.6244	4.52489	13.5747	13.5747	67.8733	9.04977	95.0226	4.52489	9.04977	4.52489	18.0995	0	27.1493	0	18.0995	4.52489	54.2986	9.04977	18.0995	9.04977	36.1991	4.52489	13.5747
LINF_060014900	4.45434	8.90869	0	8.90869	11.1359	24.4989	4.45434	40.0891	6.68151	35.6347	2.22717	0	22.2717	4.45434	46.7706	4.45434	8.90869	4.45434	26.7261	13.363	26.7261	4.45434	15.5902	11.1359	46.7706	4.45434	8.90869	8.90869	37.8619	13.363	22.2717	6.68151	55.6793	4.45434	31.1804	4.45434	13.363	13.363	37.8619	4.45434	35.6347	11.1359	24.4989	15.5902	42.3163	2.22717	46.7706	4.45434	20.0445
LINF_060015000	13.6986	20.5479	1.36986	5.47945	5.47945	32.8767	5.47945	38.3562	5.47945	38.3562	2.73973	5.47945	39.726	5.47945	35.6164	2.73973	21.9178	1.36986	21.9178	1.36986	24.6575	4.10959	8.21918	2.73973	28.7671	1.36986	17.8082	6.84931	26.0274	2.73973	36.9863	10.9589	39.726	0	30.137	4.10959	34.2466	1.36986	24.6575	0	32.8767	2.73973	31.5068	5.47945	38.3562	10.9589	46.5753	5.47945	16.4384
LINF_060015100	8.5034	28.9116	5.10204	8.5034	5.10204	22.1088	6.80272	35.7143	5.10204	8.5034	5.10204	3.40136	23.8095	6.80272	30.6122	11.9048	15.3061	8.5034	30.6122	8.5034	37.415	11.9048	10.2041	18.7075	40.8163	5.10204	22.1088	13.6054	11.9048	15.3061	45.9184	18.7075	51.0204	0	23.8095	10.2041	28.9116	5.10204	34.0136	5.10204	11.9048	5.10204	20.4082	13.6054	30.6122	3.40136	32.3129	8.5034	22.1088
LINF_060015200	2.98508	28.3582	1.49254	8.95522	7.46269	28.3582	2.98508	49.2537	19.403	40.2985	0	11.9403	32.8358	2.98508	49.2537	1.49254	22.3881	7.46269	7.46269	4.47761	40.2985	2.98508	2.98508	7.46269	19.403	1.49254	13.4328	7.46269	31.3433	14.9254	22.3881	11.9403	40.2985	0	32.8358	5.97015	23.8806	0	35.8209	7.46269	35.8209	0	38.806	5.97015	38.806	2.98508	58.209	5.97015	19.403
LINF_060015300	13.4529	44.843	0	4.4843	8.96861	31.3901	8.96861	35.8744	8.96861	22.4215	13.4529	4.4843	17.9372	4.4843	17.9372	4.4843	13.4529	0	31.3901	0	17.9372	4.4843	17.9372	17.9372	22.4215	0	13.4529	0	26.9058	4.4843	4.4843	8.96861	31.3901	0	76.2332	4.4843	26.9058	0	26.9058	0	49.3274	0	67.2646	4.4843	53.8117	0	71.7489	0	8.96861
LINF_060015400	7.22892	17.4699	1.80723	10.8434	12.0482	26.506	2.40964	42.7711	4.81928	8.43374	4.21687	7.83132	24.0964	5.42169	43.3735	11.4458	16.2651	7.22892	22.2892	9.63855	24.0964	10.8434	10.8434	7.22892	24.6988	8.43374	21.6867	9.63855	22.2892	23.494	48.1928	24.0964	50.6024	3.01205	19.2771	9.63855	15.0602	7.83132	31.3253	4.81928	16.8675	3.01205	8.43374	9.63855	34.9398	10.241	42.1687	0.60241	15.0602
LINF_060015500	5.8309	35.9572	0	10.69	6.80272	33.0418	6.80272	47.619	5.8309	34.0136	4.85909	4.85909	20.4082	4.85909	42.76	5.8309	18.4645	3.88727	26.2391	2.91545	21.38	1.94364	12.6336	8.74636	22.3518	2.91545	20.4082	8.74636	20.4082	7.77454	37.9009	6.80272	33.0418	6.80272	17.4927	5.8309	23.3236	2.91545	27.2109	5.8309	44.7036	1.94364	44.7036	15.5491	42.76	13.6054	41.7881	0.971817	15.5491
LINF_060015600	8.23045	13.1687	1.64609	3.29218	13.9918	32.9218	4.11523	41.9753	5.76132	17.284	0.823045	6.58436	19.7531	4.11523	51.0288	4.93827	17.284	10.6996	26.3374	5.76132	19.7531	4.93827	9.0535	3.29218	16.4609	7.40741	20.5761	10.6996	23.0453	14.8148	43.6214	14.8148	64.1975	3.29218	13.1687	5.76132	26.3374	4.93827	54.321	3.29218	22.2222	4.93827	20.5761	8.23045	27.1605	7.40741	38.6831	1.64609	13.9918
LINF_060015700	0	45.1613	6.45161	25.8065	25.8065	12.9032	6.45161	45.1613	12.9032	19.3548	6.45161	6.45161	25.8065	6.45161	32.2581	0	32.2581	12.9032	12.9032	0	25.8065	6.45161	12.9032	12.9032	19.3548	0	19.3548	6.45161	19.3548	38.7097	83.871	25.8065	58.0645	12.9032	19.3548	0	25.8065	0	25.8065	0	6.45161	0	6.45161	19.3548	12.9032	0	32.2581	0	25.8065
LINF_060015800	3.99202	7.98403	0	5.98802	3.99202	41.9162	9.98004	49.9002	5.98802	17.9641	1.99601	1.99601	13.9721	5.98802	31.9361	5.98802	23.9521	3.99202	17.9641	9.98004	29.9401	1.99601	7.98403	5.98802	29.9401	0	13.9721	13.9721	23.9521	11.976	41.9162	39.9202	49.9002	3.99202	27.9441	5.98802	27.9441	7.98403	35.9281	1.99601	23.9521	0	19.9601	15.9681	25.9481	9.98004	49.9002	13.9721	33.9321
LINF_060015900	7.82269	14.3416	1.30378	23.4681	14.3416	23.4681	6.51891	52.1512	1.30378	20.8605	5.21512	2.60756	18.2529	3.91134	37.8096	2.60756	9.12647	2.60756	27.3794	2.60756	24.7718	5.21512	7.82269	9.12647	29.987	6.51891	22.1643	9.12647	22.1643	22.1643	43.0248	13.0378	57.3664	2.60756	24.7718	6.51891	28.6832	7.82269	32.5945	3.91134	15.6454	3.91134	14.3416	13.0378	52.1512	9.12647	46.9361	2.60756	9.12647
LINF_060016000	0	13.0435	0	0	13.0435	34.7826	0	26.087	4.34783	26.087	0	0	13.0435	8.69565	8.69565	0	30.4348	13.0435	21.7391	0	39.1304	4.34783	0	8.69565	34.7826	8.69565	21.7391	17.3913	47.8261	4.34783	39.1304	4.34783	47.8261	4.34783	8.69565	4.34783	13.0435	0	26.087	8.69565	21.7391	17.3913	60.8696	26.087	56.5217	4.34783	39.1304	0	8.69565
LINF_060016100	4.48934	11.2233	1.12233	5.61167	7.85634	28.0584	2.24467	56.1167	3.367	21.3244	3.367	10.101	14.5903	7.85634	25.8137	10.101	10.101	4.48934	23.569	5.61167	21.3244	8.97868	13.468	10.101	17.9574	8.97868	17.9574	10.101	37.037	19.0797	40.404	39.2817	44.8934	0	21.3244	6.73401	20.202	13.468	33.67	1.12233	19.0797	4.48934	17.9574	16.835	34.7924	13.468	50.5051	3.367	8.97868
LINF_060016200	4.14365	9.66851	2.76243	9.66851	16.5746	31.768	2.76243	29.0055	6.90608	17.9558	1.38122	9.66851	13.8122	5.52486	31.768	2.76243	2.76243	0	19.337	6.90608	22.0994	4.14365	8.28729	6.90608	9.66851	4.14365	31.768	8.28729	35.9116	17.9558	41.4365	30.3867	55.2486	4.14365	11.0497	4.14365	6.90608	15.1934	49.7238	6.90608	17.9558	4.14365	26.2431	11.0497	35.9116	15.1934	93.9227	2.76243	11.0497
LINF_060016300	15.0376	45.1128	0	0	0	45.1128	0	37.594	0	52.6316	0	7.5188	52.6316	0	37.594	0	22.5564	7.5188	7.5188	0	7.5188	0	7.5188	0	45.1128	0	0	15.0376	7.5188	0	60.1504	0	60.1504	0	37.594	7.5188	15.0376	0	7.5188	0	52.6316	15.0376	75.188	0	45.1128	0	60.1504	0	22.5564
LINF_060016400	5.81395	34.8837	2.90698	8.72093	5.81395	23.2558	0	29.0698	14.5349	20.3488	0	8.72093	20.3488	5.81395	40.6977	2.90698	14.5349	0	20.3488	2.90698	34.8837	5.81395	8.72093	8.72093	23.2558	5.81395	14.5349	14.5349	23.2558	11.6279	37.7907	11.6279	58.1395	0	23.2558	5.81395	31.9767	5.81395	34.8837	11.6279	34.8837	2.90698	37.7907	11.6279	49.4186	5.81395	26.1628	2.90698	8.72093
LINF_060016500	0	28.4698	0	10.6762	3.55872	42.7046	10.6762	14.2349	10.6762	39.1459	0	17.7936	35.5872	0	53.3808	10.6762	17.7936	0	17.7936	3.55872	28.4698	7.11744	7.11744	3.55872	3.55872	3.55872	21.3523	3.55872	21.3523	17.7936	42.7046	21.3523	42.7046	0	7.11744	7.11744	21.3523	3.55872	21.3523	3.55872	17.7936	3.55872	60.4982	17.7936	32.0285	7.11744	56.9395	0	42.7046
LINF_060016600	8.92857	26.7857	4.46429	4.46429	13.3929	26.7857	0	31.25	4.46429	22.3214	0	4.46429	13.3929	8.92857	49.1071	4.46429	17.8571	0	26.7857	0	22.3214	8.92857	8.92857	4.46429	35.7143	4.46429	8.92857	4.46429	31.25	4.46429	31.25	13.3929	31.25	0	26.7857	0	22.3214	8.92857	58.0357	4.46429	31.25	4.46429	62.5	13.3929	35.7143	8.92857	40.1786	13.3929	22.3214
LINF_060016700	3.36135	11.7647	0	8.40336	16.8067	31.9328	3.36135	60.5042	1.68067	28.5714	0	8.40336	11.7647	1.68067	20.1681	1.68067	21.8487	6.72269	33.6134	6.72269	18.4874	5.04202	10.084	5.04202	10.084	5.04202	11.7647	10.084	43.6975	20.1681	20.1681	11.7647	42.0168	5.04202	11.7647	6.72269	13.4454	15.126	70.5882	5.04202	25.2101	3.36135	50.4202	5.04202	31.9328	13.4454	87.395	0	5.04202
LINF_060016800	6.62252	16.5563	3.31126	13.245	0	23.1788	0	59.6026	3.31126	19.8676	3.31126	19.8676	29.8013	13.245	33.1126	9.93378	9.93378	3.31126	9.93378	0	29.8013	6.62252	6.62252	3.31126	16.5563	3.31126	19.8676	3.31126	33.1126	16.5563	86.0927	9.93378	49.6689	0	23.1788	3.31126	23.1788	3.31126	26.4901	6.62252	23.1788	3.31126	26.4901	16.5563	33.1126	9.93378	16.5563	3.31126	9.93378
LINF_060016900	6.3234	12.6468	0	4.51671	4.51671	14.4535	1.80669	21.6802	5.42005	9.93677	2.71003	5.42005	11.7435	1.80669	24.3902	8.13008	20.7769	4.51671	28.907	3.61337	21.6802	8.13008	23.4869	12.6468	29.8103	3.61337	8.13008	8.13008	21.6802	26.1969	46.9738	42.4571	50.5872	2.71003	10.8401	10.8401	33.4237	11.7435	36.1337	2.71003	12.6468	9.03342	25.2936	13.5501	24.3902	16.2602	67.7507	6.3234	9.93677
LINF_060017000	10.989	40.293	3.663	7.32601	21.978	40.293	0	43.956	14.652	10.989	3.663	10.989	29.304	3.663	51.2821	7.32601	14.652	7.32601	18.315	0	18.315	3.663	18.315	3.663	25.641	7.32601	14.652	7.32601	29.304	18.315	65.9341	7.32601	43.956	7.32601	40.293	7.32601	14.652	3.663	25.641	0	7.32601	7.32601	18.315	7.32601	43.956	3.663	40.293	3.663	10.989
LINF_060017100	6.07903	6.07903	0	6.07903	15.1976	27.3556	3.03951	27.3556	6.07903	30.3951	3.03951	15.1976	45.5927	15.1976	48.6322	3.03951	18.2371	6.07903	15.1976	3.03951	24.3161	3.03951	15.1976	12.1581	24.3161	3.03951	24.3161	3.03951	27.3556	12.1581	51.6717	21.2766	57.7508	6.07903	15.1976	3.03951	27.3556	12.1581	30.3951	12.1581	24.3161	3.03951	15.1976	15.1976	33.4346	6.07903	27.3556	6.07903	24.3161
LINF_060017200	2.65957	10.6383	0	7.97872	7.97872	38.5638	2.65957	33.2447	5.31915	19.9468	2.65957	10.6383	25.266	1.32979	39.8936	14.6277	25.266	6.64894	21.2766	6.64894	33.2447	6.64894	15.9574	13.2979	22.6064	11.9681	19.9468	19.9468	38.5638	11.9681	51.8617	18.617	51.8617	1.32979	9.30851	7.97872	23.9362	7.97872	38.5638	2.65957	10.6383	3.98936	26.5957	15.9574	27.9255	5.31915	38.5638	9.30851	9.30851
LINF_060017300	9.59693	13.4357	1.91939	5.75816	11.5163	42.2265	1.91939	38.3877	0	9.59693	1.91939	1.91939	17.2745	9.59693	34.5489	15.3551	23.0326	11.5163	24.952	9.59693	24.952	11.5163	17.2745	15.3551	34.5489	0	24.952	13.4357	23.0326	21.1132	36.4683	11.5163	32.6296	0	13.4357	9.59693	28.7908	17.2745	34.5489	5.75816	17.2745	1.91939	9.59693	11.5163	26.8714	9.59693	21.1132	11.5163	34.5489
LINF_060017400	10.064	11.8939	0	5.48948	18.2983	30.1921	7.3193	54.8948	4.57456	13.7237	3.65965	10.064	19.2132	3.65965	31.107	5.48948	10.064	6.40439	26.5325	7.3193	23.7877	7.3193	10.979	9.14913	25.6176	3.65965	16.4684	9.14913	26.5325	14.6386	53.9799	34.7667	56.7246	0.914913	21.043	8.23422	25.6176	14.6386	35.6816	2.74474	12.8088	5.48948	12.8088	12.8088	33.8518	10.064	33.8518	2.74474	25.6176
LINF_060017500	14.8148	22.2222	0	0	14.8148	7.40741	14.8148	44.4444	7.40741	29.6296	0	0	29.6296	0	44.4444	0	14.8148	0	14.8148	7.40741	7.40741	0	22.2222	0	29.6296	7.40741	0	7.40741	14.8148	7.40741	22.2222	7.40741	14.8148	0	74.0741	0	29.6296	7.40741	51.8519	0	59.2593	0	29.6296	44.4444	59.2593	0	51.8519	0	7.40741
LINF_060017600	17.5824	32.967	0	2.1978	2.1978	30.7692	0	28.5714	10.989	28.5714	2.1978	2.1978	24.1758	0	35.1648	2.1978	19.7802	4.3956	28.5714	2.1978	26.3736	4.3956	17.5824	4.3956	35.1648	0	8.79121	2.1978	13.1868	10.989	26.3736	10.989	32.967	4.3956	37.3626	4.3956	26.3736	10.989	19.7802	4.3956	32.967	4.3956	57.1429	8.79121	63.7363	6.59341	50.5495	2.1978	15.3846
LINF_060017700	27.2109	27.2109	6.80272	13.6054	6.80272	6.80272	0	88.4354	6.80272	6.80272	0	6.80272	27.2109	20.4082	27.2109	6.80272	0	0	34.0136	6.80272	6.80272	6.80272	13.6054	0	20.4082	13.6054	27.2109	0	54.4218	13.6054	34.0136	6.80272	47.619	6.80272	47.619	6.80272	20.4082	0	34.0136	6.80272	6.80272	0	40.8163	20.4082	40.8163	0	40.8163	0	20.4082
LINF_060017800-900	0	8.84956	0	8.84956	17.6991	26.5487	0	0	8.84956	8.84956	0	8.84956	53.0973	0	26.5487	8.84956	26.5487	17.6991	17.6991	0	35.3982	17.6991	8.84956	0	17.6991	8.84956	26.5487	17.6991	8.84956	26.5487	26.5487	8.84956	44.2478	8.84956	8.84956	0	44.2478	0	26.5487	8.84956	0	26.5487	17.6991	17.6991	44.2478	8.84956	44.2478	0	26.5487
LINF_060017800-900	0	11.6279	0	0	23.2558	23.2558	11.6279	23.2558	0	11.6279	0	0	0	0	0	0	34.8837	11.6279	23.2558	0	34.8837	0	34.8837	0	58.1395	11.6279	0	11.6279	11.6279	34.8837	23.2558	11.6279	34.8837	11.6279	11.6279	0	34.8837	11.6279	46.5116	0	23.2558	0	69.7674	11.6279	23.2558	0	58.1395	0	23.2558
LINF_060018000	15.2284	20.3046	2.53807	5.07614	17.7665	30.4569	0	30.4569	7.61421	0	5.07614	5.07614	20.3046	0	17.7665	17.7665	17.7665	12.6904	20.3046	15.2284	22.8426	15.2284	12.6904	15.2284	35.533	7.61421	15.2284	7.61421	22.8426	22.8426	35.533	30.4569	40.6091	2.53807	15.2284	7.61421	40.6091	10.1523	40.6091	12.6904	10.1523	0	17.7665	17.7665	35.533	15.2284	30.4569	7.61421	17.7665
LINF_060018100	10.2041	27.2109	5.10204	3.40136	10.2041	20.4082	15.3061	37.415	0	15.3061	0	18.7075	39.1156	3.40136	23.8095	10.2041	23.8095	5.10204	20.4082	6.80272	30.6122	3.40136	6.80272	8.5034	23.8095	6.80272	17.0068	15.3061	22.1088	17.0068	49.3197	23.8095	52.7211	5.10204	20.4082	6.80272	22.1088	6.80272	49.3197	5.10204	11.9048	6.80272	25.5102	13.6054	32.3129	11.9048	42.517	3.40136	18.7075
LINF_060018200	15.1707	17.6991	0	10.1138	10.1138	34.134	5.05689	29.0771	2.52845	12.6422	2.52845	3.79267	18.9633	8.84956	29.0771	15.1707	29.0771	11.378	20.2276	6.32111	27.8129	13.9064	17.6991	17.6991	27.8129	10.1138	17.6991	15.1707	30.3413	16.4349	40.4551	17.6991	41.7193	2.52845	10.1138	3.79267	39.1909	8.84956	29.0771	3.79267	17.6991	2.52845	18.9633	11.378	15.1707	8.84956	45.512	2.52845	16.4349
LINF_060018300	18.3824	18.3824	0	3.67647	7.35294	29.4118	3.67647	47.7941	18.3824	22.0588	0	0	18.3824	3.67647	44.1176	0	11.0294	11.0294	29.4118	3.67647	25.7353	7.35294	29.4118	7.35294	18.3824	7.35294	18.3824	7.35294	33.0882	7.35294	33.0882	36.7647	33.0882	3.67647	25.7353	14.7059	25.7353	11.0294	25.7353	0	25.7353	3.67647	22.0588	11.0294	58.8235	3.67647	33.0882	3.67647	18.3824
LINF_060018400	8.09717	28.3401	0	4.04858	20.2429	48.583	6.07287	38.4615	10.1215	30.3644	4.04858	10.1215	20.2429	6.07287	28.3401	6.07287	22.2672	4.04858	16.1943	6.07287	38.4615	6.07287	14.17	8.09717	26.3158	4.04858	28.3401	8.09717	22.2672	14.17	32.3887	14.17	44.5344	2.02429	10.1215	6.07287	24.2915	8.09717	38.4615	2.02429	30.3644	2.02429	22.2672	6.07287	38.4615	2.02429	32.3887	4.04858	18.2186
LINF_060018500	0	10.3093	0	10.3093	10.3093	41.2371	0	20.6186	10.3093	30.9278	0	10.3093	0	10.3093	30.9278	10.3093	10.3093	10.3093	0	10.3093	10.3093	0	0	20.6186	20.6186	0	0	20.6186	30.9278	30.9278	72.1649	30.9278	51.5464	0	10.3093	0	41.2371	10.3093	51.5464	0	30.9278	0	10.3093	10.3093	30.9278	30.9278	41.2371	0	0
LINF_060018600	16.8067	46.2185	0	4.20168	25.2101	58.8235	4.20168	75.6303	12.605	42.0168	4.20168	16.8067	37.8151	0	33.6134	4.20168	12.605	4.20168	25.2101	8.40336	25.2101	0	4.20168	4.20168	25.2101	0	8.40336	4.20168	12.605	4.20168	25.2101	0	29.4118	12.605	25.2101	0	16.8067	0	46.2185	21.0084	33.6134	0	42.0168	0	12.605	16.8067	58.8235	4.20168	8.40336
LINF_060018700	0	5.74713	11.4943	0	0	11.4943	0	5.74713	11.4943	11.4943	0	0	22.9885	11.4943	40.2299	22.9885	5.74713	11.4943	22.9885	0	51.7241	11.4943	5.74713	17.2414	57.4713	0	34.4828	28.7356	11.4943	28.7356	74.7126	17.2414	63.2184	5.74713	5.74713	0	5.74713	0	22.9885	11.4943	28.7356	5.74713	22.9885	5.74713	45.977	11.4943	74.7126	5.74713	11.4943
LINF_060018800	24.5023	32.1593	1.53139	12.2511	3.06279	38.2848	1.53139	45.9418	24.5023	38.2848	1.53139	15.3139	24.5023	1.53139	35.2221	9.18836	13.7825	3.06279	26.0337	3.06279	4.59418	9.18836	6.12557	13.7825	18.3767	4.59418	18.3767	6.12557	19.9081	15.3139	49.0046	24.5023	35.2221	7.65697	26.0337	4.59418	16.8453	1.53139	22.9709	3.06279	29.0965	3.06279	38.2848	15.3139	24.5023	10.7198	29.0965	3.06279	19.9081
LINF_060018900	19.9336	53.1561	0	9.96678	16.6113	19.9336	0	9.96678	16.6113	16.6113	6.64452	6.64452	13.289	3.32226	53.1561	3.32226	6.64452	6.64452	13.289	0	0	9.96678	9.96678	16.6113	19.9336	3.32226	3.32226	16.6113	23.2558	13.289	9.96678	13.289	23.2558	6.64452	36.5448	6.64452	13.289	6.64452	33.2226	6.64452	26.5781	3.32226	43.1894	16.6113	36.5448	26.5781	59.8007	6.64452	13.289
LINF_060019000	30.303	12.987	4.329	17.316	8.65801	30.303	8.65801	8.65801	25.974	17.316	12.987	25.974	47.619	4.329	17.316	12.987	4.329	21.645	8.65801	12.987	12.987	12.987	4.329	4.329	17.316	12.987	8.65801	30.303	21.645	30.303	4.329	38.961	34.632	8.65801	34.632	12.987	4.329	8.65801	12.987	12.987	25.974	12.987	47.619	25.974	30.303	12.987	12.987	4.329	4.329
LINF_060019100	16.2602	16.2602	0	16.2602	0	8.13008	8.13008	8.13008	24.3902	24.3902	0	40.6504	16.2602	8.13008	8.13008	24.3902	32.5203	8.13008	16.2602	0	16.2602	0	8.13008	8.13008	8.13008	16.2602	0	0	8.13008	8.13008	32.5203	16.2602	16.2602	16.2602	32.5203	16.2602	16.2602	0	24.3902	24.3902	32.5203	8.13008	73.1707	24.3902	32.5203	24.3902	48.7805	0	8.13008
LINF_060019200	7.78816	35.8255	3.11526	7.78816	12.4611	28.0374	1.55763	37.3832	18.6916	54.5171	6.23053	12.4611	23.3645	9.34579	42.0561	6.23053	6.23053	3.11526	20.2492	4.6729	29.595	3.11526	12.4611	6.23053	10.9034	6.23053	9.34579	9.34579	21.8069	24.9221	23.3645	9.34579	31.1526	7.78816	28.0374	1.55763	14.0187	7.78816	20.2492	7.78816	34.2679	4.6729	32.7103	6.23053	26.4798	9.34579	46.729	3.11526	24.9221
LINF_070005000	23.4483	24.8276	1.37931	20.6897	16.5517	33.1034	5.51724	37.2414	11.0345	22.069	4.13793	15.1724	20.6897	11.0345	35.8621	11.0345	15.1724	4.13793	15.1724	8.27586	27.5862	6.89655	5.51724	8.27586	22.069	17.931	12.4138	6.89655	15.1724	22.069	40	20.6897	48.2759	2.75862	9.65517	6.89655	13.7931	5.51724	20.6897	5.51724	26.2069	8.27586	22.069	12.4138	37.2414	12.4138	49.6552	5.51724	22.069
LINF_070005100	14.8699	3.71747	0	11.1524	33.4572	22.3048	14.8699	18.5874	29.7398	14.8699	0	11.1524	11.1524	14.8699	22.3048	14.8699	11.1524	7.43494	3.71747	7.43494	18.5874	7.43494	3.71747	3.71747	14.8699	7.43494	0	3.71747	14.8699	11.1524	18.5874	18.5874	22.3048	11.1524	11.1524	3.71747	3.71747	11.1524	37.1747	14.8699	14.8699	52.0446	40.8922	40.8922	29.7398	55.7621	66.9145	3.71747	3.71747
LINF_070005200	20.0669	30.1003	6.68896	16.7224	20.0669	20.0669	3.34448	33.4448	13.3779	20.0669	6.68896	13.3779	13.3779	10.0334	40.1338	10.0334	10.0334	16.7224	20.0669	3.34448	10.0334	16.7224	6.68896	16.7224	16.7224	3.34448	16.7224	3.34448	33.4448	30.1003	13.3779	16.7224	13.3779	3.34448	23.4114	10.0334	16.7224	10.0334	10.0334	10.0334	10.0334	20.0669	30.1003	23.4114	23.4114	33.4448	43.4783	13.3779	20.0669
LINF_070005300	0	17.5439	0	4.38596	30.7018	8.77193	8.77193	8.77193	30.7018	48.2456	4.38596	17.5439	30.7018	4.38596	21.9298	4.38596	13.1579	4.38596	8.77193	17.5439	26.3158	21.9298	8.77193	0	13.1579	13.1579	0	4.38596	26.3158	26.3158	21.9298	4.38596	35.0877	4.38596	17.5439	13.1579	39.4737	8.77193	13.1579	17.5439	35.0877	26.3158	48.2456	17.5439	13.1579	8.77193	35.0877	8.77193	35.0877
LINF_070005400	9.55414	6.36943	3.18471	28.6624	19.1083	19.1083	3.18471	31.8471	15.9236	9.55414	9.55414	6.36943	9.55414	12.7389	31.8471	6.36943	15.9236	15.9236	12.7389	0	38.2166	6.36943	19.1083	6.36943	35.0318	22.293	15.9236	22.293	19.1083	12.7389	25.4777	35.0318	22.293	6.36943	3.18471	3.18471	12.7389	9.55414	28.6624	15.9236	19.1083	25.4777	31.8471	19.1083	31.8471	25.4777	31.8471	3.18471	25.4777
LINF_070005500	13.5276	24.974	0	9.36524	18.7305	35.3798	4.16233	40.5827	16.6493	34.3392	4.16233	16.6493	19.7711	5.20291	57.2321	2.08116	14.5682	9.36524	22.8928	10.4058	22.8928	4.16233	8.32466	7.28408	14.5682	10.4058	14.5682	14.5682	20.8117	8.32466	28.0957	15.6087	31.2175	5.20291	26.0146	5.20291	14.5682	5.20291	45.7856	5.20291	18.7305	9.36524	47.8668	20.8117	33.2986	16.6493	42.6639	2.08116	11.4464
LINF_070005600	3.87597	50.3876	0	3.87597	3.87597	11.6279	7.75194	38.7597	7.75194	31.0078	0	0	15.5039	11.6279	19.3798	3.87597	15.5039	3.87597	11.6279	0	11.6279	11.6279	27.1318	7.75194	31.0078	7.75194	34.8837	7.75194	7.75194	3.87597	31.0078	7.75194	19.3798	7.75194	38.7597	0	27.1318	0	38.7597	7.75194	46.5116	3.87597	46.5116	23.2558	31.0078	3.87597	54.2636	3.87597	7.75194
LINF_070005700	10.4167	26.0417	0	5.20833	10.4167	15.625	5.20833	20.8333	10.4167	26.0417	5.20833	10.4167	10.4167	5.20833	26.0417	10.4167	5.20833	15.625	5.20833	5.20833	5.20833	10.4167	15.625	10.4167	36.4583	10.4167	10.4167	5.20833	31.25	5.20833	5.20833	20.8333	31.25	10.4167	31.25	5.20833	10.4167	20.8333	20.8333	0	26.0417	15.625	83.3333	15.625	41.6667	10.4167	52.0833	0	10.4167
LINF_070005800	8.01282	32.0513	1.60256	8.01282	11.2179	20.8333	1.60256	33.6538	8.01282	19.2308	8.01282	11.2179	27.2436	9.61538	44.8718	6.41026	17.6282	3.20513	20.8333	3.20513	28.8462	6.41026	14.4231	4.80769	14.4231	8.01282	38.4615	20.8333	19.2308	8.01282	30.4487	14.4231	25.641	8.01282	35.2564	3.20513	22.4359	8.01282	17.6282	9.61538	32.0513	8.01282	35.2564	11.2179	46.4744	9.61538	54.4872	4.80769	19.2308
LINF_070005900	7.1885	29.5527	0	6.38978	3.19489	25.5591	3.99361	35.1438	10.3834	51.9169	0.798722	7.1885	25.5591	7.1885	37.5399	4.79233	11.9808	2.39617	17.5719	4.79233	16.7732	1.59744	11.1821	3.19489	23.1629	2.39617	15.1757	11.9808	18.3706	11.1821	39.1374	10.3834	39.9361	2.39617	30.3514	2.39617	16.7732	3.99361	22.3642	3.99361	34.345	4.79233	50.3195	12.7796	46.3259	8.78594	71.0863	5.59105	9.58466
LINF_070006000	5.81395	29.0698	1.93798	6.78295	8.72093	34.8837	1.93798	55.2326	4.84496	24.2248	1.93798	7.75194	14.5349	2.90698	40.6977	8.72093	23.2558	3.87597	22.2868	1.93798	32.9457	2.90698	14.5349	5.81395	25.1938	3.87597	22.2868	10.6589	19.3798	8.72093	30.0388	8.72093	36.8217	5.81395	31.0078	1.93798	32.9457	5.81395	25.1938	9.68992	28.1008	2.90698	33.9147	13.5659	44.5736	9.68992	64.9225	2.90698	9.68992
LINF_070006100	11.5942	46.3768	0	8.69565	5.7971	37.6812	5.7971	52.1739	8.69565	20.2899	5.7971	5.7971	8.69565	0	66.6667	5.7971	11.5942	0	28.9855	2.89855	26.087	8.69565	2.89855	2.89855	31.8841	2.89855	14.4928	5.7971	23.1884	0	26.087	14.4928	28.9855	11.5942	28.9855	5.7971	14.4928	2.89855	14.4928	0	26.087	2.89855	37.6812	8.69565	46.3768	11.5942	60.8696	0	8.69565
LINF_070006200	6.29214	21.1236	0.898876	12.5843	7.64045	34.1573	4.94382	49.8876	5.8427	18.427	0.449438	7.64045	24.2697	6.74157	52.5843	6.29214	17.0787	8.53933	19.7753	7.64045	31.4607	7.64045	9.4382	9.88764	27.4157	4.49438	26.5169	6.29214	32.809	17.5281	49.4382	27.8652	56.1798	4.94382	13.0337	4.49438	16.1798	8.53933	34.1573	3.14607	15.7303	4.94382	16.1798	7.64045	31.0112	12.1348	45.8427	4.49438	17.9775
LINF_070006300	11.4192	19.5759	0	8.15661	6.52529	42.4144	8.15661	42.4144	3.26264	9.78793	0	14.6819	16.3132	3.26264	48.9396	11.4192	9.78793	3.26264	14.6819	4.89396	14.6819	22.8385	11.4192	13.0506	39.1517	1.63132	16.3132	9.78793	27.7325	19.5759	48.9396	21.2072	48.9396	1.63132	24.4698	9.78793	22.8385	6.52529	22.8385	1.63132	11.4192	3.26264	14.6819	19.5759	35.8891	11.4192	27.7325	8.15661	17.9445
LINF_070006400	8.52273	28.4091	5.68182	17.0455	14.2045	39.7727	11.3636	42.6136	2.84091	5.68182	0	14.2045	28.4091	0	53.9773	14.2045	14.2045	5.68182	8.52273	5.68182	22.7273	5.68182	8.52273	14.2045	31.25	0	22.7273	17.0455	36.9318	19.8864	45.4545	22.7273	56.8182	8.52273	14.2045	2.84091	8.52273	5.68182	25.5682	2.84091	17.0455	2.84091	5.68182	14.2045	11.3636	11.3636	31.25	5.68182	11.3636
LINF_070006500	11.3452	29.1734	1.62075	14.5867	6.48298	42.1394	8.10373	61.5883	4.86224	22.6904	3.24149	12.966	40.5186	4.86224	27.5527	9.72447	12.966	3.24149	19.4489	9.72447	40.5186	11.3452	6.48298	11.3452	21.0697	3.24149	8.10373	9.72447	30.7942	19.4489	40.5186	14.5867	47.0016	1.62075	24.3112	6.48298	25.9319	1.62075	27.5527	4.86224	8.10373	1.62075	30.7942	8.10373	29.1734	9.72447	25.9319	1.62075	21.0697
LINF_070006600	14.9254	7.46269	0	0	0	14.9254	7.46269	29.8507	7.46269	0	0	7.46269	14.9254	14.9254	52.2388	0	14.9254	7.46269	22.3881	0	37.3134	14.9254	14.9254	14.9254	44.7761	0	7.46269	29.8507	37.3134	22.3881	22.3881	37.3134	29.8507	0	29.8507	0	37.3134	0	22.3881	0	14.9254	14.9254	22.3881	0	29.8507	14.9254	7.46269	0	29.8507
LINF_070006700	7.07547	15.3302	0	7.07547	7.07547	22.4057	2.35849	37.7358	2.35849	17.6887	0	3.53774	20.0472	5.89623	43.6321	7.07547	20.0472	7.07547	31.8396	5.89623	22.4057	12.9717	25.9434	20.0472	63.6792	3.53774	15.3302	9.43396	25.9434	7.07547	38.9151	24.7642	61.3208	1.17925	15.3302	3.53774	24.7642	12.9717	47.1698	0	14.1509	3.53774	42.4528	10.6132	27.1226	8.25472	37.7358	2.35849	5.89623
LINF_070006800	8.40336	25.2101	0	8.40336	8.40336	25.2101	0	42.0168	0	0	0	8.40336	42.0168	0	58.8235	8.40336	25.2101	0	25.2101	16.8067	50.4202	16.8067	33.6134	16.8067	42.0168	8.40336	42.0168	8.40336	8.40336	16.8067	16.8067	8.40336	67.2269	0	0	0	33.6134	8.40336	33.6134	8.40336	8.40336	0	8.40336	16.8067	8.40336	16.8067	16.8067	8.40336	33.6134
LINF_070006900	6.57895	13.1579	1.8797	8.45865	6.57895	30.0752	3.7594	40.4135	2.81955	16.9173	2.81955	3.7594	25.3759	6.57895	28.1955	7.5188	23.4962	7.5188	34.7744	3.7594	18.797	8.45865	17.8571	11.2782	40.4135	7.5188	15.9774	8.45865	12.218	17.8571	35.7143	22.5564	45.1128	0.93985	18.797	6.57895	20.6767	9.3985	42.2932	2.81955	16.9173	3.7594	15.9774	13.1579	37.594	7.5188	45.1128	1.8797	13.1579
LINF_070007000	4.72143	10.3872	1.41643	12.2757	7.5543	23.6072	4.72143	31.1615	3.305	8.02644	4.24929	6.61001	16.525	1.41643	33.05	14.6364	14.6364	18.4136	25.0236	9.44287	18.4136	14.6364	12.2757	21.7186	28.8008	10.3872	16.0529	11.3314	26.9122	26.44	37.7715	37.2993	60.9065	3.77715	6.13787	8.02644	21.7186	8.97073	28.3286	1.41643	8.02644	2.83286	7.5543	16.0529	31.1615	11.3314	43.9093	10.3872	19.83
LINF_070007100	12.7226	27.9898	0	2.54453	0	38.1679	5.08906	27.9898	17.8117	33.0789	2.54453	0	22.9008	10.1781	48.3461	5.08906	10.1781	0	22.9008	2.54453	20.3562	2.54453	12.7226	7.63359	40.7125	2.54453	10.1781	5.08906	25.4453	5.08906	27.9898	5.08906	55.9796	5.08906	35.6234	7.63359	38.1679	2.54453	30.5344	0	25.4453	2.54453	38.1679	12.7226	40.7125	2.54453	68.7023	0	10.1781
LINF_070007200	17.2185	27.8146	2.64901	10.596	2.64901	31.7881	2.64901	46.3576	1.3245	23.8411	5.29801	2.64901	26.4901	5.29801	37.0861	6.62252	22.5166	6.62252	18.543	3.97351	18.543	10.596	9.27152	10.596	17.2185	3.97351	27.8146	5.29801	30.4636	13.245	41.0596	21.1921	62.2517	5.29801	19.8676	5.29801	23.8411	3.97351	31.7881	3.97351	21.1921	3.97351	26.4901	10.596	41.0596	1.3245	43.7086	5.29801	14.5695
LINF_070007300	7.90514	31.6206	3.95257	0	19.7628	39.5257	0	51.3834	7.90514	0	3.95257	11.8577	11.8577	3.95257	19.7628	19.7628	0	3.95257	31.6206	11.8577	27.668	3.95257	15.8103	7.90514	39.5257	3.95257	23.7154	19.7628	11.8577	23.7154	35.5731	31.6206	67.1937	0	15.8103	15.8103	19.7628	3.95257	15.8103	11.8577	3.95257	7.90514	7.90514	7.90514	39.5257	7.90514	75.0988	0	27.668
LINF_070007400	3.14961	14.1732	0	14.1732	6.29921	23.622	4.72441	42.5197	6.29921	26.7717	3.14961	6.29921	12.5984	6.29921	50.3937	3.14961	17.3228	3.14961	17.3228	3.14961	29.9213	0	9.44882	3.14961	18.8976	4.72441	17.3228	1.5748	33.0709	14.1732	51.9685	25.1969	72.4409	3.14961	26.7717	3.14961	18.8976	7.87402	23.622	4.72441	22.0472	6.29921	34.6457	7.87402	29.9213	4.72441	56.6929	0	14.1732
LINF_070007500	8.40336	25.2101	0	16.8067	16.8067	42.0168	8.40336	8.40336	0	16.8067	0	0	8.40336	0	16.8067	8.40336	16.8067	0	16.8067	0	8.40336	16.8067	16.8067	8.40336	8.40336	0	16.8067	8.40336	50.4202	8.40336	67.2269	0	42.0168	0	0	0	0	0	33.6134	0	33.6134	8.40336	67.2269	25.2101	50.4202	0	92.437	0	67.2269
LINF_070007600	6.58979	19.7694	3.29489	4.94234	14.827	21.4168	4.94234	34.5964	8.23723	14.827	1.64745	11.5321	9.88468	4.94234	59.3081	4.94234	13.1796	1.64745	19.7694	4.94234	21.4168	13.1796	16.4745	4.94234	32.9489	14.827	13.1796	4.94234	28.0066	14.827	34.5964	11.5321	46.1285	1.64745	32.9489	6.58979	24.7117	1.64745	24.7117	4.94234	19.7694	1.64745	16.4745	14.827	41.1862	6.58979	64.2504	0	8.23723
LINF_070007700	5.36193	14.4772	1.60858	9.65147	8.57909	26.2735	6.43432	31.0992	0.536193	12.3324	3.21716	6.97051	18.7668	3.75335	23.5925	15.0134	15.5496	14.4772	30.0268	9.11528	40.7507	11.7962	22.5201	12.8686	40.2145	12.3324	35.9249	17.1582	23.5925	20.9115	36.4611	23.5925	35.3887	1.07239	12.8686	6.43432	20.3753	9.11528	26.8097	5.36193	21.4477	1.60858	12.8686	10.7239	35.9249	5.36193	23.0563	3.21716	13.941
LINF_070007800	10.929	19.1257	0	5.46448	2.73224	27.3224	0	43.7158	8.19672	35.5191	2.73224	5.46448	35.5191	5.46448	51.9126	5.46448	8.19672	5.46448	16.3934	8.19672	13.6612	2.73224	5.46448	0	38.2514	2.73224	16.3934	10.929	43.7158	16.3934	40.9836	5.46448	51.9126	5.46448	24.5902	10.929	10.929	8.19672	35.5191	0	13.6612	5.46448	32.7869	8.19672	32.7869	16.3934	57.377	5.46448	13.6612
LINF_070007900	10.0756	32.7456	0	7.55668	15.1134	15.1134	2.51889	45.34	10.0756	35.2645	5.03778	10.0756	5.03778	0	73.0479	7.55668	7.55668	0	17.6322	5.03778	22.67	10.0756	10.0756	7.55668	22.67	10.0756	5.03778	2.51889	32.7456	12.5945	17.6322	15.1134	50.3778	2.51889	17.6322	5.03778	17.6322	7.55668	22.67	2.51889	30.2267	2.51889	50.3778	17.6322	22.67	7.55668	70.529	0	27.7078
LINF_070008000	8.13786	18.5097	1.43609	11.6483	9.25483	23.9349	3.03175	46.2741	4.14872	13.8822	1.43609	4.78698	17.8714	4.30828	39.0937	8.13786	15.797	6.54221	25.8497	6.22307	30.7962	7.18047	11.1696	9.89309	33.1897	9.09526	16.7544	7.9783	25.2114	19.9457	42.285	22.1797	50.5824	3.03175	14.3609	6.22307	23.1371	5.58481	37.1789	2.87219	23.7753	1.59566	10.8505	14.9992	40.0511	9.09526	54.2524	1.59566	11.8079
LINF_070008100	3.93701	11.811	0	11.811	3.93701	35.4331	7.87402	51.1811	0	19.685	0	3.93701	19.685	7.87402	27.5591	11.811	23.622	3.93701	31.4961	7.87402	47.2441	3.93701	15.748	11.811	35.4331	0	23.622	7.87402	59.0551	11.811	43.3071	3.93701	66.9291	0	35.4331	3.93701	23.622	3.93701	23.622	0	23.622	0	31.4961	15.748	31.4961	3.93701	39.3701	0	23.622
LINF_070008200	3.52941	20	1.17647	8.23529	5.88235	23.5294	5.88235	38.8235	2.35294	18.8235	4.70588	5.88235	23.5294	4.70588	25.8824	8.23529	16.4706	4.70588	23.5294	7.05882	22.3529	3.52941	8.23529	8.23529	31.7647	8.23529	16.4706	16.4706	20	32.9412	52.9412	21.1765	47.0588	3.52941	18.8235	4.70588	21.1765	14.1176	50.5882	2.35294	25.8824	3.52941	27.0588	14.1176	38.8235	2.35294	42.3529	2.35294	9.41177
LINF_070008300	3.70828	4.94438	1.23609	14.8331	1.23609	22.2497	2.47219	67.9852	0	13.597	1.23609	3.70828	21.0136	2.47219	34.6106	12.3609	7.41656	4.94438	21.0136	3.70828	14.8331	8.65266	9.88875	4.94438	27.1941	6.18047	16.0692	2.47219	29.6663	23.4858	38.3189	30.9023	54.3881	6.18047	23.4858	7.41656	24.7219	12.3609	48.2077	2.47219	11.1248	4.94438	32.1384	13.597	54.3881	8.65266	76.6378	2.47219	11.1248
LINF_070008400	9.56938	18.1818	0	10.5263	11.4833	29.6651	4.78469	38.2775	8.61244	19.1388	1.91388	5.74163	36.3636	1.91388	36.3636	7.6555	18.1818	5.74163	20.0957	3.82775	37.3206	8.61244	11.4833	6.69857	26.7943	6.69857	16.2679	5.74163	26.7943	10.5263	44.9761	16.2679	48.8038	2.87081	30.622	4.78469	26.7943	2.87081	37.3206	1.91388	19.1388	1.91388	22.9665	11.4833	41.1483	7.6555	48.8038	2.87081	14.3541
LINF_070008500	11.976	21.5569	2.39521	19.1617	14.3713	28.7425	4.79042	41.9162	2.39521	16.7665	1.19761	9.58084	28.7425	2.39521	56.2874	13.1737	15.5689	10.7784	27.5449	7.18563	44.3114	5.98802	14.3713	13.1737	14.3713	7.18563	17.9641	4.79042	19.1617	17.9641	46.7066	10.7784	52.6946	2.39521	26.3473	4.79042	17.9641	7.18563	31.1377	1.19761	16.7665	1.19761	13.1737	4.79042	19.1617	5.98802	26.3473	2.39521	13.1737
LINF_070008600	14.0845	14.0845	1.28041	11.5237	6.40205	24.3278	3.84123	42.2535	2.56082	12.8041	1.28041	7.68246	19.2061	5.12164	37.1319	16.6453	12.8041	7.68246	28.169	12.8041	23.0474	15.3649	7.68246	12.8041	21.767	8.96287	23.0474	10.2433	25.6082	17.9257	34.5711	23.0474	61.4597	7.68246	16.6453	7.68246	25.6082	6.40205	16.6453	2.56082	8.96287	1.28041	11.5237	12.8041	38.4123	8.96287	44.8143	3.84123	11.5237
LINF_070008800	6.95652	17.3913	0	8.69565	6.95652	20.8696	0	36.5217	24.3478	24.3478	0	5.21739	26.087	5.21739	27.8261	3.47826	10.4348	1.73913	10.4348	0	19.1304	5.21739	8.69565	3.47826	31.3043	0	15.6522	10.4348	22.6087	8.69565	36.5217	1.73913	22.6087	8.69565	40	5.21739	17.3913	3.47826	40	3.47826	19.1304	3.47826	33.0435	20.8696	48.6957	6.95652	36.5217	0	10.4348
LINF_070008900	6.09756	21.3415	1.52439	9.14634	4.57317	24.3902	4.57317	22.8659	10.6707	28.9634	1.52439	4.57317	24.3902	3.04878	22.8659	9.14634	15.2439	7.62195	6.09756	7.62195	32.0122	9.14634	21.3415	15.2439	25.9146	13.7195	15.2439	19.8171	21.3415	39.6341	51.8293	27.439	54.878	1.52439	13.7195	6.09756	19.8171	13.7195	30.4878	6.09756	24.3902	3.04878	36.5854	13.7195	30.4878	10.6707	38.1098	1.52439	15.2439
LINF_070009000	0	56.0748	0	0	9.34579	56.0748	0	9.34579	9.34579	37.3832	9.34579	9.34579	9.34579	0	37.3832	0	9.34579	9.34579	28.0374	0	9.34579	28.0374	0	0	18.6916	0	37.3832	0	28.0374	0	56.0748	0	9.34579	0	28.0374	0	9.34579	9.34579	28.0374	18.6916	18.6916	0	56.0748	18.6916	74.7664	9.34579	46.729	9.34579	9.34579
LINF_070009100	6.50759	14.0998	1.0846	6.50759	10.846	15.1844	4.3384	19.5228	4.3384	15.1844	3.2538	8.67679	16.269	5.42299	43.3839	5.42299	16.269	11.9306	34.7072	10.846	28.1996	13.0152	16.269	19.5228	43.3839	13.0152	26.0304	13.0152	19.5228	16.269	35.7918	30.3688	55.3145	4.3384	10.846	8.67679	30.3688	8.67679	27.115	5.42299	11.9306	1.0846	7.59219	15.1844	32.538	5.42299	27.115	6.50759	26.0304
LINF_070009200	9.70336	14.9709	2.49515	14.1392	10.5351	21.6246	4.9903	45.4671	3.32686	13.0302	1.94067	9.42612	16.3571	5.54477	44.6354	13.0302	18.2978	6.93097	25.7832	9.70336	26.0604	8.5944	15.5254	11.644	29.9418	6.65373	18.2978	12.4757	31.328	24.397	42.6948	30.7735	65.7056	4.43582	14.1392	5.54477	19.6839	5.82201	28.2783	3.88134	14.4164	1.66343	11.3668	11.3668	29.3873	7.76268	35.2093	6.37649	16.6343
LINF_070009300	8.62069	12.931	0	4.31034	19.3966	22.6293	5.38793	40.9483	3.23276	9.69828	2.15517	10.7759	24.7845	5.38793	47.4138	17.2414	18.319	20.4741	17.2414	9.69828	26.9397	8.62069	15.0862	9.69828	23.7069	14.0086	15.0862	10.7759	23.7069	26.9397	36.6379	38.7931	48.4914	2.15517	15.0862	7.5431	23.7069	8.62069	22.6293	6.46552	8.62069	1.07759	11.8534	17.2414	32.3276	10.7759	39.8707	3.23276	16.1638
LINF_070009400	14.7541	22.9508	1.63934	11.4754	18.0328	39.3443	3.27869	44.2623	8.19672	27.8689	0	14.7541	22.9508	3.27869	50.8197	4.91803	22.9508	8.19672	37.7049	13.1148	26.2295	3.27869	11.4754	4.91803	34.4262	8.19672	19.6721	4.91803	29.5082	24.5902	36.0656	6.55738	36.0656	3.27869	18.0328	13.1148	19.6721	1.63934	21.3115	3.27869	22.9508	0	11.4754	13.1148	26.2295	4.91803	37.7049	4.91803	9.83607
LINF_070009500	15.625	21.4844	3.90625	13.6719	3.90625	13.6719	3.90625	39.0625	13.6719	31.25	0	13.6719	23.4375	5.85938	33.2031	1.95312	13.6719	0	15.625	5.85938	13.6719	1.95312	7.8125	7.8125	19.5312	1.95312	17.5781	11.7188	35.1562	9.76562	41.0156	21.4844	35.1562	1.95312	23.4375	1.95312	5.85938	5.85938	44.9219	19.5312	27.3438	3.90625	27.3438	13.6719	37.1094	17.5781	64.4531	7.8125	17.5781
LINF_070009600	18.3486	9.17431	9.17431	18.3486	9.17431	18.3486	0	55.0459	0	9.17431	0	9.17431	18.3486	0	9.17431	9.17431	9.17431	9.17431	27.5229	0	9.17431	0	9.17431	27.5229	9.17431	18.3486	9.17431	9.17431	9.17431	18.3486	36.6972	9.17431	18.3486	18.3486	55.0459	9.17431	18.3486	0	27.5229	0	27.5229	0	45.8716	36.6972	36.6972	9.17431	45.8716	0	0
LINF_070009700	12.7389	31.8471	0	6.36943	6.36943	31.8471	0	12.7389	19.1083	31.8471	0	6.36943	50.9554	6.36943	50.9554	19.1083	19.1083	12.7389	12.7389	12.7389	12.7389	6.36943	25.4777	6.36943	12.7389	25.4777	38.2166	12.7389	12.7389	6.36943	19.1083	6.36943	25.4777	6.36943	12.7389	0	19.1083	12.7389	12.7389	6.36943	31.8471	0	50.9554	12.7389	44.586	12.7389	50.9554	0	12.7389
LINF_070009800	25.4777	25.4777	0	6.36943	6.36943	19.1083	0	19.1083	38.2166	50.9554	6.36943	12.7389	12.7389	12.7389	31.8471	6.36943	12.7389	6.36943	19.1083	0	25.4777	6.36943	19.1083	6.36943	19.1083	6.36943	12.7389	6.36943	31.8471	12.7389	31.8471	25.4777	25.4777	6.36943	6.36943	6.36943	6.36943	12.7389	25.4777	0	31.8471	6.36943	50.9554	19.1083	25.4777	19.1083	44.586	6.36943	6.36943
LINF_070009900	0	30.1205	0	24.0964	6.0241	24.0964	18.0723	36.1446	12.0482	6.0241	0	12.0482	24.0964	24.0964	24.0964	0	18.0723	12.0482	12.0482	6.0241	18.0723	6.0241	0	18.0723	6.0241	6.0241	12.0482	0	18.0723	0	0	12.0482	36.1446	0	54.2169	0	36.1446	6.0241	54.2169	0	60.241	0	48.1928	18.0723	12.0482	12.0482	24.0964	6.0241	12.0482
LINF_070010000	19.2678	15.4143	0	17.341	13.4875	25.0482	7.70713	32.7553	17.341	17.341	0	15.4143	15.4143	17.341	30.8285	15.4143	21.1946	5.78035	19.2678	13.4875	25.0482	3.85357	7.70713	3.85357	7.70713	19.2678	19.2678	11.5607	15.4143	26.975	32.7553	15.4143	42.3892	9.63391	23.1214	1.92678	7.70713	5.78035	28.9017	5.78035	21.1946	7.70713	28.9017	15.4143	28.9017	21.1946	50.0963	7.70713	17.341
LINF_070010100	16.6667	30.7692	0	2.5641	19.2308	14.1026	6.41026	28.2051	21.7949	21.7949	8.97436	24.359	17.9487	8.97436	21.7949	10.2564	10.2564	7.69231	6.41026	6.41026	19.2308	15.3846	8.97436	8.97436	10.2564	16.6667	12.8205	19.2308	10.2564	28.2051	14.1026	15.3846	20.5128	2.5641	17.9487	11.5385	20.5128	17.9487	41.0256	11.5385	24.359	14.1026	46.1538	29.4872	34.6154	28.2051	43.5897	3.84615	15.3846
LINF_070010200	31.4465	31.4465	6.28931	25.1572	12.5786	6.28931	0	31.4465	18.8679	25.1572	18.8679	12.5786	6.28931	18.8679	18.8679	0	6.28931	6.28931	18.8679	12.5786	18.8679	12.5786	12.5786	6.28931	0	0	12.5786	6.28931	18.8679	12.5786	12.5786	12.5786	37.7358	12.5786	31.4465	18.8679	18.8679	18.8679	44.0252	18.8679	0	25.1572	12.5786	18.8679	12.5786	31.4465	44.0252	6.28931	18.8679
LINF_070010300	17.5294	18.7668	2.06228	20.2104	18.1481	23.7162	5.56816	43.5141	10.5176	15.4671	5.1557	12.1675	20.2104	7.83667	38.5647	12.3737	14.6422	9.69272	21.0353	8.45535	20.0041	8.45535	10.1052	10.9301	18.1481	11.1363	13.8173	12.9924	19.5917	18.7668	29.4906	22.0664	42.483	5.77439	16.9107	8.45535	15.6733	11.755	28.6657	5.77439	13.4048	9.07404	21.4477	17.1169	31.1404	17.5294	49.2885	6.18684	15.0547
LINF_070010400	12.5628	30.1508	2.51256	5.02513	2.51256	32.6633	2.51256	20.1005	10.0503	15.0754	0	7.53769	17.5879	5.02513	30.1508	25.1256	30.1508	7.53769	22.6131	22.6131	22.6131	10.0503	15.0754	5.02513	17.5879	7.53769	7.53769	7.53769	27.6382	17.5879	32.6633	25.1256	15.0754	2.51256	20.1005	0	20.1005	2.51256	15.0754	10.0503	20.1005	2.51256	20.1005	25.1256	50.2513	12.5628	60.3015	0	0
LINF_070010500	0	22.7273	0	0	0	3.78788	0	75.7576	11.3636	34.0909	0	11.3636	3.78788	3.78788	64.3939	11.3636	11.3636	0	11.3636	0	3.78788	3.78788	15.1515	0	37.8788	0	11.3636	0	37.8788	26.5152	34.0909	0	75.7576	0	15.1515	3.78788	7.57576	0	37.8788	0	41.6667	0	109.848	7.57576	34.0909	3.78788	41.6667	0	7.57576
LINF_070010600	0	22.7273	0	0	0	3.78788	0	75.7576	11.3636	34.0909	0	11.3636	3.78788	3.78788	64.3939	11.3636	11.3636	0	11.3636	0	3.78788	3.78788	15.1515	0	37.8788	0	11.3636	0	37.8788	26.5152	34.0909	0	75.7576	0	15.1515	3.78788	7.57576	0	37.8788	0	41.6667	0	109.848	7.57576	34.0909	3.78788	41.6667	0	7.57576
LINF_070010700	12.7119	12.7119	8.47458	16.9492	12.7119	21.1864	0	55.0847	4.23729	38.1356	4.23729	0	8.47458	4.23729	38.1356	12.7119	8.47458	0	16.9492	0	0	4.23729	4.23729	0	8.47458	0	21.1864	21.1864	25.4237	12.7119	21.1864	4.23729	46.6102	4.23729	16.9492	4.23729	12.7119	4.23729	72.0339	8.47458	16.9492	16.9492	46.6102	21.1864	46.6102	8.47458	80.5085	0	12.7119
LINF_070010800	10.989	27.4725	2.74725	5.49451	16.4835	41.2088	2.74725	27.4725	0	24.7253	10.989	13.7363	24.7253	10.989	41.2088	10.989	24.7253	19.2308	21.978	8.24176	30.2198	2.74725	13.7363	8.24176	16.4835	16.4835	19.2308	8.24176	10.989	5.49451	41.2088	10.989	38.4615	10.989	41.2088	16.4835	10.989	13.7363	30.2198	2.74725	10.989	2.74725	19.2308	8.24176	13.7363	5.49451	35.7143	13.7363	10.989
LINF_070010900	10.0908	10.0908	3.02725	7.06357	5.04541	16.1453	3.02725	22.1998	5.04541	11.0999	1.00908	6.05449	24.218	5.04541	26.2361	21.1907	25.227	12.109	34.3088	9.08174	28.2543	11.0999	9.08174	20.1816	47.4268	4.03633	15.1362	12.109	26.2361	20.1816	35.3179	27.2452	49.445	3.02725	23.2089	10.0908	31.2815	5.04541	21.1907	7.06357	26.2361	2.01816	11.0999	10.0908	41.3724	11.0999	29.2634	2.01816	7.06357
LINF_070011000	4.50741	10.9466	2.57566	11.5905	11.5905	22.537	2.57566	36.7032	5.15132	7.72698	4.50741	10.9466	18.0296	8.3709	41.2106	14.81	19.3175	12.2344	26.4005	8.3709	27.0444	7.72698	12.8783	12.2344	40.5666	14.1661	18.6735	14.1661	28.9762	21.8931	49.5815	32.8397	52.1571	0	8.3709	6.43915	16.7418	7.08307	38.6349	2.57566	9.01481	5.15132	15.454	14.1661	26.4005	11.5905	56.6645	3.86349	12.8783
LINF_070011100	8.88889	26.6667	0	4.44444	13.3333	17.7778	4.44444	31.1111	17.7778	26.6667	4.44444	0	48.8889	4.44444	31.1111	13.3333	0	0	22.2222	17.7778	31.1111	0	8.88889	4.44444	13.3333	13.3333	26.6667	8.88889	22.2222	17.7778	26.6667	17.7778	31.1111	13.3333	22.2222	0	31.1111	4.44444	22.2222	4.44444	31.1111	0	40	8.88889	35.5556	4.44444	71.1111	4.44444	13.3333
LINF_070011200	2.14592	15.0215	0	4.29185	10.7296	8.58369	2.14592	30.0429	2.14592	17.1674	0	6.43777	15.0215	2.14592	21.4592	21.4592	17.1674	2.14592	15.0215	6.43777	12.8755	2.14592	17.1674	6.43777	19.3133	6.43777	6.43777	2.14592	34.3348	30.0429	53.6481	32.1888	68.6695	2.14592	6.43777	4.29185	23.6051	4.29185	60.0858	2.14592	21.4592	10.7296	94.4206	12.8755	30.0429	4.29185	75.1073	0	6.43777
LINF_070011300	10.2339	14.6199	0.730994	10.2339	8.04094	21.1988	2.19298	27.7778	5.84795	13.8889	1.46199	8.77193	22.6608	3.65497	37.2807	13.8889	16.8129	5.84795	27.7778	11.6959	32.1637	10.9649	14.6199	9.50292	25.5848	7.30994	15.3509	8.04094	28.5088	32.8947	36.5497	28.5088	55.5556	2.19298	10.2339	5.11696	23.3918	5.11696	35.0877	3.65497	13.8889	3.65497	20.4678	15.3509	32.1637	10.9649	54.0936	1.46199	12.4269
LINF_070011400	5.48446	10.9689	1.82815	8.53138	12.1877	21.3285	1.82815	35.3443	5.48446	4.26569	1.21877	5.48446	15.844	4.87508	30.4692	14.0158	14.0158	7.31261	19.5003	7.922	21.9378	11.5783	9.14077	13.4065	28.0317	9.75015	16.4534	10.3595	20.1097	37.7818	43.2663	24.9848	57.2821	7.31261	23.766	14.0158	24.9848	9.14077	38.3912	3.04692	14.6252	3.04692	17.6722	23.1566	35.9537	14.0158	54.8446	3.04692	8.53138
LINF_070011500	5.21739	27.8261	0	10.4348	5.21739	31.3043	1.73913	40	10.4348	19.1304	1.73913	5.21739	22.6087	1.73913	36.5217	8.69565	12.1739	3.47826	10.4348	0	20.8696	8.69565	12.1739	8.69565	22.6087	3.47826	19.1304	5.21739	34.7826	13.913	33.0435	1.73913	29.5652	1.73913	34.7826	5.21739	29.5652	0	29.5652	13.913	19.1304	3.47826	55.6522	3.47826	43.4783	5.21739	57.3913	5.21739	22.6087
LINF_070011600	10.2564	20.5128	0	10.2564	5.12821	20.5128	0	25.641	5.12821	10.2564	5.12821	5.12821	20.5128	0	41.0256	25.641	10.2564	5.12821	35.8974	10.2564	15.3846	5.12821	15.3846	25.641	41.0256	5.12821	20.5128	5.12821	51.2821	46.1538	41.0256	30.7692	20.5128	5.12821	20.5128	15.3846	15.3846	0	41.0256	5.12821	15.3846	5.12821	35.8974	15.3846	46.1538	10.2564	35.8974	0	25.641
LINF_070011700	4	16	0	16	12	0	0	36	24	20	0	20	24	0	40	12	32	16	24	8	24	12	12	4	32	0	16	12	40	52	44	16	64	4	8	8	20	0	32	0	20	8	32	12	28	0	24	4	12
LINF_070011800	6.28931	4.71698	1.57233	11.0063	11.0063	22.0126	4.71698	40.8805	6.28931	11.0063	4.71698	15.7233	14.1509	4.71698	28.3019	9.43396	11.0063	14.1509	28.3019	4.71698	14.1509	18.8679	14.1509	6.28931	20.4403	11.0063	14.1509	17.2956	15.7233	40.8805	47.1698	22.0126	61.3208	3.14465	1.57233	4.71698	11.0063	15.7233	59.7484	6.28931	12.5786	7.86163	22.0126	18.8679	25.1572	23.5849	91.195	3.14465	6.28931
LINF_070011900	11.7754	30.7971	0	15.3986	15.3986	12.6812	2.71739	48.0072	13.587	32.6087	0.905797	11.7754	12.6812	4.52899	68.8406	8.15217	6.34058	2.71739	18.1159	0	17.2101	7.24638	7.24638	0.905797	28.9855	3.62319	11.7754	7.24638	39.8551	7.24638	22.6449	6.34058	56.1594	1.81159	18.1159	3.62319	13.587	0	31.7029	2.71739	34.4203	4.52899	31.7029	11.7754	47.1014	3.62319	57.971	2.71739	12.6812
LINF_070012000	8.95522	26.8657	2.98508	8.95522	2.98508	32.8358	5.97015	56.7164	8.95522	29.8507	0	2.98508	32.8358	2.98508	41.791	2.98508	17.9104	0	8.95522	2.98508	32.8358	2.98508	8.95522	2.98508	26.8657	0	26.8657	2.98508	35.8209	2.98508	29.8507	2.98508	35.8209	0	38.806	0	17.9104	2.98508	35.8209	2.98508	53.7313	5.97015	47.7612	20.8955	47.7612	5.97015	68.6567	2.98508	5.97015
LINF_070012100	13.4048	26.8097	0	9.83021	16.9794	18.7668	3.57462	47.3637	12.5112	33.0652	0.893655	13.4048	10.7239	4.46828	64.3432	6.25558	8.93655	4.46828	17.8731	2.68097	19.6604	6.25558	6.25558	0	25.916	4.46828	15.1921	6.25558	35.7462	5.36193	22.3414	11.6175	52.7256	0.893655	20.5541	4.46828	16.9794	0.893655	29.4906	2.68097	33.0652	5.36193	32.1716	11.6175	47.3637	2.68097	57.1939	2.68097	13.4048
LINF_070012200	5.78035	17.341	5.78035	15.4143	11.5607	21.1946	1.92678	30.8285	11.5607	9.63391	0	15.4143	9.63391	1.92678	40.4624	13.4875	13.4875	9.63391	36.6089	3.85357	17.341	7.70713	5.78035	9.63391	36.6089	1.92678	11.5607	23.1214	30.8285	17.341	48.1696	26.975	67.4374	5.78035	21.1946	5.78035	25.0482	9.63391	15.4143	1.92678	19.2678	7.70713	15.4143	17.341	40.4624	7.70713	46.2428	11.5607	21.1946
LINF_070012300	5.95238	5.95238	0	5.95238	17.8571	17.8571	0	35.7143	11.9048	59.5238	0	11.9048	17.8571	17.8571	23.8095	0	41.6667	0	23.8095	5.95238	35.7143	0	5.95238	0	23.8095	5.95238	11.9048	0	41.6667	17.8571	29.7619	29.7619	47.619	11.9048	11.9048	5.95238	11.9048	23.8095	41.6667	17.8571	35.7143	0	41.6667	5.95238	17.8571	11.9048	35.7143	0	5.95238
LINF_070012400	5.26316	31.5789	0	0	5.26316	21.0526	0	68.4211	15.7895	36.8421	0	0	21.0526	0	47.3684	0	21.0526	0	10.5263	5.26316	5.26316	5.26316	5.26316	0	31.5789	0	5.26316	0	26.3158	10.5263	57.8947	0	10.5263	5.26316	15.7895	0	36.8421	0	26.3158	0	36.8421	0	68.4211	15.7895	31.5789	0	63.1579	0	15.7895
LINF_070012500	4.81928	13.8554	1.80723	13.8554	8.43374	16.8675	3.01205	23.494	3.01205	7.83132	1.80723	9.03614	14.4578	6.0241	27.7108	13.253	19.8795	9.63855	30.7229	9.63855	34.3373	9.63855	12.0482	13.8554	36.747	9.63855	22.2892	11.4458	30.7229	24.0964	52.4096	22.2892	58.4337	1.80723	14.4578	9.03614	21.6867	6.62651	33.1325	3.01205	12.6506	6.62651	16.2651	16.8675	28.3133	9.03614	43.3735	2.40964	17.4699
LINF_070012600	6.54307	13.0861	1.09051	8.7241	10.9051	19.6292	4.36205	32.7154	5.45256	17.4482	2.18102	7.63359	23.9913	2.18102	37.0774	13.0861	15.2672	10.9051	20.7197	7.63359	31.6249	8.7241	13.0861	10.9051	34.8964	7.63359	10.9051	9.81461	25.0818	21.8103	42.53	14.1767	49.0731	5.45256	21.8103	5.45256	15.2672	3.27154	35.9869	3.27154	21.8103	4.36205	23.9913	28.3533	46.892	3.27154	50.1636	4.36205	5.45256
LINF_070012700	16.0428	32.0856	5.34759	16.0428	21.3904	16.0428	0	32.0856	10.6952	37.4332	0	0	5.34759	0	48.1283	0	10.6952	5.34759	32.0856	0	48.1283	10.6952	5.34759	0	5.34759	5.34759	26.738	5.34759	26.738	0	21.3904	5.34759	48.1283	0	5.34759	0	5.34759	10.6952	32.0856	10.6952	26.738	0	48.1283	5.34759	64.1711	21.3904	90.9091	0	5.34759
LINF_070012800	5.16351	10.327	3.44234	15.4905	10.327	15.4905	5.16351	30.9811	3.44234	5.16351	3.44234	8.60585	10.327	5.16351	22.3752	8.60585	22.3752	13.7694	34.4234	8.60585	17.2117	27.5387	10.327	25.8176	39.5869	8.60585	20.654	15.4905	20.654	25.8176	46.4716	36.1446	53.3563	1.72117	3.44234	10.327	24.0964	6.88468	34.4234	5.16351	10.327	0	5.16351	24.0964	32.7022	12.0482	20.654	10.327	15.4905
LINF_070012900	9.51626	17.4465	1.58604	8.72324	10.3093	21.4116	3.96511	70.5789	6.34417	16.6534	3.96511	7.13719	26.1697	2.37906	46.7883	3.96511	11.8953	2.37906	13.4814	3.17209	22.9976	5.55115	11.8953	5.55115	30.9278	2.37906	18.2395	7.13719	25.3767	19.0325	42.8232	15.0674	66.6138	5.55115	13.4814	3.96511	19.8255	1.58604	52.3394	3.96511	21.4116	1.58604	18.2395	11.1023	52.3394	6.34417	58.6836	0.793021	20.6186
LINF_070013000	6.28931	22.6415	2.51572	16.3522	6.28931	33.9623	5.03145	36.478	8.80503	23.8994	1.25786	6.28931	20.1258	1.25786	33.9623	13.8365	12.5786	10.0629	20.1258	10.0629	27.673	8.80503	13.8365	15.0943	23.8994	10.0629	17.6101	10.0629	28.9308	17.6101	56.6038	20.1258	47.7987	2.51572	18.8679	10.0629	22.6415	8.80503	32.7044	3.77359	21.3836	1.25786	22.6415	12.5786	25.1572	8.80503	41.5094	5.03145	13.8365
LINF_070013100	7.62155	12.8778	1.83969	11.3009	9.46124	28.6465	3.94218	38.1078	5.25624	11.0381	1.57687	8.14718	19.7109	4.99343	34.1656	9.98686	16.5572	8.40999	26.544	7.88436	31.2746	4.99343	18.3968	11.3009	29.9606	9.46124	21.025	11.0381	28.9093	24.7043	44.9409	28.3837	51.2484	4.20499	18.3968	7.88436	22.8647	6.30749	32.8515	3.41656	15.2431	2.1025	13.929	12.615	29.6978	7.88436	37.8449	3.41656	11.8265
LINF_070013200	6.66667	13.3333	0	0	6.66667	13.3333	6.66667	6.66667	0	0	0	13.3333	6.66667	0	46.6667	6.66667	0	6.66667	0	6.66667	86.6667	6.66667	20	6.66667	26.6667	6.66667	26.6667	0	26.6667	33.3333	13.3333	6.66667	20	6.66667	0	40	60	6.66667	60	0	13.3333	0	46.6667	13.3333	66.6667	6.66667	40	13.3333	40
LINF_070013300	0	7.93651	7.93651	15.873	15.873	7.93651	7.93651	55.5556	23.8095	39.6825	7.93651	0	0	7.93651	71.4286	7.93651	15.873	15.873	23.8095	7.93651	7.93651	7.93651	15.873	15.873	55.5556	0	15.873	7.93651	31.746	7.93651	15.873	31.746	23.8095	0	31.746	7.93651	15.873	7.93651	63.4921	0	7.93651	0	15.873	15.873	23.8095	7.93651	15.873	0	31.746
LINF_070013400	10.2389	20.4778	0	6.82594	10.2389	20.4778	3.41297	30.7167	10.2389	17.0648	0	10.2389	13.6519	6.82594	23.8908	0	10.2389	6.82594	6.82594	3.41297	34.1297	0	0	13.6519	20.4778	0	3.41297	17.0648	17.0648	6.82594	34.1297	6.82594	37.5427	3.41297	27.3038	6.82594	23.8908	6.82594	27.3038	3.41297	27.3038	3.41297	17.0648	20.4778	51.1945	13.6519	44.3686	0	0
LINF_070013500	5.65885	17.785	1.61681	8.89248	6.46726	17.785	2.42522	36.3783	7.27567	20.2102	5.65885	5.65885	21.827	2.42522	25.0606	13.7429	16.9766	7.27567	23.4438	6.46726	37.9952	4.04204	16.1681	11.3177	36.3783	10.5093	25.0606	11.3177	35.5699	23.4438	39.612	22.6354	50.1213	2.42522	21.0186	10.5093	31.5279	6.46726	26.6774	6.46726	21.0186	3.23363	17.785	4.85044	38.8036	8.08407	52.5465	2.42522	13.7429
LINF_070013600	2.39808	11.9904	0	7.19424	11.9904	19.1847	4.79616	35.9712	2.39808	14.3885	0	11.9904	14.3885	0	43.1655	23.9808	21.5827	0	16.7866	11.9904	28.777	2.39808	4.79616	9.59233	16.7866	4.79616	19.1847	14.3885	31.1751	26.3789	47.9616	40.7674	57.554	4.79616	19.1847	9.59233	14.3885	7.19424	38.3693	2.39808	16.7866	2.39808	14.3885	11.9904	21.5827	16.7866	40.7674	2.39808	16.7866
LINF_070013700	3.28947	32.8947	0	6.57895	9.86842	9.86842	3.28947	23.0263	9.86842	23.0263	0	9.86842	19.7368	3.28947	9.86842	6.57895	9.86842	3.28947	32.8947	9.86842	23.0263	13.1579	9.86842	6.57895	26.3158	13.1579	6.57895	0	6.57895	13.1579	39.4737	13.1579	52.6316	9.86842	32.8947	6.57895	26.3158	19.7368	49.3421	6.57895	32.8947	3.28947	16.4474	6.57895	39.4737	16.4474	55.9211	3.28947	0
LINF_070013800	3.44828	10.3448	0	3.44828	3.44828	37.931	0	41.3793	10.3448	0	0	3.44828	6.89655	3.44828	24.1379	6.89655	13.7931	6.89655	13.7931	6.89655	31.0345	10.3448	3.44828	6.89655	31.0345	0	27.5862	13.7931	34.4828	34.4828	34.4828	31.0345	55.1724	0	10.3448	3.44828	24.1379	6.89655	58.6207	13.7931	10.3448	0	24.1379	6.89655	37.931	17.2414	75.8621	6.89655	13.7931
LINF_070013900	17.8838	19.3741	0	5.96125	5.96125	19.3741	4.47094	41.7288	5.96125	29.8063	1.49031	5.96125	22.3547	5.96125	43.2191	5.96125	11.9225	1.49031	19.3741	4.47094	20.8644	7.45157	11.9225	4.47094	28.3159	4.47094	17.8838	4.47094	19.3741	13.4128	56.6319	10.4322	47.69	4.47094	20.8644	5.96125	26.8256	2.98063	23.845	1.49031	26.8256	0	56.6319	13.4128	46.1997	5.96125	40.2385	2.98063	11.9225
LINF_070014100	17.0455	11.3636	8.52273	11.3636	5.68182	17.0455	11.3636	11.3636	11.3636	8.52273	5.68182	11.3636	14.2045	17.0455	5.68182	17.0455	14.2045	19.8864	17.0455	22.7273	5.68182	48.2955	19.8864	93.75	59.6591	17.0455	11.3636	19.8864	8.52273	14.2045	11.3636	22.7273	11.3636	5.68182	22.7273	11.3636	17.0455	34.0909	42.6136	8.52273	5.68182	25.5682	14.2045	14.2045	8.52273	25.5682	19.8864	2.84091	14.2045
LINF_070014200	23.4506	13.4003	10.0503	16.7504	16.7504	18.4255	0	23.4506	15.0754	16.7504	3.35008	21.7755	11.7253	5.02513	31.8258	18.4255	21.7755	10.0503	10.0503	3.35008	15.0754	16.7504	5.02513	13.4003	16.7504	8.37521	13.4003	15.0754	16.7504	26.8007	25.1256	41.876	28.4757	11.7253	21.7755	13.4003	16.7504	10.0503	28.4757	10.0503	23.4506	16.7504	21.7755	20.1005	35.1759	16.7504	41.876	3.35008	25.1256
LINF_070014300	0	0	0	38.4615	0	0	0	0	0	0	0	38.4615	38.4615	0	38.4615	0	0	0	38.4615	0	0	0	0	38.4615	0	0	0	0	38.4615	0	115.385	0	115.385	0	0	0	76.9231	0	0	0	76.9231	0	76.9231	76.9231	0	0	38.4615	0	38.4615
LINF_070014400	8.3022	17.0195	0.83022	3.32088	11.208	16.6044	3.32088	40.2657	8.3022	15.7742	3.32088	12.4533	18.2648	5.39643	60.6061	10.3778	14.944	5.81154	20.7555	7.47198	53.5492	8.3022	13.2835	9.96264	25.7368	13.2835	29.0577	11.6231	49.8132	26.567	29.8879	9.96264	63.5118	4.56621	29.4728	3.32088	10.3778	3.73599	19.0951	3.32088	18.68	2.90577	12.4533	6.64176	32.7937	5.81154	31.9635	3.73599	21.1706
LINF_070014500	6.57562	21.7501	0	6.57562	12.6454	8.59889	1.01163	49.0642	5.56399	8.59889	3.54072	17.7036	21.7501	2.52908	75.3667	11.128	9.1047	2.52908	29.8432	7.08144	42.9944	9.1047	13.1512	4.04654	27.3141	11.128	11.6338	11.128	57.6631	25.7967	17.7036	10.1163	85.4831	0.505817	30.349	4.55235	10.1163	1.51745	15.6803	1.51745	13.6571	2.52908	12.1396	5.05817	35.4072	5.05817	27.8199	3.54072	28.8316
LINF_070014600	5.9778	17.0794	0.426985	7.68574	9.39368	7.68574	2.13493	46.1144	5.55081	8.11272	2.56191	14.0905	11.1016	4.26985	77.7114	11.9556	10.2477	7.68574	29.462	8.96669	43.5525	11.9556	14.5175	6.83177	41.8446	9.82067	11.1016	4.69684	61.9129	22.6302	19.6413	12.3826	83.2622	1.28096	26.9001	3.41588	9.82067	4.69684	18.3604	2.56191	12.8096	0.853971	11.5286	7.25875	31.5969	6.40478	29.035	2.13493	24.3382
LINF_070014700	5.49451	27.4725	0	5.49451	21.978	21.978	16.4835	43.956	21.978	16.4835	0	0	16.4835	0	32.967	5.49451	10.989	0	16.4835	10.989	38.4615	0	43.956	27.4725	38.4615	0	10.989	16.4835	16.4835	16.4835	21.978	0	49.4505	16.4835	21.978	0	21.978	0	27.4725	10.989	38.4615	0	43.956	27.4725	27.4725	0	60.4396	0	16.4835
LINF_070014800	7.45763	6.77966	3.38983	4.0678	10.8475	26.4407	3.38983	21.0169	5.42373	15.5932	2.71186	3.38983	12.2034	3.38983	23.0508	19.661	20.339	15.5932	34.5763	8.81356	37.9661	12.2034	21.0169	24.4068	45.4237	8.81356	22.3729	12.8814	24.4068	23.0508	42.7119	26.4407	48.1356	3.38983	10.1695	10.8475	22.3729	25.0847	71.8644	4.0678	19.661	1.35593	16.9492	11.5254	21.6949	4.74576	28.4746	2.71186	4.74576
LINF_070014900	2.66667	10.6667	0	8	2.66667	8	0	18.6667	10.6667	13.3333	0	13.3333	5.33333	5.33333	32	13.3333	8	5.33333	32	13.3333	45.3333	10.6667	13.3333	0	21.3333	2.66667	29.3333	5.33333	16	13.3333	29.3333	10.6667	40	0	24	8	21.3333	0	29.3333	0	26.6667	0	37.3333	16	37.3333	18.6667	53.3333	0	8
LINF_070015000	5.8997	11.7994	1.47493	11.7994	8.84956	23.5988	2.94985	24.3363	5.8997	17.6991	3.68732	6.63717	20.649	5.16224	30.236	10.3245	28.7611	14.0118	26.5487	11.7994	40.5605	4.42478	16.9617	14.7493	27.2861	7.37463	23.5988	13.2743	28.0236	15.4867	33.9233	14.0118	44.2478	4.42478	14.0118	7.37463	17.6991	9.58702	23.5988	7.37463	19.174	7.37463	31.7109	14.0118	30.236	8.11209	36.8732	2.94985	20.649
LINF_070015100	6.29921	9.44882	4.72441	6.29921	9.44882	4.72441	1.5748	15.748	4.72441	15.748	4.72441	7.87402	15.748	3.14961	25.1969	20.4724	17.3228	12.5984	23.622	11.0236	23.622	14.1732	22.0472	6.29921	36.2205	6.29921	18.8976	7.87402	18.8976	20.4724	37.7953	17.3228	50.3937	1.5748	9.44882	9.44882	12.5984	15.748	37.7953	17.3228	45.6693	14.1732	29.9213	12.5984	50.3937	7.87402	31.4961	3.14961	3.14961
LINF_070015200	13.5135	23.6486	6.75676	10.1351	0	20.2703	6.75676	54.0541	27.027	33.7838	3.37838	3.37838	16.8919	0	40.5405	0	10.1351	3.37838	6.75676	0	30.4054	3.37838	0	16.8919	16.8919	6.75676	0	6.75676	40.5405	10.1351	20.2703	3.37838	33.7838	6.75676	16.8919	13.5135	20.2703	0	37.1622	10.1351	33.7838	0	54.0541	10.1351	47.2973	3.37838	70.9459	3.37838	13.5135
LINF_070015300	7.66284	21.3465	3.83142	8.21018	8.75753	22.9885	2.73673	42.1456	6.0208	13.6836	2.73673	8.75753	13.6836	6.56814	26.8199	14.231	22.4412	16.9677	29.5567	11.4943	21.8938	9.30487	18.6097	16.4204	26.8199	9.30487	20.7991	12.0416	27.9146	25.7252	45.977	26.2726	44.8823	4.37876	14.231	6.56814	22.4412	4.92611	26.8199	4.37876	13.1363	4.37876	10.3996	13.6836	32.2934	10.9469	34.4828	6.0208	9.30487
LINF_070015400	0	11.8694	2.96736	8.90208	20.7715	11.8694	2.96736	50.4451	5.93472	5.93472	2.96736	11.8694	20.7715	11.8694	23.7389	29.6736	8.90208	20.7715	23.7389	5.93472	29.6736	26.7062	29.6736	14.8368	32.6409	8.90208	14.8368	5.93472	14.8368	38.5757	20.7715	44.5104	38.5757	0	5.93472	8.90208	26.7062	14.8368	35.6083	2.96736	5.93472	5.93472	11.8694	17.8042	26.7062	14.8368	35.6083	14.8368	26.7062
LINF_070015500	7.33707	20.7164	0.863185	8.63185	9.06344	18.1269	4.74752	42.2961	5.17911	17.2637	4.31593	6.0423	19.8533	3.88433	37.9801	9.92663	18.1269	6.47389	28.4851	5.17911	38.8433	10.3582	15.5373	10.7898	29.7799	7.76867	18.5585	10.3582	30.6431	25.0324	39.2749	15.9689	48.77	4.74752	18.9901	5.17911	29.3483	6.47389	29.3483	3.02115	21.5796	4.31593	14.6741	12.9478	24.6008	6.47389	45.7488	3.02115	15.1057
LINF_070015600	2.96736	26.7062	2.96736	5.93472	5.93472	26.7062	0	38.5757	2.96736	20.7715	0	0	29.6736	5.93472	23.7389	2.96736	8.90208	0	11.8694	5.93472	20.7715	5.93472	11.8694	8.90208	32.6409	2.96736	5.93472	8.90208	38.5757	20.7715	44.5104	8.90208	44.5104	5.93472	41.543	0	11.8694	11.8694	23.7389	2.96736	35.6083	0	32.6409	11.8694	53.4125	14.8368	71.2166	5.93472	17.8042
LINF_070015700	8.98693	15.1144	0.816993	8.57843	17.1569	26.1438	4.08497	52.6961	4.08497	10.6209	0.408497	8.57843	20.8333	6.53595	51.0621	10.2124	15.5229	6.53595	25.3268	5.71895	19.6078	8.98693	13.8889	10.2124	29.0033	6.12745	18.3824	7.35294	29.4118	24.1013	44.1176	28.1863	65.768	2.04248	12.2549	8.98693	18.3824	7.35294	30.6373	4.08497	9.39542	2.45098	12.6634	11.4379	27.7778	9.39542	46.1601	4.08497	19.6078
LINF_070015800	8.6558	14.2566	0.509165	14.2566	8.14664	22.4033	4.58249	35.6415	4.07332	12.22	2.54582	7.63748	20.8758	5.09165	30.0407	11.2016	23.9308	11.7108	29.5316	12.7291	32.0774	10.6925	14.2566	16.2933	34.6232	9.67413	12.22	11.2016	24.4399	20.3666	42.2607	23.9308	51.9348	2.54582	14.2566	7.12831	15.7841	6.10998	39.7149	1.5275	14.7658	4.07332	12.7291	14.7658	28.5132	9.67413	39.2057	4.58249	10.6925
LINF_070015900	1.76367	0.881834	0.881834	7.93651	11.4638	14.9912	4.40917	50.2645	2.6455	13.2275	4.40917	3.52734	15.873	5.29101	37.9189	9.70018	17.6367	5.29101	19.4004	9.70018	26.455	16.7549	12.3457	10.582	38.8007	7.05467	14.1093	7.05467	19.4004	13.2275	40.5644	14.9912	52.9101	1.76367	13.2275	4.40917	19.4004	13.2275	52.9101	2.6455	13.2275	7.93651	29.1005	14.1093	22.0459	22.9277	97.0018	0	5.29101
LINF_070016000	12.5142	18.2025	2.27531	14.7895	20.4778	20.4778	3.41297	21.6155	9.10125	12.5142	2.27531	9.10125	20.4778	3.41297	38.6803	10.2389	19.3402	14.7895	28.4414	3.41297	19.3402	13.6519	12.5142	17.0648	39.818	9.10125	17.0648	9.10125	19.3402	15.9272	44.3686	26.1661	50.0569	5.68828	11.3766	9.10125	12.5142	3.41297	28.4414	2.27531	12.5142	5.68828	20.4778	10.2389	36.405	7.96359	56.8828	1.13766	20.4778
LINF_070016100	16.9492	33.8983	0	8.47458	0	42.3729	8.47458	25.4237	8.47458	25.4237	8.47458	0	25.4237	0	59.322	0	0	0	25.4237	0	16.9492	0	8.47458	0	25.4237	0	8.47458	16.9492	33.8983	25.4237	33.8983	16.9492	50.8475	0	16.9492	0	33.8983	0	42.3729	8.47458	8.47458	0	42.3729	25.4237	76.2712	16.9492	76.2712	0	8.47458
LINF_070016200	5.8651	35.1906	0	0	0	14.6628	0	8.79765	5.8651	5.8651	0	5.8651	26.393	5.8651	11.7302	2.93255	11.7302	2.93255	2.93255	0	14.6628	2.93255	8.79765	2.93255	11.7302	2.93255	11.7302	0	11.7302	17.5953	35.1906	2.93255	14.6628	0	11.7302	0	8.79765	0	23.4604	2.93255	26.393	2.93255	23.4604	85.044	105.572	17.5953	111.437	0	2.93255
LINF_070016300	2.74725	21.978	0	0	8.24176	10.989	2.74725	16.4835	2.74725	16.4835	5.49451	10.989	13.7363	2.74725	10.989	21.978	13.7363	0	30.2198	10.989	30.2198	13.7363	8.24176	5.49451	30.2198	0	16.4835	2.74725	8.24176	21.978	30.2198	13.7363	38.4615	0	13.7363	0	19.2308	0	43.956	2.74725	24.7253	2.74725	43.956	65.9341	79.6703	32.967	93.4066	0	5.49451
LINF_070016400	12.3457	12.3457	0	0	0	37.037	12.3457	49.3827	6.17284	43.2099	12.3457	6.17284	30.8642	0	49.3827	0	0	0	24.6914	0	12.3457	6.17284	49.3827	0	18.5185	6.17284	30.8642	0	30.8642	12.3457	12.3457	6.17284	30.8642	0	12.3457	12.3457	18.5185	0	30.8642	6.17284	49.3827	12.3457	30.8642	24.6914	49.3827	18.5185	104.938	0	18.5185
LINF_070016500	8.20345	26.251	1.64069	8.20345	4.10172	32.8138	5.74241	27.8917	5.74241	22.1493	1.64069	5.74241	17.2272	5.74241	44.2986	5.74241	17.2272	7.3831	21.329	8.20345	31.1731	4.10172	10.6645	8.20345	31.9934	9.02379	14.7662	14.7662	27.8917	11.4848	41.8376	17.2272	48.4003	3.28138	15.5865	6.56276	23.79	4.92207	25.4307	0.820345	17.2272	2.46103	20.5086	13.9459	46.7596	14.7662	46.7596	1.64069	22.9696
LINF_070016600	8.69565	17.3913	0	8.69565	0	17.3913	0	17.3913	17.3913	26.087	17.3913	8.69565	17.3913	0	52.1739	17.3913	0	17.3913	26.087	0	60.8696	17.3913	8.69565	8.69565	0	8.69565	43.4783	0	17.3913	0	43.4783	0	26.087	0	17.3913	17.3913	17.3913	8.69565	34.7826	0	8.69565	0	43.4783	8.69565	26.087	26.087	60.8696	0	8.69565
LINF_070016700	0	10.6952	0	16.0428	5.34759	18.7166	5.34759	53.4759	10.6952	2.6738	5.34759	5.34759	16.0428	5.34759	21.3904	18.7166	10.6952	26.738	37.4332	10.6952	13.369	13.369	10.6952	21.3904	50.8021	2.6738	18.7166	13.369	29.4118	10.6952	26.738	29.4118	64.1711	5.34759	10.6952	21.3904	21.3904	16.0428	21.3904	2.6738	5.34759	2.6738	5.34759	21.3904	37.4332	8.02139	37.4332	16.0428	8.02139
LINF_070016800	9.85222	9.85222	0	9.85222	19.7044	19.7044	4.92611	29.5567	4.92611	24.6305	0	0	44.335	0	44.335	4.92611	19.7044	9.85222	19.7044	0	19.7044	4.92611	14.7783	14.7783	39.4089	4.92611	24.6305	0	24.6305	24.6305	39.4089	14.7783	39.4089	9.85222	19.7044	19.7044	14.7783	14.7783	14.7783	0	9.85222	0	9.85222	9.85222	39.4089	9.85222	19.7044	9.85222	14.7783
LINF_070016900	12.3457	6.17284	0	18.5185	30.8642	18.5185	9.25926	27.7778	9.25926	12.3457	3.08642	6.17284	15.4321	9.25926	37.037	18.5185	24.6914	12.3457	15.4321	6.17284	18.5185	6.17284	12.3457	18.5185	21.6049	6.17284	12.3457	6.17284	15.4321	30.8642	46.2963	37.037	55.5556	3.08642	9.25926	6.17284	24.6914	9.25926	30.8642	6.17284	3.08642	3.08642	12.3457	15.4321	18.5185	9.25926	58.642	6.17284	27.7778
LINF_070017000	11.254	39.3891	0	7.23473	8.84244	37.7814	2.41158	44.2122	10.4502	40.1929	0.803859	4.82315	28.9389	4.01929	45.8199	4.01929	18.4887	0.803859	13.6656	0.803859	15.2733	4.82315	8.84244	2.41158	36.1736	5.62701	18.4887	4.01929	39.3891	8.03858	32.9582	5.62701	33.7621	3.21543	23.3119	3.21543	18.4887	2.41158	28.135	3.21543	23.3119	8.84244	54.6624	11.254	37.7814	9.6463	56.2701	1.60772	21.7042
LINF_070017100	0	0	0	8.62069	25.8621	34.4828	0	43.1034	0	0	8.62069	8.62069	34.4828	17.2414	43.1034	0	17.2414	8.62069	17.2414	0	8.62069	25.8621	25.8621	25.8621	34.4828	17.2414	60.3448	8.62069	34.4828	8.62069	43.1034	17.2414	77.5862	8.62069	25.8621	0	0	0	8.62069	25.8621	34.4828	0	8.62069	0	60.3448	8.62069	60.3448	0	8.62069
LINF_070017200	9.72763	23.3463	3.89105	5.83658	19.4553	38.9105	9.72763	44.7471	3.89105	15.5642	0	11.6732	27.2374	5.83658	46.6926	9.72763	13.6187	5.83658	29.1829	3.89105	19.4553	7.7821	7.7821	5.83658	11.6732	5.83658	27.2374	15.5642	25.2918	15.5642	31.1284	23.3463	52.5292	3.89105	11.6732	3.89105	17.5097	1.94552	25.2918	3.89105	17.5097	3.89105	15.5642	9.72763	40.856	13.6187	44.7471	3.89105	23.3463
LINF_070017300	22.2222	15.5556	0	0	4.44444	20	4.44444	22.2222	8.88889	4.44444	2.22222	2.22222	17.7778	4.44444	51.1111	20	20	6.66667	13.3333	4.44444	13.3333	17.7778	6.66667	22.2222	22.2222	8.88889	28.8889	13.3333	24.4444	28.8889	60	20	48.8889	8.88889	11.1111	6.66667	26.6667	0	40	6.66667	20	4.44444	24.4444	13.3333	26.6667	2.22222	37.7778	11.1111	15.5556
LINF_070017400	5.95948	16.6865	0	8.34327	11.919	26.2217	7.15137	41.7163	10.7271	19.0703	7.15137	8.34327	23.8379	7.15137	48.8677	9.53516	15.4946	3.57569	8.34327	5.95948	30.9893	5.95948	4.76758	2.38379	17.8784	3.57569	21.4541	14.3027	29.7974	8.34327	39.3325	10.7271	57.211	3.57569	9.53516	4.76758	25.0298	4.76758	44.1001	10.7271	20.2622	7.15137	33.3731	15.4946	28.6055	9.53516	67.938	2.38379	10.7271
LINF_070017500	2.39808	52.7578	0	7.19424	23.9808	40.7674	4.79616	38.3693	9.59233	38.3693	2.39808	16.7866	23.9808	0	26.3789	4.79616	7.19424	0	16.7866	0	14.3885	9.59233	7.19424	9.59233	26.3789	7.19424	11.9904	4.79616	9.59233	4.79616	38.3693	0	33.5731	2.39808	40.7674	14.3885	43.1655	7.19424	35.9712	2.39808	33.5731	9.59233	33.5731	14.3885	26.3789	2.39808	40.7674	4.79616	9.59233
LINF_070017600	13.1579	13.1579	0	6.57895	9.86842	16.4474	3.28947	46.0526	6.57895	3.28947	0	13.1579	19.7368	3.28947	19.7368	9.86842	39.4737	3.28947	19.7368	6.57895	19.7368	3.28947	19.7368	3.28947	23.0263	6.57895	23.0263	6.57895	39.4737	13.1579	26.3158	19.7368	52.6316	6.57895	6.57895	6.57895	23.0263	16.4474	39.4737	0	16.4474	6.57895	39.4737	19.7368	36.1842	9.86842	69.0789	0	13.1579
LINF_070017700	9.70874	0	9.70874	0	9.70874	29.1262	0	9.70874	9.70874	38.835	0	0	9.70874	9.70874	9.70874	0	0	0	48.5437	0	29.1262	9.70874	9.70874	0	58.2524	0	29.1262	0	19.4175	29.1262	19.4175	29.1262	67.9612	0	0	0	19.4175	9.70874	67.9612	9.70874	9.70874	19.4175	106.796	9.70874	0	0	58.2524	0	0
LINF_070017800	9.43396	47.1698	0	9.43396	0	84.9057	0	66.0377	18.8679	37.7358	9.43396	18.8679	37.7358	0	18.8679	0	28.3019	0	9.43396	9.43396	0	9.43396	18.8679	0	0	9.43396	18.8679	0	9.43396	9.43396	141.509	0	37.7358	0	18.8679	0	9.43396	0	37.7358	0	18.8679	0	9.43396	0	0	0	9.43396	0	18.8679
LINF_070017900	8.28729	16.5746	8.28729	22.0994	22.0994	19.337	2.76243	52.4862	8.28729	16.5746	2.76243	5.52486	13.8122	8.28729	35.9116	2.76243	5.52486	8.28729	16.5746	8.28729	13.8122	8.28729	2.76243	2.76243	13.8122	5.52486	19.337	2.76243	33.1492	11.0497	46.9613	27.6243	58.011	8.28729	16.5746	11.0497	13.8122	0	33.1492	5.52486	19.337	5.52486	41.4365	13.8122	33.1492	11.0497	74.5856	0	8.28729
LINF_070018000	8.69565	17.3913	0	8.69565	8.69565	20.2899	2.89855	43.4783	5.7971	17.3913	0	5.7971	11.5942	2.89855	34.7826	8.69565	17.3913	8.69565	23.1884	2.89855	26.087	5.7971	14.4928	5.7971	20.2899	8.69565	11.5942	8.69565	23.1884	37.6812	46.3768	14.4928	69.5652	0	11.5942	0	2.89855	5.7971	23.1884	11.5942	46.3768	14.4928	23.1884	14.4928	43.4783	14.4928	89.8551	2.89855	14.4928
LINF_070018100	15.625	26.0417	1.73611	10.4167	8.68056	22.5694	8.68056	52.0833	13.8889	17.3611	3.47222	10.4167	17.3611	8.68056	36.4583	5.20833	10.4167	1.73611	22.5694	6.94444	22.5694	5.20833	5.20833	5.20833	22.5694	1.73611	19.0972	6.94444	36.4583	10.4167	48.6111	10.4167	55.5556	5.20833	34.7222	8.68056	19.0972	1.73611	31.25	3.47222	13.8889	6.94444	29.5139	17.3611	36.4583	5.20833	52.0833	5.20833	19.0972
LINF_070018200	28.4091	45.4545	5.68182	11.3636	5.68182	11.3636	0	22.7273	5.68182	28.4091	0	0	17.0455	5.68182	22.7273	0	22.7273	0	17.0455	5.68182	17.0455	11.3636	17.0455	5.68182	5.68182	5.68182	28.4091	5.68182	22.7273	5.68182	56.8182	5.68182	22.7273	5.68182	56.8182	5.68182	51.1364	5.68182	17.0455	11.3636	34.0909	5.68182	62.5	11.3636	22.7273	11.3636	62.5	0	17.0455
LINF_070018300	9.83478	23.2101	1.57356	13.7687	11.4083	27.144	3.93391	42.4862	9.83478	18.4894	3.14713	10.2282	32.2581	9.83478	53.1078	8.26121	20.0629	8.6546	22.0299	7.08104	25.9638	8.26121	9.83478	10.2282	28.7175	8.6546	20.0629	9.44139	30.2911	20.8497	29.5043	14.9489	38.1589	4.72069	18.8828	5.90086	16.5224	5.90086	31.4713	3.54052	18.8828	5.50747	19.6696	9.04799	38.1589	7.86782	49.1739	8.6546	16.5224
LINF_070018400	14.2566	42.7699	0	12.22	10.1833	46.8432	6.10998	38.6965	14.2566	50.9165	6.10998	16.2933	42.7699	2.03666	36.6599	6.10998	22.4033	2.03666	16.2933	2.03666	22.4033	4.07332	10.1833	8.14664	24.4399	10.1833	12.22	10.1833	18.3299	12.22	24.4399	8.14664	38.6965	6.10998	22.4033	0	12.22	6.10998	16.2933	12.22	20.3666	6.10998	32.5866	12.22	34.6232	6.10998	26.4766	2.03666	22.4033
LINF_080005000	14.1903	18.3639	0.834725	15.8598	17.5292	17.5292	6.6778	43.4057	18.3639	21.7028	4.17362	15.025	13.3556	5.00835	39.2321	13.3556	9.18197	1.66945	25.0417	10.0167	14.1903	5.00835	0.834725	2.50417	9.18197	3.3389	5.84307	12.5209	20.0334	23.3723	26.7112	14.1903	42.571	1.66945	11.6861	3.3389	11.6861	7.51252	51.7529	5.84307	25.0417	15.025	55.0918	20.0334	34.2237	29.2154	81.803	0.834725	9.18197
LINF_080005100	21.978	29.304	0	7.32601	10.989	14.652	3.663	25.641	14.652	36.63	0	21.978	7.32601	14.652	25.641	14.652	10.989	18.315	14.652	0	18.315	18.315	18.315	18.315	25.641	7.32601	25.641	7.32601	3.663	10.989	18.315	10.989	18.315	7.32601	21.978	10.989	36.63	7.32601	18.315	7.32601	29.304	7.32601	10.989	10.989	21.978	18.315	40.293	18.315	62.2711
LINF_080005200	4.65116	18.6047	9.30233	4.65116	13.9535	13.9535	4.65116	41.8605	27.907	32.5581	4.65116	23.2558	32.5581	4.65116	27.907	4.65116	9.30233	9.30233	0	9.30233	9.30233	4.65116	4.65116	13.9535	13.9535	4.65116	13.9535	18.6047	18.6047	13.9535	13.9535	4.65116	32.5581	9.30233	13.9535	0	13.9535	0	55.814	18.6047	46.5116	4.65116	74.4186	18.6047	41.8605	0	60.4651	0	23.2558
LINF_080005300	13.1004	4.36681	0	13.1004	21.8341	21.8341	17.4672	30.5677	21.8341	0	0	8.73362	21.8341	4.36681	21.8341	8.73362	4.36681	13.1004	21.8341	17.4672	13.1004	13.1004	13.1004	8.73362	26.2009	8.73362	8.73362	8.73362	30.5677	26.2009	30.5677	17.4672	61.1354	4.36681	21.8341	0	21.8341	4.36681	30.5677	8.73362	17.4672	4.36681	8.73362	26.2009	39.3013	21.8341	65.5022	4.36681	21.8341
LINF_080005400	26.6667	0	0	0	0	13.3333	0	26.6667	13.3333	40	0	0	26.6667	13.3333	26.6667	0	53.3333	0	26.6667	0	26.6667	13.3333	13.3333	26.6667	13.3333	0	0	13.3333	26.6667	13.3333	13.3333	13.3333	40	26.6667	40	0	0	0	26.6667	13.3333	40	13.3333	53.3333	40	66.6667	0	80	0	0
LINF_080005500	10.8108	10.8108	5.40541	10.8108	21.6216	21.6216	10.8108	21.6216	16.2162	27.027	5.40541	5.40541	32.4324	5.40541	54.0541	10.8108	5.40541	0	10.8108	0	10.8108	0	10.8108	0	16.2162	0	5.40541	5.40541	5.40541	37.8378	48.6486	10.8108	32.4324	10.8108	32.4324	5.40541	32.4324	5.40541	48.6486	16.2162	21.6216	10.8108	48.6486	10.8108	48.6486	27.027	37.8378	10.8108	10.8108
LINF_080005600	17.4881	9.53895	3.17965	6.3593	4.76947	11.1288	4.76947	36.566	11.1288	11.1288	6.3593	6.3593	14.3084	9.53895	33.3863	11.1288	12.7186	7.94913	23.8474	6.3593	14.3084	6.3593	7.94913	12.7186	27.027	6.3593	11.1288	7.94913	22.2576	15.8983	38.1558	14.3084	47.6948	9.53895	14.3084	1.58983	19.0779	7.94913	38.1558	12.7186	19.0779	9.53895	38.1558	17.4881	22.2576	12.7186	92.2099	6.3593	19.0779
LINF_080005700	17.321	18.4758	2.30947	19.6305	9.23788	19.6305	4.61894	43.8799	9.23788	17.321	4.61894	8.08314	9.23788	9.23788	38.1062	2.30947	25.4042	4.61894	16.1663	2.30947	25.4042	8.08314	10.3926	10.3926	17.321	8.08314	8.08314	11.5473	27.7136	19.6305	24.2494	23.0947	57.7367	4.61894	19.6305	3.4642	12.7021	5.77367	23.0947	8.08314	17.321	8.08314	42.7252	21.94	43.8799	9.23788	61.2009	3.4642	3.4642
LINF_080005800	10.5914	13.2392	2.64784	13.2392	12.3566	28.2436	4.41306	55.6046	15.0044	17.6523	1.76523	9.70874	22.0653	5.29568	53.8394	7.0609	12.3566	5.29568	13.2392	7.0609	19.4175	9.70874	10.5914	6.17829	19.4175	6.17829	10.5914	10.5914	20.3001	17.6523	38.835	12.3566	51.1915	9.70874	22.0653	8.82612	18.5349	7.0609	27.361	6.17829	18.5349	4.41306	33.5393	20.3001	36.1871	11.474	62.6655	3.53045	18.5349
LINF_080005900	11.0865	26.6075	4.43459	11.0865	4.43459	17.7384	4.43459	26.6075	4.43459	28.8248	0	2.2173	13.3038	11.0865	48.7805	13.3038	11.0865	8.86918	19.9557	6.65189	28.8248	6.65189	8.86918	6.65189	15.5211	4.43459	11.0865	13.3038	33.2594	8.86918	31.0421	22.1729	50.9978	4.43459	24.3902	6.65189	15.5211	15.5211	33.2594	0	19.9557	6.65189	35.4767	19.9557	46.5632	2.2173	46.5632	8.86918	11.0865
LINF_080006000	7.77605	1.55521	3.11042	12.4417	13.9969	12.4417	6.22084	51.3219	7.77605	15.5521	0	7.77605	9.33126	6.22084	40.4355	13.9969	21.7729	17.1073	31.1042	6.22084	20.2177	15.5521	17.1073	13.9969	31.1042	10.8865	15.5521	10.8865	21.7729	34.2146	29.549	29.549	40.4355	1.55521	10.8865	6.22084	15.5521	20.2177	32.6594	1.55521	18.6625	6.22084	18.6625	27.9938	26.4386	17.1073	55.9876	1.55521	9.33126
LINF_080006100	14.8148	29.6296	3.7037	14.8148	14.8148	51.8519	3.7037	37.037	3.7037	11.1111	0	0	7.40741	7.40741	37.037	0	11.1111	7.40741	33.3333	11.1111	11.1111	7.40741	11.1111	3.7037	55.5556	0	25.9259	14.8148	22.2222	22.2222	29.6296	11.1111	48.1481	7.40741	33.3333	11.1111	29.6296	7.40741	22.2222	11.1111	29.6296	0	22.2222	14.8148	14.8148	0	44.4444	0	11.1111
LINF_080006200	6.08696	17.3913	1.73913	11.3043	7.82609	14.7826	1.73913	32.1739	2.6087	8.69565	0	4.34783	18.2609	6.95652	26.087	17.3913	12.1739	8.69565	34.7826	10.4348	37.3913	13.0435	17.3913	15.6522	28.6957	17.3913	21.7391	11.3043	36.5217	23.4783	31.3043	22.6087	46.087	5.21739	11.3043	6.08696	19.1304	6.95652	26.087	5.21739	20.8696	3.47826	13.0435	6.08696	20	13.0435	26.9565	6.08696	14.7826
LINF_080006300	13.6752	17.094	3.4188	13.6752	11.9658	30.7692	1.7094	34.188	10.2564	17.094	3.4188	18.8034	20.5128	13.6752	47.8632	5.12821	11.9658	11.9658	13.6752	8.54701	17.094	15.3846	18.8034	20.5128	34.188	8.54701	11.9658	13.6752	10.2564	25.641	30.7692	13.6752	41.0256	8.54701	13.6752	13.6752	23.9316	10.2564	32.4786	10.2564	10.2564	5.12821	8.54701	10.2564	34.188	11.9658	39.3162	6.83761	15.3846
LINF_080006400	10.3175	17.4603	0.793651	14.2857	17.4603	30.9524	2.38095	44.4444	7.14286	12.6984	1.5873	16.6667	21.4286	3.96825	44.4444	7.93651	16.6667	5.55556	15.0794	11.1111	28.5714	11.1111	15.0794	5.55556	23.0159	7.93651	21.4286	11.9048	25.3968	20.6349	34.127	19.0476	59.5238	0.793651	18.254	6.34921	20.6349	6.34921	33.3333	2.38095	7.93651	5.55556	15.873	16.6667	32.5397	6.34921	51.5873	3.96825	8.73016
LINF_080006500	7.69231	30.7692	0	15.3846	1.92308	38.4615	3.84615	36.5385	7.69231	5.76923	3.84615	9.61538	23.0769	5.76923	55.7692	13.4615	21.1538	11.5385	26.9231	5.76923	32.6923	5.76923	11.5385	13.4615	44.2308	9.61538	26.9231	19.2308	30.7692	19.2308	34.6154	19.2308	44.2308	1.92308	25	0	11.5385	3.84615	15.3846	1.92308	11.5385	3.84615	17.3077	21.1538	23.0769	7.69231	38.4615	0	7.69231
LINF_080006600	21.4592	8.58369	8.58369	17.1674	21.4592	17.1674	8.58369	51.5021	12.8755	8.58369	12.8755	8.58369	21.4592	0	51.5021	17.1674	12.8755	8.58369	47.2103	0	21.4592	4.29185	4.29185	17.1674	47.2103	12.8755	12.8755	12.8755	25.7511	12.8755	25.7511	30.0429	38.6266	4.29185	21.4592	4.29185	21.4592	4.29185	25.7511	12.8755	8.58369	4.29185	17.1674	0	12.8755	0	12.8755	12.8755	0
LINF_080006700	17.0807	13.9752	1.55279	21.7391	17.0807	37.2671	4.65838	54.3478	3.10559	10.8696	4.65838	13.9752	17.0807	13.9752	49.6894	6.21118	17.0807	10.8696	37.2671	3.10559	24.8447	12.4224	15.528	6.21118	20.1863	6.21118	13.9752	13.9752	31.0559	12.4224	29.5031	15.528	38.8199	0	10.8696	6.21118	17.0807	4.65838	23.2919	4.65838	17.0807	1.55279	15.528	4.65838	23.2919	7.76398	41.9255	12.4224	34.1615
LINF_080006800	3.40136	23.8095	0	0	0	23.8095	0	30.6122	6.80272	37.415	3.40136	17.0068	30.6122	0	51.0204	6.80272	10.2041	3.40136	10.2041	3.40136	13.6054	6.80272	6.80272	6.80272	40.8163	0	17.0068	0	37.415	6.80272	27.2109	6.80272	57.8231	3.40136	30.6122	6.80272	40.8163	6.80272	54.4218	3.40136	37.415	6.80272	23.8095	6.80272	37.415	3.40136	34.0136	0	10.2041
LINF_080006900	10.7527	18.2796	2.15054	6.45161	18.2796	41.9355	7.52688	55.914	7.52688	19.3548	1.07527	10.7527	24.7312	6.45161	49.4624	7.52688	15.0538	3.22581	22.5806	5.37634	24.7312	5.37634	11.828	10.7527	31.1828	6.45161	13.9785	9.67742	37.6344	18.2796	34.4086	21.5054	51.6129	1.07527	24.7312	7.52688	10.7527	1.07527	34.4086	3.22581	12.9032	3.22581	22.5806	6.45161	22.5806	6.45161	30.1075	8.60215	26.8817
LINF_080007000	16.8453	39.8162	1.53139	10.7198	6.12557	22.9709	3.06279	29.0965	9.18836	27.5651	3.06279	4.59418	26.0337	4.59418	38.2848	4.59418	21.4395	10.7198	24.5023	1.53139	15.3139	7.65697	13.7825	9.18836	22.9709	6.12557	26.0337	7.65697	29.0965	9.18836	45.9418	15.3139	61.2557	3.06279	26.0337	3.06279	22.9709	3.06279	38.2848	7.65697	19.9081	3.06279	36.7534	15.3139	30.6279	9.18836	38.2848	0	12.2511
LINF_080007100	14	4	6	2	8	14	6	26	6	14	2	4	10	6	22	14	12	16	10	16	34	16	14	22	36	6	12	26	22	20	30	42	44	2	12	20	24	6	20	4	12	2	16	18	38	12	48	12	28
LINF_080007200	7.30594	14.6119	0	10.0457	10.9589	26.484	3.65297	28.3105	7.30594	21.0046	0	13.6986	16.4384	8.21918	51.1416	12.7854	14.6119	10.9589	21.9178	10.9589	24.6575	10.0457	15.5251	13.6986	27.3973	7.30594	20.0913	7.30594	31.0502	38.3562	48.4018	28.3105	60.274	3.65297	14.6119	4.56621	21.0046	5.47945	22.8311	4.56621	14.6119	1.82648	19.1781	15.5251	38.3562	17.3516	35.6164	3.65297	14.6119
LINF_080007300	13.41	38.3142	0	7.66284	0	24.9042	1.91571	63.2184	11.4943	38.3142	0	5.74713	19.1571	9.57854	45.977	3.83142	11.4943	3.83142	9.57854	1.91571	22.9885	1.91571	7.66284	9.57854	24.9042	3.83142	21.0728	0	15.3257	0	32.5671	24.9042	53.6398	7.66284	32.5671	3.83142	17.2414	3.83142	32.5671	9.57854	21.0728	0	32.5671	13.41	38.3142	7.66284	53.6398	1.91571	17.2414
LINF_080007400	7.63359	15.2672	3.81679	11.4504	3.81679	15.2672	0	45.8015	7.63359	30.5344	3.81679	3.81679	26.7176	3.81679	26.7176	0	19.084	0	3.81679	0	22.9008	7.63359	22.9008	15.2672	38.1679	3.81679	22.9008	0	34.3511	0	38.1679	7.63359	30.5344	19.084	49.6183	7.63359	22.9008	0	22.9008	3.81679	11.4504	3.81679	61.0687	7.63359	26.7176	0	95.4198	0	0
LINF_080007500	0	0	0	8.54701	25.641	17.094	0	17.094	0	8.54701	8.54701	8.54701	25.641	25.641	17.094	34.188	0	8.54701	8.54701	0	8.54701	25.641	42.735	8.54701	51.2821	17.094	17.094	8.54701	0	34.188	8.54701	34.188	25.641	8.54701	8.54701	34.188	42.735	25.641	51.2821	8.54701	25.641	0	8.54701	34.188	0	17.094	0	0	8.54701
LINF_080007600	6.84931	2.2831	0	9.13242	0	9.13242	2.2831	31.9635	2.2831	13.6986	0	6.84931	13.6986	4.56621	18.2648	13.6986	25.1142	27.3973	47.9452	2.2831	20.5479	9.13242	25.1142	22.8311	31.9635	18.2648	11.4155	9.13242	34.2466	31.9635	61.6438	22.8311	61.6438	4.56621	9.13242	9.13242	15.9817	0	31.9635	0	13.6986	6.84931	27.3973	18.2648	15.9817	11.4155	41.0959	4.56621	6.84931
LINF_080007700	0	6.0024	1.20048	8.40336	6.0024	15.6062	3.60144	16.8067	6.0024	13.2053	6.0024	6.0024	10.8043	3.60144	33.6134	9.60384	18.0072	7.20288	31.2125	7.20288	27.611	10.8043	13.2053	6.0024	34.8139	14.4058	21.6086	12.0048	26.4106	22.8091	51.6206	22.8091	63.6255	0	19.2077	9.60384	15.6062	8.40336	44.4178	8.40336	14.4058	10.8043	20.4082	14.4058	39.6158	9.60384	43.2173	3.60144	13.2053
LINF_080007800	15.7895	15.7895	0	2.63158	5.26316	39.4737	0	36.8421	7.89474	26.3158	2.63158	0	23.6842	5.26316	44.7368	0	13.1579	0	26.3158	7.89474	23.6842	5.26316	13.1579	7.89474	42.1053	0	15.7895	7.89474	26.3158	2.63158	13.1579	0	26.3158	7.89474	52.6316	2.63158	36.8421	2.63158	31.5789	7.89474	34.2105	15.7895	52.6316	10.5263	23.6842	5.26316	31.5789	2.63158	13.1579
LINF_080007900	17.3913	47.8261	0	17.3913	13.0435	21.7391	0	26.087	4.34783	30.4348	0	4.34783	34.7826	0	13.0435	8.69565	13.0435	0	13.0435	0	30.4348	8.69565	17.3913	0	21.7391	4.34783	21.7391	0	43.4783	13.0435	39.1304	0	21.7391	4.34783	34.7826	13.0435	21.7391	0	39.1304	4.34783	39.1304	13.0435	60.8696	8.69565	34.7826	0	56.5217	0	26.087
LINF_080008000	7.93651	15.873	0	7.93651	11.9048	23.8095	0	51.5873	19.8413	35.7143	0	3.96825	7.93651	7.93651	43.6508	3.96825	7.93651	3.96825	7.93651	3.96825	3.96825	3.96825	19.8413	11.9048	43.6508	0	27.7778	7.93651	39.6825	3.96825	31.746	0	47.619	0	27.7778	0	31.746	7.93651	39.6825	3.96825	11.9048	0	31.746	11.9048	35.7143	7.93651	67.4603	11.9048	19.8413
LINF_080008100	15.444	3.861	7.72201	15.444	11.583	19.305	3.861	19.305	15.444	30.888	0	11.583	38.61	7.72201	42.471	15.444	7.72201	0	23.166	0	7.72201	3.861	0	15.444	27.027	0	42.471	3.861	38.61	19.305	54.0541	11.583	38.61	0	3.861	7.72201	46.332	15.444	38.61	7.72201	11.583	0	23.166	23.166	38.61	0	30.888	11.583	19.305
LINF_080008200	8.88889	13.3333	0	8.88889	17.7778	17.7778	8.88889	48.8889	0	53.3333	0	22.2222	0	0	62.2222	4.44444	22.2222	4.44444	26.6667	0	8.88889	8.88889	22.2222	0	31.1111	0	26.6667	8.88889	26.6667	8.88889	31.1111	4.44444	40	0	8.88889	4.44444	26.6667	0	57.7778	0	26.6667	8.88889	40	13.3333	40	13.3333	35.5556	0	22.2222
LINF_080008300	21.0526	0	0	0	10.5263	63.1579	0	63.1579	0	10.5263	0	0	21.0526	0	31.5789	0	0	0	21.0526	0	21.0526	10.5263	21.0526	10.5263	0	0	10.5263	10.5263	31.5789	10.5263	31.5789	10.5263	31.5789	0	21.0526	0	21.0526	0	73.6842	0	10.5263	0	42.1053	10.5263	42.1053	0	84.2105	10.5263	31.5789
LINF_080008400	6.07967	7.33753	1.25786	13.4172	16.3522	30.1887	6.28931	45.4927	2.93501	7.75681	1.67715	6.91824	17.4004	7.33753	36.8973	9.64361	14.0461	9.85325	27.4633	7.54717	22.8512	7.96646	11.5304	11.3208	23.6897	6.70859	15.304	10.4822	27.8826	28.3019	44.6541	33.3333	65.6184	2.72537	11.1111	9.43396	22.6415	6.91824	33.543	2.51572	6.07967	1.88679	7.96646	16.7715	29.1405	12.369	37.7358	6.70859	18.239
LINF_080008500	7.08215	16.9972	2.83286	13.4561	7.79037	24.0793	6.37394	33.2861	0	14.8725	2.12465	4.95751	19.1218	4.24929	25.4958	8.49858	18.4136	6.37394	33.9943	10.6232	41.0765	13.4561	23.3711	14.1643	32.5779	10.6232	25.4958	9.2068	27.6204	16.9972	39.6601	29.0368	54.5326	3.54108	6.37394	11.3314	26.204	5.66572	17.7054	3.54108	11.3314	3.54108	15.5807	14.8725	33.9943	11.3314	30.4533	5.66572	19.83
LINF_080008700	3.47222	5.20833	1.73611	10.4167	15.625	31.25	13.8889	22.5694	5.20833	12.1528	3.47222	5.20833	13.8889	12.1528	36.4583	10.4167	15.625	13.8889	26.0417	12.1528	26.0417	15.625	15.625	15.625	24.3056	5.20833	12.1528	12.1528	59.0278	22.5694	48.6111	22.5694	78.125	3.47222	8.68056	1.73611	29.5139	1.73611	36.4583	5.20833	12.1528	0	15.625	13.8889	22.5694	6.94444	38.1944	5.20833	13.8889
LINF_080008800	4.54545	54.5455	0	0	0	18.1818	0	22.7273	27.2727	22.7273	0	0	4.54545	0	18.1818	4.54545	4.54545	4.54545	18.1818	9.09091	50	9.09091	18.1818	4.54545	45.4545	0	9.09091	18.1818	36.3636	0	22.7273	18.1818	22.7273	4.54545	36.3636	0	13.6364	0	18.1818	0	31.8182	9.09091	36.3636	13.6364	27.2727	4.54545	77.2727	9.09091	9.09091
LINF_080008900	7.32984	14.6597	0	8.90052	8.37696	18.3246	8.90052	39.7906	4.18848	9.94764	1.57068	9.42408	17.801	3.66492	28.7958	9.42408	18.3246	9.42408	25.6545	14.1361	36.6492	13.089	15.7068	11.5183	34.0314	5.75916	18.3246	14.6597	35.0785	16.7539	51.8325	20.4188	63.3508	4.18848	13.6126	4.71204	24.0838	7.8534	37.6963	3.14136	15.7068	4.18848	18.8482	10.4712	21.9895	7.8534	39.267	4.18848	12.5654
LINF_080009000	4.24178	4.24178	1.59067	14.316	8.48356	29.6925	4.772	42.4178	4.24178	7.42312	2.65111	6.8929	14.316	4.24178	35.5249	10.6045	14.316	9.01379	22.2694	11.1347	12.7253	10.0742	7.95334	11.6649	19.088	7.42312	11.6649	13.2556	26.5111	30.7529	45.5992	30.2227	73.1707	1.06045	7.95334	9.01379	26.5111	10.0742	53.0223	4.24178	14.8462	2.65111	13.7858	21.7391	25.4507	20.1485	59.9152	2.12089	6.36267
LINF_080009100	7.59494	21.097	0	9.2827	10.1266	26.1603	5.06329	38.8186	3.37553	8.43882	0.843882	5.90717	16.8776	10.9705	30.3797	15.1899	18.5654	10.1266	24.4726	9.2827	35.443	10.9705	16.0338	20.2532	32.0675	2.53165	20.2532	12.6582	31.2236	24.4726	44.7257	27.8481	63.2911	1.68776	6.75106	6.75106	19.4093	11.8143	18.5654	4.21941	15.1899	3.37553	14.346	17.7215	32.0675	12.6582	43.038	6.75106	16.8776
LINF_080009200	8.5531	10.6914	2.13828	4.27655	7.84034	34.2124	2.13828	44.191	5.70207	23.521	3.56379	6.41483	30.6486	4.27655	45.6165	6.41483	23.521	3.56379	28.5103	7.84034	42.7655	0.712758	9.26586	11.4041	24.2338	2.85103	19.2445	12.8297	27.0848	9.97862	57.0207	17.819	59.1589	2.13828	23.521	4.98931	21.3828	4.98931	45.6165	4.27655	25.6593	2.13828	28.5103	12.1169	32.0741	2.13828	35.6379	4.27655	18.5317
LINF_080009300	6.41026	17.6282	2.13675	8.01282	2.67094	18.6966	2.13675	34.188	3.20513	18.1624	2.13675	6.94444	22.4359	2.13675	27.7778	5.87607	11.7521	3.73932	26.1752	5.87607	20.8333	9.61538	17.6282	13.8889	41.1325	4.2735	17.6282	9.61538	17.6282	14.9573	48.6111	24.0385	53.953	6.41026	33.6538	4.2735	17.094	8.01282	48.6111	3.20513	20.8333	5.87607	21.3675	15.4915	37.9273	11.7521	47.5427	2.67094	5.87607
LINF_080009400	8.64865	8.64865	1.08108	3.24324	6.48649	28.1081	3.24324	33.5135	3.24324	16.2162	2.16216	1.08108	11.8919	3.24324	36.7568	5.40541	16.2162	5.40541	25.9459	3.24324	29.1892	1.08108	14.0541	4.32432	20.5405	1.08108	18.3784	7.56757	23.7838	11.8919	47.5676	21.6216	71.3514	3.24324	22.7027	4.32432	20.5405	3.24324	51.8919	3.24324	16.2162	3.24324	40	14.0541	48.6486	15.1351	61.6216	0	5.40541
LINF_080009500	8.29875	16.1826	2.07469	11.2033	12.8631	36.0996	4.56431	49.7925	3.3195	14.5228	0.414938	7.88382	19.917	4.97925	36.0996	7.05394	18.2573	10.7884	30.7054	9.54357	31.9502	5.80913	9.54357	7.46888	18.6722	5.80913	14.9378	13.6929	27.8008	22.4066	42.3237	24.8963	67.6349	2.07469	11.2033	5.80913	21.1618	6.22407	36.9295	2.48963	13.6929	2.90456	16.1826	10.7884	37.7593	13.6929	35.2697	5.39419	12.0332
LINF_080009600	22.2222	16.6667	0	11.1111	0	27.7778	5.55556	66.6667	22.2222	61.1111	0	16.6667	44.4444	0	61.1111	0	11.1111	0	5.55556	5.55556	27.7778	11.1111	5.55556	0	16.6667	5.55556	16.6667	5.55556	22.2222	5.55556	11.1111	0	22.2222	0	38.8889	22.2222	27.7778	11.1111	16.6667	0	27.7778	11.1111	22.2222	16.6667	38.8889	0	61.1111	0	5.55556
LINF_080009700	0	30.9278	0	13.7457	6.87285	30.9278	0	37.8007	3.43643	34.3643	3.43643	10.3093	17.1821	3.43643	34.3643	17.1821	17.1821	0	13.7457	6.87285	17.1821	10.3093	13.7457	0	41.2371	0	13.7457	3.43643	61.8557	6.87285	37.8007	6.87285	30.9278	3.43643	30.9278	10.3093	3.43643	3.43643	20.6186	3.43643	41.2371	6.87285	24.055	24.055	24.055	10.3093	27.4914	10.3093	65.2921
LINF_080009800	0	34.188	0	8.54701	0	8.54701	8.54701	25.641	0	51.2821	0	8.54701	17.094	17.094	34.188	0	8.54701	0	17.094	0	8.54701	0	0	17.094	34.188	0	25.641	0	17.094	8.54701	42.735	8.54701	51.2821	0	8.54701	8.54701	17.094	0	59.8291	0	42.735	0	76.9231	17.094	59.8291	17.094	68.3761	0	17.094
LINF_080009900	3.5461	10.6383	3.5461	7.0922	7.0922	35.461	0	14.1844	7.0922	17.7305	0	0	21.2766	10.6383	39.0071	7.0922	14.1844	0	3.5461	7.0922	39.0071	3.5461	3.5461	14.1844	31.9149	3.5461	17.7305	3.5461	24.8227	10.6383	46.0993	17.7305	53.1915	7.0922	17.7305	0	14.1844	17.7305	53.1915	3.5461	21.2766	0	35.461	17.7305	21.2766	14.1844	56.7376	7.0922	7.0922
LINF_080010000	2.5641	15.3846	2.5641	7.69231	5.12821	20.5128	5.12821	28.2051	2.5641	10.2564	0	2.5641	38.4615	10.2564	35.8974	20.5128	25.641	7.69231	33.3333	7.69231	38.4615	7.69231	25.641	17.9487	38.4615	12.8205	23.0769	15.3846	17.9487	10.2564	35.8974	51.2821	51.2821	0	10.2564	5.12821	20.5128	10.2564	38.4615	5.12821	10.2564	5.12821	7.69231	17.9487	20.5128	20.5128	12.8205	5.12821	10.2564
LINF_080010100	2.76243	5.52486	0	11.0497	2.76243	24.8619	11.0497	22.0994	2.76243	11.0497	2.76243	0	8.28729	2.76243	27.6243	11.0497	13.8122	5.52486	30.3867	8.28729	22.0994	19.337	24.8619	11.0497	24.8619	16.5746	30.3867	13.8122	27.6243	46.9613	41.4365	38.674	60.7735	0	13.8122	5.52486	22.0994	5.52486	41.4365	2.76243	22.0994	11.0497	16.5746	13.8122	19.337	2.76243	16.5746	2.76243	11.0497
LINF_080010200	10.7143	25	0	7.14286	13.0952	28.5714	7.14286	38.0952	16.6667	35.7143	3.57143	5.95238	40.4762	3.57143	32.1429	2.38095	14.2857	2.38095	16.6667	1.19048	39.2857	5.95238	11.9048	5.95238	21.4286	5.95238	19.0476	7.14286	38.0952	5.95238	26.1905	10.7143	50	3.57143	28.5714	2.38095	28.5714	4.7619	42.8571	7.14286	35.7143	2.38095	33.3333	10.7143	25	10.7143	66.6667	1.19048	16.6667
LINF_080010300	3.43643	14.6048	0.859107	12.0275	15.0344	27.4914	6.87285	35.6529	6.01375	14.6048	1.71821	5.15464	21.9072	6.4433	34.7938	12.0275	18.0412	14.1753	17.6117	7.73196	34.3643	9.87973	15.8935	15.4639	38.2302	5.58419	22.7663	12.457	30.4983	19.7595	41.6667	23.6254	43.3849	1.28866	15.8935	6.87285	19.7595	9.87973	30.4983	2.57732	19.7595	2.14777	6.87285	18.9003	36.0825	8.59107	25.3436	3.43643	15.0344
LINF_080010400	6.47821	7.65607	1.76678	11.1896	10.0118	17.6678	2.94464	21.2014	2.35571	18.2568	1.17786	7.65607	15.9011	5.30035	30.0353	14.7232	18.8457	10.0118	27.6796	11.1896	42.4028	9.42285	20.0236	15.9011	39.4582	5.88928	25.9128	9.42285	31.2132	22.3793	55.3592	28.2686	55.3592	2.94464	18.8457	8.24499	21.2014	9.42285	31.8021	2.35571	21.2014	4.1225	15.3121	17.0789	29.4464	10.0118	23.5571	5.30035	15.9011
LINF_080010500	2.84091	34.0909	0	14.2045	2.84091	22.7273	2.84091	31.25	8.52273	17.0455	5.68182	0	8.52273	0	25.5682	2.84091	17.0455	0	19.8864	5.68182	22.7273	5.68182	17.0455	8.52273	36.9318	2.84091	17.0455	5.68182	31.25	14.2045	36.9318	8.52273	31.25	8.52273	19.8864	5.68182	28.4091	14.2045	36.9318	2.84091	31.25	8.52273	39.7727	8.52273	36.9318	8.52273	56.8182	8.52273	2.84091
LINF_080010600	20.4918	28.6885	2.04918	10.2459	8.19672	12.2951	4.09836	47.1311	16.3934	28.6885	0	8.19672	16.3934	2.04918	26.6393	0	8.19672	0	16.3934	10.2459	45.082	2.04918	8.19672	10.2459	20.4918	2.04918	14.3443	4.09836	12.2951	6.14754	32.7869	4.09836	30.7377	8.19672	43.0328	2.04918	26.6393	6.14754	16.3934	2.04918	32.7869	2.04918	63.5246	8.19672	49.1803	14.3443	51.2295	6.14754	6.14754
LINF_080010700	11.5942	14.4928	0	0	0	23.1884	2.89855	34.7826	11.5942	26.087	5.7971	2.89855	8.69565	0	37.6812	5.7971	11.5942	0	20.2899	2.89855	31.8841	5.7971	5.7971	2.89855	20.2899	2.89855	11.5942	0	72.4638	8.69565	55.0725	11.5942	69.5652	2.89855	14.4928	0	8.69565	2.89855	49.2754	5.7971	46.3768	2.89855	34.7826	17.3913	34.7826	11.5942	84.058	0	14.4928
LINF_080010800	21.097	21.097	4.21941	8.43882	0	33.7553	4.21941	50.6329	4.21941	25.3165	4.21941	0	16.8776	0	37.9747	4.21941	29.5359	4.21941	8.43882	0	29.5359	12.6582	21.097	8.43882	46.4135	8.43882	8.43882	4.21941	8.43882	16.8776	37.9747	21.097	50.6329	4.21941	42.1941	4.21941	50.6329	4.21941	16.8776	8.43882	25.3165	0	37.9747	12.6582	33.7553	4.21941	25.3165	0	0
LINF_080010900	16.7598	22.3464	0	0	11.1732	22.3464	5.58659	27.933	0	39.1061	5.58659	5.58659	22.3464	0	39.1061	0	27.933	11.1732	39.1061	11.1732	16.7598	5.58659	5.58659	11.1732	44.6927	0	16.7598	5.58659	39.1061	22.3464	44.6927	22.3464	44.6927	5.58659	50.2793	16.7598	33.5196	5.58659	39.1061	0	22.3464	0	11.1732	11.1732	39.1061	0	27.933	0	16.7598
LINF_080011000	6.0241	42.1687	0	6.0241	12.0482	0	0	36.1446	18.0723	12.0482	0	18.0723	18.0723	6.0241	66.2651	0	12.0482	0	12.0482	0	72.2892	6.0241	0	6.0241	36.1446	6.0241	18.0723	6.0241	54.2169	6.0241	18.0723	6.0241	30.1205	12.0482	24.0964	6.0241	48.1928	0	30.1205	0	24.0964	12.0482	36.1446	12.0482	42.1687	24.0964	36.1446	0	6.0241
LINF_080011100	7.75194	7.75194	3.87597	5.81395	5.81395	27.1318	3.87597	27.1318	1.93798	7.75194	1.93798	9.68992	9.68992	11.6279	38.7597	15.5039	21.3178	15.5039	29.0698	7.75194	29.0698	17.4419	7.75194	5.81395	40.6977	7.75194	21.3178	19.3798	27.1318	27.1318	56.2015	31.0078	44.5736	3.87597	11.6279	5.81395	17.4419	9.68992	21.3178	5.81395	17.4419	9.68992	13.5659	29.0698	25.1938	11.6279	27.1318	7.75194	11.6279
LINF_080011300	13.986	27.972	0	0	6.99301	55.9441	0	41.958	0	34.965	0	27.972	27.972	0	27.972	0	0	6.99301	13.986	6.99301	41.958	6.99301	13.986	0	27.972	6.99301	13.986	6.99301	13.986	6.99301	13.986	20.979	69.9301	0	41.958	0	34.965	0	48.951	0	6.99301	0	27.972	13.986	6.99301	20.979	41.958	0	6.99301
LINF_080011400	2.82087	13.3992	1.41044	6.34697	4.23131	13.0465	2.82087	23.9774	3.17348	10.2257	1.76305	5.64175	16.22	2.46827	19.7461	9.87306	23.6248	14.457	25.3879	9.87306	31.3822	16.5726	16.9252	15.8674	41.2553	8.81523	13.0465	7.05219	22.567	16.22	44.0762	21.8618	53.9492	8.46262	26.4457	6.69958	27.8561	15.8674	69.8166	5.99436	28.5614	5.64175	17.2779	8.11001	28.914	11.6361	34.9083	2.82087	7.75741
LINF_080011500	4.57456	19.2132	1.82983	7.3193	5.94693	16.4684	3.65965	27.4474	3.65965	15.5535	2.28728	6.40439	20.5855	4.57456	27.9048	8.69167	16.4684	7.3193	23.3303	10.5215	31.107	10.5215	19.6706	15.0961	35.2242	3.65965	21.043	11.4364	29.2772	17.3833	49.8628	24.2452	48.0329	2.28728	19.6706	8.69167	20.5855	7.3193	35.2242	4.11711	21.043	5.94693	23.7877	13.2662	38.8838	10.064	43.9158	4.57456	8.69167
LINF_080011600	13.3333	33.3333	3.33333	13.3333	20	26.6667	0	50	13.3333	36.6667	3.33333	3.33333	23.3333	3.33333	40	3.33333	13.3333	3.33333	40	3.33333	13.3333	13.3333	6.66667	0	10	13.3333	30	13.3333	26.6667	23.3333	40	10	56.6667	3.33333	10	3.33333	13.3333	0	23.3333	10	26.6667	3.33333	26.6667	3.33333	26.6667	10	26.6667	6.66667	30
LINF_080011700	3.37838	13.5135	0	3.37838	3.37838	23.6486	0	23.6486	13.5135	10.1351	0	3.37838	27.027	16.8919	47.2973	6.75676	27.027	13.5135	20.2703	6.75676	27.027	13.5135	13.5135	6.75676	43.9189	3.37838	23.6486	16.8919	27.027	6.75676	40.5405	30.4054	57.4324	13.5135	20.2703	6.75676	16.8919	16.8919	57.4324	0	30.4054	0	16.8919	6.75676	30.4054	16.8919	27.027	0	6.75676
LINF_080011800	11.0375	12.5092	1.47167	10.3017	5.15085	30.9051	5.88668	52.2443	9.56586	22.0751	2.94334	3.67918	33.1126	5.15085	44.1501	4.41501	13.9809	5.88668	12.5092	9.56586	23.5467	8.09419	13.245	18.3959	26.4901	5.15085	19.1317	8.83002	21.3392	11.0375	41.9426	31.6409	40.4709	2.94334	25.0184	9.56586	24.2826	3.67918	30.1692	5.15085	25.0184	2.20751	16.1884	12.5092	31.6409	11.0375	33.8484	6.62252	16.9242
LINF_080011900	9.80392	78.4314	0	4.90196	9.80392	39.2157	0	44.1176	14.7059	68.6275	4.90196	4.90196	44.1176	14.7059	34.3137	4.90196	9.80392	0	0	4.90196	4.90196	0	9.80392	4.90196	19.6078	4.90196	29.4118	0	9.80392	19.6078	14.7059	4.90196	34.3137	0	29.4118	0	4.90196	4.90196	14.7059	4.90196	9.80392	14.7059	29.4118	9.80392	24.5098	4.90196	68.6275	4.90196	39.2157
LINF_080012000	9.95025	79.602	0	4.97512	9.95025	34.8259	0	44.7761	14.9254	74.6269	4.97512	4.97512	39.801	9.95025	29.8507	4.97512	14.9254	0	4.97512	4.97512	4.97512	0	9.95025	4.97512	14.9254	4.97512	24.8756	4.97512	9.95025	14.9254	19.9005	4.97512	34.8259	0	29.8507	0	4.97512	4.97512	14.9254	9.95025	24.8756	14.9254	24.8756	4.97512	29.8507	4.97512	54.7264	4.97512	39.801
LINF_080012100	20	65	0	15	10	45	0	50	25	60	15	0	30	0	30	5	20	10	0	0	5	5	10	0	25	0	35	0	15	10	15	5	25	0	30	5	0	5	25	10	20	10	30	5	30	5	50	0	40
LINF_080012200	20	65	0	15	10	45	0	50	25	60	15	0	30	0	30	5	20	10	0	0	5	5	10	0	25	0	35	0	15	10	15	5	25	0	30	5	0	5	25	10	20	10	30	5	30	5	50	0	40
LINF_080012300	20	65	0	15	10	45	0	50	25	60	15	0	30	0	30	5	20	10	0	0	5	5	10	0	25	0	35	0	15	10	15	5	25	0	30	5	0	5	25	10	20	10	30	5	30	5	50	0	40
LINF_080012400	9.85222	78.8177	0	4.92611	9.85222	39.4089	0	44.335	14.7783	68.9655	4.92611	4.92611	44.335	14.7783	34.4828	4.92611	9.85222	0	0	4.92611	4.92611	0	9.85222	4.92611	19.7044	4.92611	29.5567	0	9.85222	19.7044	14.7783	4.92611	34.4828	0	29.5567	0	4.92611	4.92611	14.7783	4.92611	14.7783	14.7783	24.6305	9.85222	24.6305	4.92611	64.0394	4.92611	39.4089
LINF_080012500	11.7878	23.5756	0	13.7525	1.96464	25.5403	7.85855	47.1513	17.6817	7.85855	3.92927	13.7525	29.4695	0	55.0098	0	9.82318	1.96464	23.5756	3.92927	21.611	1.96464	3.92927	3.92927	15.7171	1.96464	23.5756	5.89391	21.611	11.7878	13.7525	11.7878	43.222	1.96464	31.4342	1.96464	29.4695	1.96464	35.3635	7.85855	29.4695	9.82318	35.3635	13.7525	31.4342	7.85855	66.7976	3.92927	15.7171
LINF_080012600	11.0236	18.8976	0	11.0236	9.44882	26.7717	3.14961	50.3937	9.44882	18.8976	1.5748	7.87402	20.4724	4.72441	61.4173	6.29921	15.748	1.5748	39.3701	4.72441	20.4724	6.29921	9.44882	9.44882	17.3228	7.87402	12.5984	4.72441	28.3465	9.44882	36.2205	11.0236	40.9449	0	31.4961	6.29921	28.3465	4.72441	33.0709	7.87402	20.4724	0	36.2205	25.1969	26.7717	6.29921	44.0945	1.5748	18.8976
LINF_080012700	11.6959	11.6959	5.84795	14.6199	17.5439	20.4678	0	49.7076	8.77193	23.3918	5.84795	8.77193	26.3158	2.92398	38.0117	0	5.84795	2.92398	14.6199	8.77193	38.0117	11.6959	14.6199	8.77193	29.2398	5.84795	2.92398	11.6959	26.3158	11.6959	23.3918	17.5439	32.1637	2.92398	8.77193	26.3158	32.1637	5.84795	23.3918	2.92398	20.4678	8.77193	11.6959	8.77193	17.5439	11.6959	43.8596	2.92398	29.2398
LINF_080012800	41.4508	62.1762	5.18135	15.544	5.18135	56.9948	5.18135	41.4508	25.9067	31.0881	5.18135	5.18135	31.0881	0	56.9948	0	5.18135	5.18135	5.18135	0	15.544	0	0	0	20.7254	5.18135	20.7254	5.18135	15.544	15.544	15.544	15.544	36.2694	5.18135	31.0881	0	5.18135	5.18135	15.544	5.18135	15.544	0	20.7254	15.544	25.9067	20.7254	31.0881	5.18135	51.8135
LINF_080012900	22.8571	74.2857	0	22.8571	17.1429	74.2857	0	40	17.1429	45.7143	0	5.71429	34.2857	5.71429	28.5714	0	5.71429	0	11.4286	0	34.2857	0	0	5.71429	22.8571	11.4286	17.1429	0	17.1429	17.1429	22.8571	5.71429	22.8571	5.71429	34.2857	5.71429	5.71429	0	17.1429	0	22.8571	0	17.1429	28.5714	28.5714	5.71429	0	11.4286	45.7143
LINF_080012950	25.9067	51.8135	0	15.544	15.544	51.8135	5.18135	31.0881	20.7254	36.2694	5.18135	5.18135	31.0881	5.18135	41.4508	5.18135	20.7254	5.18135	5.18135	5.18135	15.544	0	0	0	20.7254	0	15.544	5.18135	20.7254	20.7254	15.544	10.3627	25.9067	5.18135	31.0881	5.18135	10.3627	15.544	25.9067	5.18135	20.7254	10.3627	31.0881	20.7254	31.0881	10.3627	5.18135	10.3627	51.8135
LINF_080013000	27.5862	24.1379	0	3.44828	0	6.89655	3.44828	6.89655	0	3.44828	0	6.89655	17.2414	0	24.1379	3.44828	20.6897	3.44828	31.0345	6.89655	24.1379	3.44828	27.5862	17.2414	31.0345	0	13.7931	3.44828	17.2414	3.44828	27.5862	3.44828	41.3793	6.89655	24.1379	10.3448	24.1379	3.44828	37.931	17.2414	27.5862	6.89655	31.0345	31.0345	48.2759	10.3448	48.2759	3.44828	0
LINF_080013100	2.38664	19.0931	2.38664	0	4.77327	23.8663	0	28.6396	4.77327	21.4797	0	4.77327	14.3198	4.77327	26.253	0	11.9332	2.38664	23.8663	2.38664	19.0931	2.38664	9.54654	7.15991	26.253	7.15991	16.7064	4.77327	21.4797	9.54654	54.8926	11.9332	42.9594	9.54654	38.1862	11.9332	38.1862	2.38664	42.9594	4.77327	50.1193	9.54654	52.506	16.7064	50.1193	11.9332	73.9857	0	2.38664
LINF_080013200	5.88235	15.6863	0	1.96078	11.7647	23.5294	1.96078	41.1765	3.92157	23.5294	3.92157	7.84314	15.6863	1.96078	27.451	7.84314	19.6078	7.84314	35.2941	9.80392	17.6471	9.80392	13.7255	3.92157	33.3333	7.84314	29.4118	13.7255	25.4902	15.6863	50.9804	27.451	50.9804	0	27.451	5.88235	29.4118	3.92157	33.3333	1.96078	17.6471	7.84314	15.6863	13.7255	33.3333	11.7647	25.4902	3.92157	31.3725
LINF_080013300	2.65957	39.8936	0	7.97872	7.97872	39.8936	7.97872	45.2128	7.97872	47.8723	0	2.65957	13.2979	5.31915	31.9149	0	2.65957	2.65957	7.97872	5.31915	31.9149	7.97872	13.2979	0	29.2553	0	15.9574	7.97872	21.2766	13.2979	21.2766	0	37.234	0	34.5745	5.31915	10.6383	5.31915	23.9362	2.65957	31.9149	10.6383	71.8085	15.9574	37.234	13.2979	77.1277	2.65957	2.65957
LINF_080013400	2.02566	16.8805	1.35044	8.77785	8.77785	24.9831	3.3761	22.9575	4.05132	18.2309	3.3761	12.8292	22.9575	6.07698	27.0088	11.4787	11.4787	8.10263	26.3336	8.77785	27.0088	10.8035	10.1283	14.8548	25.6583	6.75219	16.2053	9.45307	27.0088	44.5645	45.2397	32.4105	58.0689	0.675219	12.8292	3.3761	10.1283	3.3761	20.2566	6.75219	14.1796	10.1283	56.7184	14.8548	32.4105	12.154	43.8893	2.02566	6.75219
LINF_080013500	10.3725	19.802	3.77181	6.60066	14.6157	18.3876	4.71476	24.0453	4.71476	9.42951	0.942951	7.07214	16.9731	7.54361	29.2315	10.8439	16.9731	13.2013	29.703	10.8439	23.5738	15.5587	16.0302	22.1594	29.703	8.48656	10.3725	13.2013	27.8171	33.9463	32.0603	33.4748	51.8623	2.35738	16.9731	12.7298	25.9312	8.95804	31.5889	3.30033	14.6157	3.30033	14.1443	20.7449	30.6459	11.3154	37.2466	2.82885	10.8439
LINF_080013600	14.7059	9.80392	9.80392	19.6078	4.90196	24.5098	4.90196	19.6078	4.90196	19.6078	0	4.90196	19.6078	4.90196	24.5098	9.80392	14.7059	4.90196	34.3137	9.80392	14.7059	4.90196	9.80392	4.90196	34.3137	4.90196	9.80392	9.80392	24.5098	39.2157	29.4118	24.5098	73.5294	4.90196	29.4118	4.90196	9.80392	0	29.4118	4.90196	4.90196	4.90196	29.4118	19.6078	34.3137	19.6078	29.4118	0	4.90196
LINF_080013700	17.094	17.094	0	0	0	17.094	17.094	51.2821	0	34.188	0	8.54701	17.094	25.641	34.188	0	0	8.54701	25.641	25.641	8.54701	8.54701	8.54701	8.54701	42.735	8.54701	17.094	8.54701	25.641	25.641	34.188	17.094	51.2821	8.54701	17.094	17.094	0	8.54701	17.094	0	17.094	0	42.735	8.54701	17.094	0	42.735	25.641	25.641
LINF_080013800	5.20382	12.1422	1.7346	8.67303	7.80572	18.2134	3.46921	43.3651	3.46921	14.7441	0.867303	5.20382	24.2845	6.93842	22.5499	14.7441	23.4172	8.67303	15.6114	6.93842	18.2134	12.1422	19.948	24.2845	34.6921	4.33651	13.0095	10.4076	16.4788	20.8153	52.0382	25.1518	52.9055	2.60191	14.7441	10.4076	22.5499	14.7441	42.4978	7.80572	13.8768	6.07112	25.1518	14.7441	23.4172	7.80572	39.8959	2.60191	15.6114
LINF_080013900	7.49064	29.9625	0	7.49064	7.49064	11.236	11.236	37.4532	7.49064	3.74532	3.74532	14.9813	18.7266	7.49064	37.4532	7.49064	18.7266	3.74532	26.2172	7.49064	26.2172	3.74532	18.7266	11.236	52.4345	7.49064	11.236	11.236	48.6891	33.7079	33.7079	14.9813	44.9438	11.236	26.2172	7.49064	14.9813	0	26.2172	3.74532	22.4719	0	11.236	11.236	22.4719	3.74532	33.7079	11.236	3.74532
LINF_080014000	20.5479	27.3973	0	0	20.5479	41.0959	6.84931	27.3973	0	0	0	0	6.84931	0	0	6.84931	0	0	34.2466	6.84931	20.5479	0	0	0	6.84931	0	27.3973	6.84931	34.2466	20.5479	41.0959	20.5479	41.0959	0	20.5479	6.84931	20.5479	20.5479	116.438	13.6986	13.6986	13.6986	34.2466	13.6986	13.6986	6.84931	27.3973	0	6.84931
LINF_080014100	5.30973	15.9292	1.76991	5.30973	3.53982	28.3186	5.30973	46.0177	3.53982	12.3894	3.53982	7.07965	15.9292	5.30973	44.2478	1.76991	3.53982	1.76991	14.1593	5.30973	8.84956	5.30973	10.6195	1.76991	17.6991	3.53982	10.6195	3.53982	23.0088	17.6991	58.4071	21.2389	56.6372	0	23.0088	8.84956	8.84956	1.76991	51.3274	7.07965	7.07965	5.30973	37.1681	21.2389	38.9381	23.0088	123.894	0	14.1593
LINF_080014200	7.20288	6.0024	1.20048	4.80192	3.60144	13.2053	9.60384	28.8115	6.0024	12.0048	0	4.80192	19.2077	4.80192	22.8091	16.8067	24.0096	14.4058	33.6134	15.6062	44.4178	12.0048	14.4058	9.60384	32.413	6.0024	19.2077	20.4082	30.012	38.4154	58.8235	38.4154	70.8283	6.0024	9.60384	1.20048	10.8043	2.40096	26.4106	4.80192	14.4058	4.80192	24.0096	7.20288	30.012	7.20288	38.4154	3.60144	2.40096
LINF_080014400	2.88462	7.69231	2.88462	12.5	7.69231	13.4615	6.73077	23.0769	5.76923	13.4615	2.88462	10.5769	13.4615	6.73077	25.9615	22.1154	16.3462	9.61538	35.5769	12.5	44.2308	9.61538	25.9615	14.4231	42.3077	15.3846	25.9615	24.0385	37.5	25.9615	37.5	22.1154	46.1538	0.961538	0.961538	2.88462	16.3462	7.69231	33.6538	8.65385	13.4615	3.84615	15.3846	14.4231	30.7692	11.5385	28.8462	3.84615	10.5769
LINF_080014500	12.2699	24.5399	0	15.3374	0	24.5399	6.13497	49.0798	9.20245	15.3374	3.06749	0	9.20245	3.06749	21.4724	0	12.2699	0	3.06749	6.13497	24.5399	0	18.4049	0	9.20245	3.06749	21.4724	9.20245	9.20245	18.4049	46.0123	9.20245	95.092	6.13497	9.20245	6.13497	15.3374	9.20245	61.3497	0	12.2699	15.3374	61.3497	18.4049	36.8098	15.3374	85.8896	3.06749	15.3374
LINF_080014600	9.27357	13.9104	1.5456	7.72797	9.27357	20.0927	3.09119	29.3663	7.72797	32.4575	1.5456	10.8192	20.0927	3.09119	30.9119	6.18238	15.456	4.63678	23.1839	4.63678	23.1839	10.8192	10.8192	6.18238	15.456	9.27357	12.3648	9.27357	27.8207	26.2751	38.6399	15.456	40.1855	3.09119	24.7295	10.8192	15.456	7.72797	46.3679	0	24.7295	3.09119	47.9134	18.5471	44.8223	6.18238	60.2782	3.09119	4.63678
LINF_080014700	0	31.4961	2.62467	7.87402	5.24934	13.1234	0	49.8688	2.62467	20.9974	2.62467	13.1234	10.4987	0	52.4934	5.24934	7.87402	0	23.622	10.4987	23.622	7.87402	10.4987	5.24934	18.3727	0	5.24934	2.62467	26.2467	15.748	31.4961	7.87402	86.6142	0	39.3701	5.24934	15.748	2.62467	34.1207	10.4987	31.4961	7.87402	26.2467	10.4987	23.622	7.87402	49.8688	2.62467	26.2467
LINF_080014800	2.25734	29.3454	0	6.77201	6.77201	15.8014	0	47.4041	2.25734	18.0587	2.25734	9.02934	11.2867	0	54.1761	4.51467	9.02934	0	24.8307	9.02934	20.316	15.8014	9.02934	2.25734	18.0587	2.25734	13.544	0	29.3454	15.8014	27.088	4.51467	74.4921	0	45.1467	6.77201	13.544	4.51467	29.3454	6.77201	38.3747	6.77201	36.1174	13.544	18.0587	4.51467	54.1761	0	45.1467
LINF_080015100	2.25734	29.3454	0	6.77201	6.77201	15.8014	0	47.4041	2.25734	18.0587	2.25734	9.02934	11.2867	0	56.4334	4.51467	9.02934	0	24.8307	9.02934	20.316	15.8014	9.02934	2.25734	18.0587	2.25734	13.544	0	29.3454	15.8014	27.088	4.51467	72.2348	0	45.1467	6.77201	13.544	2.25734	31.6027	4.51467	38.3747	6.77201	36.1174	15.8014	18.0587	4.51467	54.1761	0	45.1467
LINF_080015200	2.25734	29.3454	0	6.77201	6.77201	15.8014	0	47.4041	2.25734	18.0587	2.25734	9.02934	11.2867	0	54.1761	4.51467	9.02934	0	24.8307	9.02934	20.316	15.8014	9.02934	2.25734	18.0587	2.25734	13.544	0	29.3454	15.8014	27.088	4.51467	74.4921	0	45.1467	6.77201	13.544	4.51467	29.3454	6.77201	38.3747	6.77201	36.1174	13.544	18.0587	4.51467	54.1761	0	45.1467
LINF_080015300	2.25734	29.3454	0	6.77201	6.77201	15.8014	0	47.4041	2.25734	18.0587	2.25734	9.02934	11.2867	0	54.1761	4.51467	9.02934	0	24.8307	9.02934	20.316	15.8014	9.02934	2.25734	18.0587	2.25734	13.544	0	29.3454	15.8014	27.088	4.51467	74.4921	0	45.1467	6.77201	13.544	4.51467	29.3454	6.77201	38.3747	6.77201	36.1174	13.544	18.0587	4.51467	54.1761	0	45.1467
LINF_080015400	2.25734	29.3454	0	6.77201	6.77201	15.8014	0	47.4041	2.25734	18.0587	2.25734	9.02934	11.2867	0	54.1761	4.51467	9.02934	0	24.8307	9.02934	20.316	15.8014	9.02934	2.25734	18.0587	2.25734	13.544	0	29.3454	15.8014	27.088	4.51467	74.4921	0	45.1467	6.77201	13.544	4.51467	29.3454	6.77201	38.3747	6.77201	36.1174	13.544	18.0587	4.51467	54.1761	0	45.1467
LINF_080015500	2.25734	29.3454	0	6.77201	6.77201	15.8014	0	47.4041	2.25734	18.0587	2.25734	9.02934	11.2867	0	54.1761	4.51467	9.02934	0	24.8307	9.02934	20.316	15.8014	9.02934	2.25734	18.0587	2.25734	13.544	0	29.3454	15.8014	27.088	4.51467	74.4921	0	45.1467	6.77201	13.544	4.51467	29.3454	6.77201	38.3747	6.77201	36.1174	13.544	18.0587	4.51467	54.1761	0	45.1467
LINF_080015600	16.4204	11.4943	0	24.6305	19.7044	13.1363	6.56814	41.0509	8.21018	16.4204	4.92611	18.0624	26.2726	4.92611	34.4828	8.21018	14.7783	16.4204	14.7783	1.64204	29.5567	11.4943	19.7044	9.85222	22.9885	1.64204	11.4943	13.1363	8.21018	26.2726	36.1248	29.5567	21.3465	8.21018	9.85222	9.85222	19.7044	19.7044	22.9885	4.92611	13.1363	9.85222	16.4204	19.7044	37.7668	16.4204	44.335	11.4943	14.7783
LINF_080015700	24.7934	8.26446	5.50964	13.7741	16.5289	13.7741	11.0193	13.7741	19.2837	13.7741	8.26446	8.26446	19.2837	8.26446	19.2837	8.26446	13.7741	5.50964	16.5289	22.0386	30.303	27.5482	5.50964	8.26446	19.2837	13.7741	5.50964	16.5289	13.7741	22.0386	5.50964	16.5289	11.0193	5.50964	13.7741	13.7741	16.5289	8.26446	13.7741	24.7934	22.0386	35.8127	38.5675	16.5289	30.303	30.303	30.303	16.5289	74.3802
LINF_080015800	8.21918	5.47945	0	8.21918	16.4384	24.6575	0	35.6164	21.9178	19.1781	2.73973	13.6986	5.47945	2.73973	43.8356	10.9589	16.4384	0	10.9589	2.73973	2.73973	13.6986	10.9589	5.47945	21.9178	2.73973	24.6575	0	10.9589	27.3973	43.8356	13.6986	27.3973	5.47945	24.6575	2.73973	16.4384	8.21918	49.3151	2.73973	19.1781	5.47945	63.0137	32.8767	27.3973	10.9589	90.411	0	10.9589
LINF_080016000	10.989	14.652	0	5.49451	9.15751	25.641	3.663	25.641	18.315	34.7985	0	1.8315	7.32601	1.8315	27.4725	3.663	12.8205	5.49451	7.32601	1.8315	12.8205	12.8205	12.8205	1.8315	7.32601	5.49451	12.8205	7.32601	7.32601	10.989	47.619	12.8205	49.4505	7.32601	47.619	3.663	9.15751	12.8205	34.7985	5.49451	38.4615	9.15751	95.2381	21.978	54.9451	14.652	76.9231	0	18.315
LINF_080016100	12.6147	37.844	1.14679	10.3211	8.02752	24.0826	1.14679	32.1101	10.3211	14.9083	2.29358	4.58716	19.4954	5.73395	43.578	12.6147	12.6147	3.44037	13.7615	6.88073	16.055	6.88073	9.17431	20.6422	22.9358	12.6147	9.17431	14.9083	21.789	16.055	48.1651	8.02752	33.2569	4.58716	28.6697	5.73395	9.17431	3.44037	24.0826	2.29358	26.3761	5.73395	29.8165	20.6422	56.1927	4.58716	52.7523	1.14679	11.4679
LINF_080016200	8.08625	18.8679	0	5.39084	16.1725	26.9542	2.69542	43.1267	21.5633	51.2129	0	0	29.6496	10.7817	61.9946	10.7817	21.5633	2.69542	8.08625	5.39084	21.5633	10.7817	10.7817	0	21.5633	2.69542	24.2588	5.39084	21.5633	8.08625	18.8679	13.4771	35.0404	0	21.5633	2.69542	26.9542	10.7817	32.345	8.08625	40.4313	5.39084	40.4313	16.1725	35.0404	2.69542	43.1267	5.39084	18.8679
LINF_080016300	7.39958	16.9133	3.17125	12.685	10.5708	32.7696	7.39958	31.7125	4.22833	11.6279	1.05708	8.45666	25.37	3.17125	42.2833	10.5708	12.685	9.51374	19.0275	7.39958	21.1416	14.7992	9.51374	13.7421	30.6554	16.9133	22.1987	12.685	22.1987	27.4841	36.9979	32.7696	33.8266	6.3425	12.685	8.45666	26.4271	3.17125	26.4271	6.3425	14.7992	5.28541	16.9133	16.9133	45.4545	8.45666	63.4249	8.45666	15.8562
LINF_080016400	13.986	29.7203	0	4.37063	8.74126	33.2168	3.4965	46.3287	12.2378	22.7273	0.874126	7.86713	13.1119	3.4965	41.958	10.4895	25.3497	6.11888	20.979	4.37063	34.965	6.99301	6.99301	5.24475	11.3636	2.62238	14.8601	7.86713	19.2308	10.4895	40.2098	20.1049	33.2168	4.37063	19.2308	2.62238	26.2238	5.24475	39.3357	3.4965	23.6014	5.24475	39.3357	8.74126	47.2028	7.86713	53.3217	1.74825	8.74126
LINF_080016500	18.7793	25.8216	0	9.38967	0	28.169	7.04225	49.2958	9.38967	14.0845	0	4.69484	18.7793	7.04225	39.9061	16.4319	11.7371	9.38967	28.169	2.34742	21.1268	0	21.1268	16.4319	32.8638	11.7371	21.1268	9.38967	21.1268	21.1268	21.1268	7.04225	11.7371	9.38967	18.7793	2.34742	16.4319	9.38967	39.9061	4.69484	16.4319	4.69484	44.6009	14.0845	16.4319	2.34742	65.7277	2.34742	7.04225
LINF_080016600	33.9367	40.724	0	2.26244	13.5747	33.9367	6.78733	49.7738	9.04977	47.5113	0	6.78733	22.6244	2.26244	45.2489	0	11.3122	2.26244	20.362	2.26244	11.3122	0	11.3122	4.52489	11.3122	2.26244	22.6244	2.26244	15.8371	11.3122	45.2489	11.3122	47.5113	0	18.0995	9.04977	13.5747	6.78733	38.4615	13.5747	31.6742	4.52489	40.724	15.8371	38.4615	6.78733	49.7738	0	15.8371
LINF_080016700	21.5827	16.7866	2.39808	7.19424	0	14.3885	0	23.9808	7.19424	9.59233	2.39808	2.39808	23.9808	7.19424	38.3693	7.19424	14.3885	9.59233	23.9808	4.79616	26.3789	2.39808	14.3885	11.9904	26.3789	14.3885	16.7866	7.19424	40.7674	7.19424	26.3789	28.777	28.777	2.39808	31.1751	0	26.3789	7.19424	59.952	9.59233	14.3885	4.79616	47.9616	21.5827	45.5635	9.59233	50.3597	0	16.7866
LINF_080016800	8.82117	21.652	0	7.21732	11.2269	32.8789	4.00962	40.8982	12.8308	22.4539	0	7.21732	29.6712	1.60385	44.1059	5.61347	12.8308	4.00962	10.425	4.00962	27.2654	0	13.6327	4.00962	18.4443	3.2077	16.0385	4.00962	32.8789	7.21732	30.4731	12.0289	48.9174	3.2077	33.6808	0.801925	19.2462	0.801925	41.7001	4.81155	24.8597	4.00962	47.3136	8.01925	48.9174	3.2077	57.7386	4.00962	24.0577
LINF_080016900	10.2564	20.5128	0	15.3846	10.2564	25.641	5.12821	51.2821	5.12821	35.8974	0	5.12821	35.8974	0	35.8974	10.2564	15.3846	0	20.5128	10.2564	10.2564	5.12821	10.2564	0	56.4103	0	15.3846	0	30.7692	0	5.12821	5.12821	51.2821	5.12821	35.8974	0	25.641	0	35.8974	0	25.641	10.2564	51.2821	30.7692	30.7692	15.3846	61.5385	0	0
LINF_080017000	17.7665	22.8426	0	10.1523	7.61421	27.9188	0	38.0711	10.1523	7.61421	2.53807	12.6904	25.3807	10.1523	27.9188	10.1523	30.4569	0	15.2284	10.1523	15.2284	7.61421	17.7665	7.61421	53.2995	10.1523	25.3807	5.07614	25.3807	17.7665	48.2234	25.3807	30.4569	7.61421	25.3807	12.6904	27.9188	5.07614	25.3807	2.53807	10.1523	0	15.2284	10.1523	35.533	7.61421	40.6091	10.1523	7.61421
LINF_080017100	9.88142	15.8103	0	5.92885	3.95257	25.6917	3.95257	57.3123	3.95257	19.7628	0	1.97629	25.6917	0	27.668	0	13.834	1.97629	31.6206	3.95257	23.7154	5.92885	19.7628	3.95257	49.4071	3.95257	15.8103	5.92885	41.502	3.95257	39.5257	7.90514	41.502	0	27.668	1.97629	25.6917	0	53.3597	0	15.8103	1.97629	37.5494	7.90514	41.502	3.95257	61.2648	0	29.6443
LINF_080017200	4.22833	2.11416	2.11416	8.45666	8.45666	33.8266	0	48.6258	0	6.3425	0	4.22833	12.685	0	31.7125	4.22833	16.9133	2.11416	23.2558	10.5708	27.4841	8.45666	21.1416	8.45666	23.2558	12.685	12.685	12.685	19.0275	27.4841	46.5116	31.7125	59.1966	0	10.5708	4.22833	35.9408	2.11416	40.1691	0	16.9133	4.22833	16.9133	12.685	48.6258	6.3425	73.9958	6.3425	23.2558
LINF_080017300	0	20.202	0	0	0	20.202	0	40.404	10.101	0	0	0	10.101	0	50.5051	10.101	10.101	0	20.202	0	30.303	10.101	0	0	30.303	0	20.202	0	0	10.101	60.6061	10.101	60.6061	0	40.404	0	60.6061	0	90.9091	30.303	10.101	0	80.8081	10.101	50.5051	0	60.6061	10.101	10.101
LINF_080017400	2.3753	19.0024	0	16.6271	16.6271	35.6295	7.12589	33.2542	4.75059	4.75059	0	11.8765	23.753	2.3753	45.1306	7.12589	28.5036	4.75059	23.753	7.12589	35.6295	14.2518	21.3777	11.8765	33.2542	14.2518	35.6295	4.75059	11.8765	45.1306	68.8836	28.5036	66.5083	2.3753	28.5036	4.75059	9.50119	4.75059	14.2518	0	9.50119	0	0	4.75059	21.3777	2.3753	23.753	7.12589	30.8789
LINF_080017500	10.4895	20.979	0	6.99301	10.4895	3.4965	3.4965	62.9371	3.4965	34.965	6.99301	13.986	10.4895	6.99301	66.4336	0	6.99301	3.4965	45.4545	3.4965	17.4825	0	13.986	0	31.4685	6.99301	10.4895	6.99301	45.4545	10.4895	13.986	6.99301	52.4476	3.4965	27.972	0	10.4895	0	31.4685	10.4895	20.979	3.4965	52.4476	3.4965	38.4615	6.99301	90.9091	10.4895	27.972
LINF_080017600	12.8806	31.6159	0	12.8806	10.5386	23.4192	2.34192	37.4707	9.36768	22.2482	2.34192	8.19672	21.0773	4.68384	49.1803	9.36768	17.5644	1.17096	22.2482	4.68384	21.0773	4.68384	11.7096	9.36768	25.7611	7.02576	22.2482	12.8806	30.445	10.5386	44.4965	14.0515	33.9578	4.68384	24.5902	8.19672	19.9063	3.51288	30.445	5.8548	11.7096	4.68384	24.5902	9.36768	35.1288	7.02576	51.5222	3.51288	19.9063
LINF_080017700	4.51467	47.4041	0	0	4.51467	27.088	0	47.4041	6.77201	33.86	2.25734	6.77201	18.0587	2.25734	31.6027	11.2867	45.1467	0	11.2867	0	6.77201	2.25734	6.77201	0	31.6027	6.77201	29.3454	0	22.5734	4.51467	31.6027	2.25734	13.544	0	36.1174	2.25734	15.8014	0	54.1761	2.25734	45.1467	0	29.3454	18.0587	40.6321	2.25734	76.7494	0	24.8307
LINF_080017800	0	24.7934	8.26446	0	8.26446	24.7934	0	57.8512	0	41.3223	0	8.26446	16.5289	0	41.3223	0	24.7934	0	0	0	33.0579	8.26446	8.26446	8.26446	41.3223	0	33.0579	0	24.7934	8.26446	49.5868	8.26446	41.3223	8.26446	0	16.5289	8.26446	0	57.8512	8.26446	16.5289	0	33.0579	0	33.0579	0	33.0579	0	8.26446
LINF_090005000	13.8889	0	13.8889	6.94444	27.7778	6.94444	0	48.6111	0	13.8889	13.8889	27.7778	34.7222	13.8889	13.8889	13.8889	6.94444	0	13.8889	27.7778	20.8333	0	0	0	0	6.94444	6.94444	13.8889	0	48.6111	20.8333	41.6667	6.94444	0	0	13.8889	6.94444	20.8333	13.8889	20.8333	6.94444	20.8333	48.6111	55.5556	27.7778	48.6111	55.5556	6.94444	6.94444
LINF_090005100	26.8097	18.7668	2.68097	10.7239	13.4048	5.36193	5.36193	37.5335	29.4906	10.7239	2.68097	24.1287	18.7668	10.7239	42.8954	13.4048	8.04289	8.04289	21.4477	16.0858	21.4477	8.04289	2.68097	18.7668	8.04289	10.7239	13.4048	5.36193	21.4477	8.04289	24.1287	10.7239	29.4906	8.04289	13.4048	5.36193	16.0858	10.7239	16.0858	18.7668	18.7668	34.8525	29.4906	34.8525	42.8954	21.4477	21.4477	5.36193	18.7668
LINF_090005200	9.34579	46.729	0	9.34579	28.0374	0	0	28.0374	37.3832	18.6916	0	0	0	0	9.34579	0	9.34579	0	18.6916	0	18.6916	9.34579	9.34579	0	37.3832	28.0374	0	0	18.6916	9.34579	18.6916	0	28.0374	9.34579	46.729	18.6916	46.729	0	0	9.34579	37.3832	0	37.3832	28.0374	0	9.34579	37.3832	9.34579	18.6916
LINF_090005300	16.1551	12.9241	9.69305	24.2326	16.1551	21.0016	6.46204	24.2326	9.69305	14.5396	1.61551	24.2326	14.5396	11.3086	30.6947	9.69305	9.69305	4.84653	24.2326	9.69305	17.7706	9.69305	3.23102	6.46204	12.9241	6.46204	9.69305	9.69305	19.3861	21.0016	37.1567	22.6171	33.9257	6.46204	11.3086	6.46204	12.9241	9.69305	43.6187	9.69305	8.07754	11.3086	32.3102	21.0016	42.0032	24.2326	61.3893	9.69305	19.3861
LINF_090005400	18.75	40.625	6.25	21.875	15.625	15.625	12.5	71.875	12.5	31.25	0	18.75	9.375	28.125	34.375	6.25	28.125	6.25	12.5	6.25	3.125	0	3.125	6.25	3.125	0	21.875	6.25	31.25	9.375	6.25	9.375	25	6.25	25	0	9.375	12.5	31.25	18.75	25	21.875	28.125	9.375	31.25	12.5	40.625	0	12.5
LINF_090005500	32.1285	16.0643	0	12.0482	12.0482	28.1124	0	72.2892	20.0803	24.0964	4.01606	28.1124	44.1767	8.03213	28.1124	8.03213	8.03213	16.0643	8.03213	16.0643	24.0964	16.0643	4.01606	12.0482	4.01606	0	8.03213	16.0643	16.0643	8.03213	32.1285	12.0482	20.0803	8.03213	28.1124	12.0482	28.1124	4.01606	20.0803	16.0643	24.0964	4.01606	28.1124	4.01606	24.0964	4.01606	44.1767	4.01606	12.0482
LINF_090005600	11.6279	15.5039	7.75194	7.75194	7.75194	34.8837	0	27.1318	19.3798	23.2558	0	19.3798	15.5039	11.6279	27.1318	3.87597	3.87597	3.87597	15.5039	3.87597	7.75194	11.6279	3.87597	19.3798	23.2558	3.87597	19.3798	19.3798	23.2558	3.87597	11.6279	19.3798	50.3876	11.6279	7.75194	11.6279	31.0078	7.75194	27.1318	11.6279	23.2558	31.0078	62.0155	23.2558	23.2558	15.5039	50.3876	11.6279	15.5039
LINF_090005700	15.2672	22.9008	7.63359	22.9008	0	7.63359	15.2672	22.9008	15.2672	15.2672	0	0	30.5344	0	68.7023	22.9008	22.9008	0	15.2672	22.9008	7.63359	0	7.63359	7.63359	68.7023	7.63359	7.63359	15.2672	0	22.9008	15.2672	0	30.5344	7.63359	68.7023	0	7.63359	0	61.0687	7.63359	15.2672	0	45.8015	22.9008	15.2672	15.2672	30.5344	7.63359	15.2672
LINF_090005800	17.8282	25.1216	1.62075	8.9141	17.0178	23.5008	7.29336	42.1394	22.6904	15.3971	4.86224	4.05186	25.1216	7.29336	43.7601	7.29336	8.9141	5.67261	26.7423	8.10373	20.2593	7.29336	12.1556	5.67261	21.0697	4.86224	19.4489	12.1556	26.7423	11.3452	27.5527	17.0178	25.9319	7.29336	18.6386	4.05186	17.8282	7.29336	34.0357	6.48298	20.2593	9.72447	38.0875	17.0178	34.846	19.4489	58.3468	5.67261	18.6386
LINF_090005900	24.4898	8.16327	0	12.2449	16.3265	12.2449	0	12.2449	12.2449	28.5714	0	20.4082	28.5714	8.16327	44.898	8.16327	16.3265	8.16327	28.5714	16.3265	28.5714	16.3265	24.4898	12.2449	32.6531	0	20.4082	8.16327	20.4082	16.3265	44.898	20.4082	20.4082	12.2449	32.6531	24.4898	16.3265	16.3265	85.7143	20.4082	20.4082	12.2449	12.2449	12.2449	20.4082	8.16327	8.16327	0	4.08163
LINF_090006000	13.3779	23.4114	3.34448	20.0669	6.68896	10.0334	3.34448	23.4114	6.68896	16.7224	0	20.0669	13.3779	3.34448	40.1338	13.3779	13.3779	3.34448	40.1338	6.68896	26.7559	16.7224	33.4448	3.34448	26.7559	6.68896	26.7559	20.0669	23.4114	20.0669	60.2007	16.7224	36.7893	6.68896	23.4114	0	23.4114	3.34448	43.4783	10.0334	36.7893	0	20.0669	6.68896	33.4448	0	30.1003	0	10.0334
LINF_090006100	3.43643	25.7732	0	12.0275	8.59107	20.6186	3.43643	27.4914	8.59107	20.6186	3.43643	5.15464	12.0275	1.71821	27.4914	3.43643	17.1821	0	10.3093	12.0275	22.3368	3.43643	8.59107	5.15464	15.4639	5.15464	10.3093	6.87285	20.6186	18.9003	60.1375	20.6186	44.6735	3.43643	15.4639	1.71821	17.1821	5.15464	42.9553	3.43643	25.7732	17.1821	44.6735	13.7457	80.756	13.7457	85.9107	0	3.43643
LINF_090006200	0	18.0995	18.0995	22.6244	18.0995	31.6742	0	49.7738	22.6244	9.04977	0	0	13.5747	0	27.1493	18.0995	18.0995	0	27.1493	4.52489	22.6244	4.52489	9.04977	4.52489	4.52489	9.04977	18.0995	18.0995	13.5747	27.1493	31.6742	36.1991	54.2986	0	36.1991	4.52489	13.5747	9.04977	27.1493	0	13.5747	0	22.6244	9.04977	22.6244	18.0995	36.1991	9.04977	9.04977
LINF_090006300	2.81294	22.5035	0	11.2518	4.21941	18.2841	4.21941	23.91	4.21941	5.62588	2.81294	8.43882	14.0647	7.03235	26.7229	16.8776	19.6906	11.2518	26.7229	9.84529	28.1294	8.43882	11.2518	16.8776	23.91	4.21941	23.91	5.62588	15.4712	18.2841	42.1941	28.1294	66.1041	2.81294	22.5035	5.62588	15.4712	8.43882	46.4135	1.40647	7.03235	7.03235	30.9423	9.84529	19.6906	21.097	74.5429	1.40647	5.62588
LINF_090006400	9.22509	6.45756	3.69004	10.1476	11.9926	31.3653	8.30258	47.048	9.22509	11.9926	1.84502	9.22509	15.6827	0	36.9004	11.9926	21.2177	5.53505	22.1402	11.0701	19.3727	7.38007	5.53505	8.30258	20.2952	2.76753	18.4502	7.38007	32.2878	21.2177	39.6679	16.6052	42.4354	4.61255	7.38007	8.30258	19.3727	13.8376	51.6605	8.30258	19.3727	7.38007	38.7454	8.30258	24.9077	11.0701	59.9631	3.69004	17.5277
LINF_090006500	15.2672	19.084	1.9084	11.4504	9.54199	24.8092	3.81679	28.626	7.63359	15.2672	1.9084	7.63359	26.7176	0	32.4427	1.9084	22.9008	7.63359	9.54199	5.72519	30.5344	1.9084	22.9008	11.4504	24.8092	3.81679	15.2672	0	17.1756	11.4504	40.0763	34.3511	26.7176	3.81679	15.2672	11.4504	34.3511	9.54199	30.5344	7.63359	22.9008	0	34.3511	9.54199	49.6183	9.54199	41.9847	11.4504	43.8931
LINF_090006600	0	16.129	0	8.06452	8.06452	8.06452	0	48.3871	0	0	0	32.2581	16.129	0	72.5806	0	8.06452	0	32.2581	0	24.1935	0	8.06452	0	32.2581	0	8.06452	0	48.3871	16.129	48.3871	16.129	129.032	0	24.1935	0	16.129	0	16.129	0	16.129	0	32.2581	0	32.2581	0	48.3871	8.06452	56.4516
LINF_090006700	0	14.9254	0	7.46269	7.46269	7.46269	0	44.7761	7.46269	7.46269	0	29.8507	14.9254	0	74.6269	0	7.46269	0	29.8507	0	29.8507	0	7.46269	0	29.8507	7.46269	7.46269	0	44.7761	22.3881	37.3134	14.9254	126.866	0	22.3881	0	14.9254	0	14.9254	0	7.46269	0	29.8507	7.46269	52.2388	0	44.7761	0	52.2388
LINF_090006800	0	16.129	0	8.06452	8.06452	8.06452	0	48.3871	0	0	0	32.2581	16.129	0	72.5806	0	8.06452	0	32.2581	0	24.1935	0	8.06452	0	32.2581	0	8.06452	0	48.3871	16.129	48.3871	16.129	129.032	0	24.1935	0	16.129	0	16.129	0	16.129	0	32.2581	0	32.2581	0	48.3871	8.06452	48.3871
LINF_090006900	0	14.9254	0	7.46269	7.46269	7.46269	0	44.7761	7.46269	7.46269	0	29.8507	14.9254	0	74.6269	0	7.46269	0	29.8507	0	29.8507	0	7.46269	0	29.8507	7.46269	7.46269	0	44.7761	22.3881	37.3134	14.9254	126.866	0	22.3881	0	14.9254	0	14.9254	0	7.46269	0	29.8507	7.46269	52.2388	0	44.7761	0	52.2388
LINF_090007000	0	16.129	0	8.06452	8.06452	8.06452	0	48.3871	0	0	0	32.2581	16.129	0	72.5806	0	8.06452	0	32.2581	0	24.1935	0	8.06452	0	32.2581	0	8.06452	0	48.3871	16.129	48.3871	16.129	129.032	0	24.1935	0	16.129	0	16.129	0	16.129	0	32.2581	0	32.2581	0	48.3871	8.06452	48.3871
LINF_090007100	0	16.129	0	8.06452	8.06452	8.06452	0	48.3871	0	0	0	32.2581	16.129	0	72.5806	0	8.06452	0	32.2581	0	24.1935	0	8.06452	0	32.2581	0	8.06452	0	48.3871	16.129	48.3871	16.129	129.032	0	24.1935	0	16.129	0	16.129	0	16.129	0	32.2581	0	32.2581	0	48.3871	8.06452	48.3871
LINF_090007200	0	14.9254	0	7.46269	7.46269	7.46269	0	44.7761	7.46269	7.46269	0	29.8507	14.9254	0	74.6269	0	7.46269	0	29.8507	0	29.8507	0	7.46269	0	29.8507	7.46269	7.46269	0	44.7761	14.9254	37.3134	7.46269	141.791	0	22.3881	0	14.9254	0	14.9254	0	7.46269	0	29.8507	7.46269	52.2388	0	44.7761	0	52.2388
LINF_090007300	0	16.129	0	8.06452	8.06452	8.06452	0	48.3871	0	0	0	32.2581	16.129	0	72.5806	0	8.06452	0	32.2581	0	24.1935	0	8.06452	0	32.2581	0	8.06452	0	48.3871	16.129	48.3871	16.129	129.032	0	24.1935	0	16.129	0	16.129	0	16.129	0	32.2581	0	32.2581	0	48.3871	8.06452	56.4516
LINF_090007400	0	16.3934	0	8.19672	8.19672	8.19672	0	49.1803	0	0	0	32.7869	16.3934	0	73.7705	0	8.19672	0	32.7869	0	24.5902	0	8.19672	0	32.7869	0	8.19672	0	49.1803	16.3934	40.9836	16.3934	139.344	0	24.5902	0	16.3934	0	16.3934	0	8.19672	0	32.7869	0	32.7869	0	49.1803	0	57.377
LINF_090007500	16.6667	25	0	33.3333	8.33333	16.6667	0	25	0	16.6667	0	0	8.33333	0	25	0	8.33333	41.6667	25	16.6667	16.6667	8.33333	16.6667	8.33333	50	8.33333	16.6667	8.33333	25	8.33333	8.33333	16.6667	25	8.33333	58.3333	8.33333	16.6667	8.33333	50	8.33333	8.33333	0	25	8.33333	8.33333	8.33333	50	0	25
LINF_090007600	13.9165	19.8807	3.97614	9.94036	13.9165	19.8807	3.97614	37.7734	11.9284	21.8688	3.97614	7.95229	7.95229	7.95229	39.7614	5.96422	7.95229	0	31.8091	5.96422	21.8688	9.94036	11.9284	15.9046	23.8569	9.94036	13.9165	23.8569	29.8211	9.94036	43.7376	47.7137	37.7734	1.98807	17.8926	5.96422	21.8688	7.95229	25.8449	5.96422	17.8926	0	19.8807	15.9046	39.7614	5.96422	41.7495	3.97614	31.8091
LINF_090007700	6.55738	32.7869	3.27869	3.27869	3.27869	6.55738	0	9.83607	6.55738	32.7869	0	6.55738	16.3934	3.27869	39.3443	0	13.1148	6.55738	13.1148	9.83607	32.7869	9.83607	29.5082	19.6721	52.459	3.27869	22.9508	6.55738	19.6721	13.1148	39.3443	32.7869	19.6721	9.83607	52.459	0	13.1148	0	32.7869	0	29.5082	6.55738	75.4098	9.83607	36.0656	16.3934	36.0656	0	6.55738
LINF_090007800	7.38007	35.6704	0	2.46002	2.46002	30.7503	1.23001	44.2804	11.0701	34.4403	1.23001	6.15006	22.1402	0	40.5904	4.92005	13.5301	3.69004	18.4502	3.69004	25.8303	6.15006	9.8401	4.92005	23.3702	2.46002	19.6802	3.69004	31.9803	7.38007	29.5203	9.8401	39.3604	6.15006	46.7405	2.46002	28.2903	1.23001	35.6704	1.23001	23.3702	4.92005	52.8905	7.38007	49.2005	9.8401	54.1205	0	12.3001
LINF_090007900	5.96422	19.8807	3.97614	5.96422	5.96422	17.8926	5.96422	57.6541	7.95229	39.7614	3.97614	5.96422	29.8211	3.97614	45.7256	1.98807	13.9165	1.98807	9.94036	3.97614	21.8688	7.95229	1.98807	7.95229	21.8688	3.97614	13.9165	3.97614	39.7614	13.9165	37.7734	13.9165	41.7495	5.96422	11.9284	1.98807	5.96422	5.96422	35.7853	5.96422	33.7972	5.96422	59.6421	11.9284	51.6899	15.9046	73.5586	1.98807	5.96422
LINF_090008000	8.42993	29.5047	1.05374	7.37619	6.32245	24.236	5.2687	44.2571	8.42993	15.8061	0	1.05374	13.6986	5.2687	33.7197	6.32245	18.9673	4.21496	26.3435	4.21496	28.451	6.32245	24.236	12.6449	34.7734	2.10748	30.5585	7.37619	23.1823	10.5374	34.7734	24.236	53.7408	6.32245	27.3973	4.21496	21.0748	7.37619	35.8272	5.2687	26.3435	4.21496	23.1823	9.48367	31.6122	11.5911	53.7408	6.32245	17.9136
LINF_090008100	8.93855	18.9944	1.11732	4.46927	7.82123	37.9888	3.35195	40.2235	10.0559	34.6369	0	5.58659	20.1117	8.93855	48.0447	2.23464	26.8156	5.58659	14.5251	7.82123	21.2291	3.35195	6.70391	8.93855	18.9944	7.82123	25.6983	6.70391	26.8156	5.58659	41.3408	15.6425	52.514	1.11732	22.3464	4.46927	23.4637	2.23464	41.3408	4.46927	21.2291	4.46927	29.0503	11.1732	39.1061	5.58659	56.9832	2.23464	13.4078
LINF_090008200	7.35294	3.67647	0	3.67647	7.35294	7.35294	0	33.0882	3.67647	18.3824	7.35294	3.67647	22.0588	3.67647	36.7647	3.67647	18.3824	7.35294	11.0294	7.35294	11.0294	14.7059	7.35294	0	40.4412	3.67647	25.7353	11.0294	29.4118	11.0294	40.4412	25.7353	40.4412	3.67647	29.4118	0	14.7059	0	29.4118	0	14.7059	3.67647	44.1176	25.7353	36.7647	22.0588	51.4706	11.0294	33.0882
LINF_090008300	6.44122	40.2576	1.61031	4.83092	8.05153	38.6473	9.66184	40.2576	6.44122	43.4783	0	17.7134	27.3752	3.22061	35.4267	6.44122	17.7134	8.05153	20.934	3.22061	33.8164	4.83092	9.66184	8.05153	28.9855	9.66184	11.2721	8.05153	37.037	8.05153	33.8164	22.5443	54.7504	3.22061	27.3752	4.83092	35.4267	6.44122	16.1031	3.22061	16.1031	0	9.66184	9.66184	19.3237	1.61031	32.2061	3.22061	19.3237
LINF_090008400	7.66284	8.93997	1.27714	6.3857	12.7714	44.6999	5.10856	37.037	1.27714	11.4943	1.27714	8.93997	21.7114	6.3857	34.4828	12.7714	21.7114	10.2171	20.4342	14.0485	42.1456	7.66284	21.7114	11.4943	28.0971	8.93997	14.0485	10.2171	19.1571	19.1571	48.5313	30.6513	57.4713	1.27714	25.5428	14.0485	25.5428	2.55428	16.6028	3.83142	14.0485	3.83142	5.10856	7.66284	21.7114	8.93997	29.3742	3.83142	15.3257
LINF_090008500	5.57325	10.3503	4.77707	8.75796	8.75796	17.5159	3.98089	31.051	4.77707	8.75796	0.796178	7.96178	27.8662	3.98089	33.4395	14.3312	27.8662	16.7197	21.4968	11.9427	36.6242	10.3503	13.535	13.535	26.2739	11.9427	21.4968	10.3503	21.4968	23.0892	38.2166	40.6051	54.1401	3.18471	12.7389	4.77707	19.1083	11.9427	33.4395	0	11.1465	3.98089	17.5159	12.7389	32.6433	14.3312	44.586	3.98089	22.293
LINF_090008600	12.7119	8.47458	0	16.9492	12.7119	25.4237	8.47458	46.6102	4.23729	21.1864	8.47458	4.23729	29.661	4.23729	25.4237	12.7119	25.4237	4.23729	8.47458	12.7119	25.4237	4.23729	21.1864	12.7119	29.661	12.7119	4.23729	4.23729	25.4237	12.7119	63.5593	29.661	63.5593	12.7119	4.23729	8.47458	16.9492	12.7119	38.1356	12.7119	4.23729	8.47458	12.7119	25.4237	21.1864	25.4237	63.5593	0	8.47458
LINF_090008700	7.94552	14.756	3.40522	7.94552	7.94552	23.8365	7.94552	37.4574	9.08059	15.891	0	9.08059	19.2963	6.81044	34.0522	11.3507	7.94552	6.81044	23.8365	10.2157	30.647	14.756	28.3768	23.8365	30.647	7.94552	26.1067	12.4858	22.7015	14.756	32.9171	17.0261	45.403	7.94552	9.08059	10.2157	20.4313	11.3507	43.1328	1.13507	12.4858	0	20.4313	11.3507	21.5664	13.6209	47.6731	4.5403	9.08059
LINF_090008800	8.70511	16.3221	2.17628	7.61698	6.52884	29.3798	3.26442	41.3493	6.52884	32.6442	7.61698	10.8814	29.3798	3.26442	43.5256	9.79325	20.6746	8.70511	17.4102	5.4407	27.2035	3.26442	20.6746	9.79325	22.8509	6.52884	25.0272	15.234	22.8509	10.8814	52.2307	20.6746	45.7019	1.08814	30.4679	6.52884	18.4984	14.1458	29.3798	5.4407	15.234	4.35256	16.3221	11.9695	27.2035	16.3221	29.3798	2.17628	13.0577
LINF_090008900	11.7786	27.0907	2.35571	5.88928	8.24499	32.98	4.71143	41.225	7.06714	37.6914	1.17786	10.6007	31.8021	3.53357	40.0471	10.6007	18.8457	5.88928	15.3121	4.71143	22.3793	9.42285	17.6678	8.24499	29.4464	3.53357	37.6914	9.42285	21.2014	9.42285	68.3157	17.6678	29.4464	1.17786	30.6243	3.53357	17.6678	4.71143	32.98	3.53357	24.735	7.06714	10.6007	10.6007	32.98	9.42285	31.8021	0	12.9564
LINF_090009000	8.4507	24.4131	0.938967	12.2066	8.4507	26.2911	2.8169	37.5587	5.6338	30.0469	2.8169	9.38967	30.0469	4.69484	32.8638	12.2066	12.2066	7.51174	24.4131	7.51174	34.7418	4.69484	12.2066	11.2676	25.3521	7.51174	25.3521	9.38967	28.169	14.0845	34.7418	17.8404	41.3146	6.57277	26.2911	5.6338	16.9014	2.8169	28.169	5.6338	24.4131	6.57277	23.4742	16.9014	31.9249	10.3286	34.7418	0.938967	13.1455
LINF_090009100	0	3.98406	0	15.9363	7.96813	15.9363	0	23.9044	7.96813	15.9363	3.98406	15.9363	19.9203	3.98406	63.745	7.96813	19.9203	7.96813	23.9044	7.96813	11.9522	7.96813	3.98406	0	23.9044	15.9363	19.9203	11.9522	15.9363	19.9203	51.7928	23.9044	51.7928	0	15.9363	11.9522	7.96813	11.9522	43.8247	3.98406	3.98406	3.98406	19.9203	23.9044	27.8884	3.98406	43.8247	11.9522	7.96813
LINF_090009200	3.42857	16	1.14286	8	14.8571	22.8571	1.14286	20.5714	4.57143	11.4286	2.28571	5.71429	20.5714	5.71429	20.5714	9.14286	25.1429	13.7143	38.8571	9.14286	44.5714	19.4286	26.2857	16	58.2857	10.2857	25.1429	13.7143	46.8571	8	46.8571	38.8571	46.8571	1.14286	9.14286	3.42857	16	16	29.7143	4.57143	19.4286	2.28571	8	5.71429	22.8571	8	20.5714	9.14286	19.4286
LINF_090009300	2.14592	21.4592	0	11.8026	10.7296	21.4592	4.29185	52.5751	0	10.7296	3.21888	10.7296	25.7511	6.43777	34.3348	7.51073	11.8026	4.29185	15.0215	4.29185	13.9485	6.43777	16.0944	17.1674	28.97	6.43777	9.65665	10.7296	18.2403	10.7296	36.4807	23.6051	60.0858	3.21888	33.2618	9.65665	21.4592	10.7296	40.7725	0	11.8026	4.29185	15.0215	15.0215	40.7725	17.1674	48.2833	5.36481	12.8755
LINF_090009400	14.2857	23.8095	0	19.0476	4.7619	33.3333	9.52381	19.0476	4.7619	19.0476	0	4.7619	19.0476	4.7619	23.8095	4.7619	9.52381	4.7619	0	14.2857	23.8095	0	14.2857	14.2857	23.8095	9.52381	19.0476	14.2857	9.52381	23.8095	61.9048	23.8095	76.1905	4.7619	23.8095	0	19.0476	23.8095	52.381	14.2857	14.2857	4.7619	9.52381	9.52381	47.619	19.0476	38.0952	4.7619	9.52381
LINF_090009500	0	11.4943	0	0	11.4943	22.9885	0	11.4943	0	45.977	0	11.4943	11.4943	0	34.4828	0	11.4943	0	34.4828	11.4943	57.4713	0	11.4943	0	0	0	0	11.4943	11.4943	11.4943	57.4713	34.4828	11.4943	0	45.977	0	22.9885	0	57.4713	11.4943	34.4828	11.4943	34.4828	0	34.4828	11.4943	57.4713	11.4943	45.977
LINF_090009600	5.71429	51.4286	0	5.71429	0	40	0	34.2857	5.71429	11.4286	5.71429	11.4286	17.1429	5.71429	28.5714	0	11.4286	5.71429	11.4286	5.71429	11.4286	5.71429	5.71429	5.71429	28.5714	0	22.8571	5.71429	22.8571	11.4286	28.5714	17.1429	45.7143	0	51.4286	0	11.4286	11.4286	68.5714	5.71429	34.2857	11.4286	17.1429	22.8571	34.2857	5.71429	45.7143	5.71429	0
LINF_090009700	6.49351	4.329	2.1645	6.49351	12.987	34.632	6.49351	38.961	6.49351	17.316	2.1645	12.987	17.316	12.987	34.632	8.65801	4.329	17.316	25.974	8.65801	19.4805	6.49351	4.329	4.329	17.316	6.49351	10.8225	10.8225	19.4805	17.316	51.9481	34.632	62.7706	0	12.987	2.1645	12.987	10.8225	64.9351	0	25.974	4.329	36.7965	15.1515	36.7965	8.65801	49.7835	4.329	4.329
LINF_090009800	5.60081	12.7291	2.54582	9.67413	8.14664	25.4582	2.03666	32.5866	4.07332	15.2749	2.03666	5.09165	16.8024	3.56415	30.5499	11.7108	29.0224	7.63748	21.3849	15.2749	38.6965	7.12831	15.2749	14.2566	20.8758	9.67413	19.8574	10.6925	31.0591	24.9491	48.3707	25.4582	55.499	4.58249	14.7658	11.2016	26.9857	11.2016	33.0957	5.60081	19.3483	2.54582	12.7291	10.6925	31.0591	6.61914	28.5132	4.58249	9.67413
LINF_090009900	0	23.5294	0	0	0	44.7059	2.35294	44.7059	4.70588	40	0	0	18.8235	0	42.3529	0	11.7647	0	11.7647	0	21.1765	4.70588	35.2941	2.35294	23.5294	2.35294	30.5882	2.35294	25.8824	0	21.1765	4.70588	35.2941	2.35294	42.3529	2.35294	44.7059	0	32.9412	0	30.5882	0	56.4706	4.70588	63.5294	2.35294	49.4118	2.35294	23.5294
LINF_090010000	0	18.8679	0	2.09644	0	39.8323	2.09644	44.0252	4.19287	39.8323	4.19287	2.09644	18.8679	0	29.3501	2.09644	18.8679	4.19287	6.28931	8.38574	18.8679	4.19287	37.7358	2.09644	23.0608	0	27.2537	10.4822	31.4465	4.19287	33.543	4.19287	35.6394	2.09644	41.9287	2.09644	39.8323	2.09644	29.3501	2.09644	31.4465	0	54.5073	2.09644	56.6038	0	52.4109	2.09644	23.0608
LINF_090010100	7.96813	17.9283	0.996016	4.98008	6.97211	23.9044	2.98805	37.8486	5.9761	10.9562	0.996016	3.98406	15.9363	8.96414	33.8645	7.96813	24.9004	10.9562	23.9044	7.96813	25.8964	14.9402	12.9482	13.9442	31.8725	2.98805	21.9124	7.96813	33.8645	24.9004	45.8167	21.9124	55.7769	3.98406	19.9203	4.98008	21.9124	5.9761	26.8924	1.99203	15.9363	2.98805	14.9402	15.9363	30.8765	7.96813	18.9243	3.98406	17.9283
LINF_090010200	6.42398	12.848	0	6.42398	6.42398	17.1306	4.28266	40.6852	12.848	19.2719	2.14133	0	23.5546	6.42398	36.4026	4.28266	10.7066	0	14.9893	14.9893	49.2505	8.56531	14.9893	14.9893	21.4133	6.42398	23.5546	4.28266	19.2719	14.9893	32.1199	8.56531	36.4026	4.28266	19.2719	6.42398	21.4133	23.5546	40.6852	8.56531	47.1092	4.28266	12.848	4.28266	29.9786	14.9893	59.9572	6.42398	12.848
LINF_090010300	1.76056	19.3662	1.76056	10.5634	7.04225	35.2113	8.80282	51.0563	1.76056	19.3662	3.52113	7.04225	24.6479	5.28169	36.9718	1.76056	12.3239	7.04225	5.28169	7.04225	19.3662	8.80282	14.0845	17.6056	10.5634	1.76056	15.8451	7.04225	28.169	15.8451	40.493	17.6056	54.5775	1.76056	35.2113	3.52113	19.3662	8.80282	28.169	3.52113	29.9296	7.04225	31.6901	12.3239	26.4085	5.28169	56.338	1.76056	12.3239
LINF_090010400	2.14133	5.35332	0	13.9186	7.49465	18.2013	4.28266	55.6745	3.21199	13.9186	0	5.35332	21.4133	4.28266	17.1306	6.42398	17.1306	5.35332	22.4839	11.7773	27.8373	6.42398	9.63597	8.56531	16.06	7.49465	20.3426	12.848	18.2013	16.06	59.9572	37.4732	57.8158	2.14133	12.848	5.35332	24.6253	14.9893	51.3919	3.21199	14.9893	7.49465	18.2013	13.9186	29.9786	25.6959	58.8865	4.28266	10.7066
LINF_090010500	6.12453	11.9088	3.06227	12.9296	8.84655	32.3239	6.12453	45.5937	3.40252	11.5686	3.40252	5.78428	22.1164	7.48554	34.0252	8.16604	17.6931	10.8881	22.7969	8.50629	38.1082	9.52705	11.2283	9.8673	26.5396	7.82579	19.3944	10.8881	25.8591	19.7346	48.3158	33.0044	57.8428	3.06227	8.16604	6.80504	23.4774	8.50629	41.1705	3.74277	14.6308	2.72201	10.8881	14.2906	27.2201	11.5686	31.6434	5.78428	13.6101
LINF_090010600	12.2699	38.3436	0	7.66871	7.66871	33.7423	3.06749	33.7423	6.13497	24.5399	4.60123	4.60123	27.6074	6.13497	32.2086	7.66871	24.5399	7.66871	19.9386	12.2699	41.411	3.06749	9.20245	6.13497	26.0736	7.66871	12.2699	1.53374	27.6074	6.13497	39.8773	3.06749	41.411	1.53374	27.6074	6.13497	26.0736	4.60123	18.4049	4.60123	36.8098	0	21.4724	16.8712	53.681	10.7362	39.8773	1.53374	9.20245
LINF_090010700	13.4409	21.5054	0	8.06452	5.37634	33.6022	2.68817	36.2903	10.7527	12.0968	2.68817	4.03226	28.2258	4.03226	36.2903	16.129	20.1613	2.68817	38.9785	12.0968	34.9462	4.03226	16.129	8.06452	30.914	8.06452	18.8172	13.4409	21.5054	8.06452	34.9462	12.0968	41.6667	1.34409	25.5376	10.7527	28.2258	5.37634	32.2581	5.37634	18.8172	8.06452	25.5376	9.4086	33.6022	5.37634	38.9785	0	12.0968
LINF_090010800	7.29927	34.0633	0	9.73236	19.4647	41.3625	7.29927	41.3625	2.43309	14.5985	4.86618	4.86618	9.73236	2.43309	53.528	7.29927	24.3309	4.86618	14.5985	4.86618	29.1971	12.1654	14.5985	7.29927	26.764	2.43309	12.1654	9.73236	34.0633	9.73236	46.2287	36.4963	55.9611	2.43309	19.4647	2.43309	9.73236	2.43309	43.7956	4.86618	9.73236	7.29927	19.4647	12.1654	17.0316	9.73236	24.3309	7.29927	14.5985
LINF_090010900	7.97342	11.9601	0.664452	8.63787	9.30233	24.5847	5.98007	35.8804	8.63787	13.9535	1.99335	12.6246	22.5914	5.98007	35.2159	7.97342	13.289	9.96678	25.9136	3.32226	21.9269	10.6312	15.9468	11.9601	31.8937	3.98671	14.6179	7.97342	26.5781	7.97342	43.1894	24.5847	49.1694	3.32226	19.2691	8.63787	23.9203	12.6246	41.8605	2.65781	13.9535	8.63787	22.5914	14.6179	31.8937	18.6047	37.2093	5.98007	12.6246
LINF_090011000	9.90099	24.7525	0	12.3762	7.42574	9.90099	4.9505	27.2277	4.9505	32.1782	4.9505	7.42574	24.7525	4.9505	34.6535	2.47525	14.8515	4.9505	27.2277	4.9505	27.2277	4.9505	17.3267	12.3762	27.2277	2.47525	12.3762	12.3762	37.1287	7.42574	22.2772	7.42574	42.0792	7.42574	29.703	7.42574	19.802	4.9505	51.9802	2.47525	34.6535	2.47525	32.1782	7.42574	51.9802	4.9505	54.4554	0	9.90099
LINF_090011100	7.79221	24.6753	1.2987	5.1948	0	24.6753	1.2987	46.7532	5.1948	16.8831	5.1948	6.49351	20.7792	2.5974	35.0649	3.8961	18.1818	5.1948	15.5844	2.5974	35.0649	3.8961	11.6883	5.1948	41.5584	1.2987	12.987	1.2987	29.8701	3.8961	45.4545	12.987	35.0649	1.2987	38.961	0	19.4805	3.8961	54.5455	6.49351	41.5584	5.1948	45.4545	18.1818	32.4675	10.3896	63.6364	0	9.09091
LINF_090011200	5.01504	14.0421	1.00301	9.02708	14.0421	45.1354	13.0391	52.1565	2.00602	13.0391	2.00602	7.02106	20.0602	6.01805	37.1113	13.0391	18.0542	6.01805	29.0873	7.02106	21.0632	10.0301	10.0301	17.0512	23.0692	8.02407	17.0512	13.0391	24.0722	21.0632	50.1505	36.1083	38.1143	0	10.0301	5.01504	33.0993	16.0481	37.1113	1.00301	10.0301	2.00602	10.0301	19.0572	24.0722	15.0451	44.1324	10.0301	16.0481
LINF_090011300	0	4.50857	3.60685	8.11542	4.50857	14.4274	5.41028	24.3463	1.80343	14.4274	0	9.91885	17.1326	6.31199	18.0343	10.8206	22.5428	6.31199	27.0514	13.5257	45.0857	11.7223	13.5257	15.3291	30.6583	5.41028	18.0343	9.91885	27.9531	17.1326	34.2651	29.7565	41.4788	4.50857	16.2308	9.01713	22.5428	12.624	54.1028	4.50857	17.1326	6.31199	11.7223	15.3291	36.0685	18.0343	53.2011	4.50857	18.936
LINF_090011400	11.9658	5.12821	0	6.83761	6.83761	30.7692	6.83761	27.3504	5.12821	11.9658	5.12821	6.83761	23.9316	3.4188	34.188	11.9658	15.3846	18.8034	22.2222	10.2564	18.8034	17.094	10.2564	17.094	22.2222	10.2564	23.9316	20.5128	20.5128	22.2222	47.8632	25.641	51.2821	6.83761	10.2564	10.2564	15.3846	10.2564	22.2222	11.9658	10.2564	3.4188	15.3846	6.83761	27.3504	20.5128	42.735	6.83761	20.5128
LINF_090011500	7.63359	30.5344	0	3.81679	7.63359	19.084	0	38.1679	7.63359	15.2672	7.63359	11.4504	41.9847	3.81679	53.4351	11.4504	3.81679	0	19.084	0	26.7176	15.2672	30.5344	19.084	41.9847	0	22.9008	11.4504	22.9008	3.81679	30.5344	15.2672	49.6183	11.4504	19.084	7.63359	45.8015	3.81679	11.4504	7.63359	30.5344	3.81679	26.7176	11.4504	30.5344	22.9008	53.4351	0	22.9008
LINF_090011600	8.17996	14.3149	0	2.04499	12.2699	18.4049	2.04499	26.5849	8.17996	10.2249	4.08998	6.13497	14.3149	10.2249	24.5399	4.08998	26.5849	10.2249	14.3149	14.3149	38.8548	10.2249	10.2249	16.3599	28.6299	8.17996	24.5399	14.3149	22.4949	12.2699	55.2147	22.4949	42.9448	6.13497	14.3149	8.17996	18.4049	12.2699	22.4949	4.08998	20.4499	2.04499	10.2249	34.7648	38.8548	20.4499	38.8548	8.17996	20.4499
LINF_090011700	14.0351	21.0526	3.50877	10.5263	3.50877	31.5789	3.50877	56.1404	10.5263	31.5789	3.50877	7.01754	31.5789	3.50877	45.614	0	31.5789	3.50877	17.5439	3.50877	38.5965	10.5263	10.5263	10.5263	17.5439	10.5263	17.5439	10.5263	28.0702	14.0351	49.1228	10.5263	42.1053	0	17.5439	0	0	7.01754	17.5439	21.0526	56.1404	3.50877	21.0526	7.01754	28.0702	7.01754	7.01754	0	31.5789
LINF_090011800	11.0442	14.0562	1.00402	7.02811	8.03213	21.0843	3.01205	43.1727	5.02008	14.0562	3.01205	6.0241	26.1044	2.00803	46.1847	4.01606	20.0803	6.0241	18.0723	7.02811	24.0964	7.02811	19.0763	7.02811	13.0522	4.01606	18.0723	5.02008	26.1044	13.0522	44.1767	21.0843	40.1606	2.00803	25.1004	10.0402	22.0884	15.0602	44.1767	6.0241	18.0723	3.01205	24.0964	12.0482	33.1325	12.0482	50.2008	7.02811	15.0602
LINF_090011900	11.9403	11.9403	0	11.9403	0	35.8209	2.98508	47.7612	11.9403	26.8657	0	11.9403	26.8657	8.95522	38.806	2.98508	23.8806	5.97015	20.8955	11.9403	8.95522	5.97015	14.9254	8.95522	29.8507	5.97015	35.8209	8.95522	29.8507	8.95522	29.8507	14.9254	50.7463	0	17.9104	2.98508	23.8806	14.9254	23.8806	5.97015	14.9254	0	29.8507	26.8657	32.8358	11.9403	29.8507	0	8.95522
LINF_090012000	3.58423	9.55795	0	5.97372	8.3632	32.2581	2.38949	33.4528	8.3632	13.1422	2.38949	9.55795	19.1159	2.38949	48.9845	2.38949	13.1422	8.3632	22.7001	8.3632	21.5054	10.7527	7.16846	15.5317	38.2318	2.38949	28.6738	16.7264	20.3106	9.55795	27.4791	26.2843	43.0108	7.16846	27.4791	8.3632	20.3106	15.5317	38.2318	3.58423	22.7001	7.16846	19.1159	16.7264	37.037	13.1422	40.6213	4.77897	14.3369
LINF_090012100	6.09756	16.7683	1.52439	13.7195	12.1951	18.2927	4.57317	35.061	4.57317	16.7683	3.04878	9.14634	19.8171	3.04878	39.6341	6.09756	21.3415	4.57317	15.2439	6.09756	27.439	7.62195	16.7683	13.7195	21.3415	4.57317	25.9146	16.7683	27.439	12.1951	47.2561	16.7683	51.8293	1.52439	19.8171	4.57317	19.8171	13.7195	62.5	3.04878	25.9146	3.04878	18.2927	10.6707	30.4878	10.6707	41.1585	4.57317	10.6707
LINF_090012200	4.31406	17.2563	0	7.76532	12.0794	22.4331	4.31406	32.7869	3.45125	24.1588	2.58844	5.17688	25.8844	2.58844	36.2381	10.3538	23.2959	10.3538	29.3356	6.9025	46.5919	14.6678	18.9819	15.5306	36.2381	6.03969	8.62813	12.0794	25.8844	17.2563	43.1406	23.2959	42.2778	2.58844	11.2166	4.31406	24.1588	8.62813	28.4728	4.31406	28.4728	8.62813	14.6678	11.2166	27.61	8.62813	31.9241	2.58844	8.62813
LINF_090012300	14	38	0	14	14	42	4	42	8	22	2	10	28	6	42	2	22	4	8	4	12	2	14	2	24	10	20	18	20	4	40	12	34	8	26	8	20	8	20	0	28	8	40	8	24	8	38	12	30
LINF_090012400	4.70958	10.989	1.56986	12.5589	17.2684	32.967	0	42.3862	4.70958	23.5479	1.56986	12.5589	25.1177	9.41915	48.6656	14.1287	25.1177	7.84929	23.5479	9.41915	23.5479	14.1287	9.41915	9.41915	23.5479	6.27944	21.978	6.27944	23.5479	10.989	34.5369	37.6766	45.5259	6.27944	10.989	6.27944	28.2575	9.41915	25.1177	1.56986	21.978	3.13972	18.8383	15.6986	29.8273	9.41915	29.8273	7.84929	15.6986
LINF_090012500	5.68182	8.52273	0	11.3636	8.52273	19.8864	0	45.4545	5.68182	8.52273	2.84091	22.7273	19.8864	8.52273	45.4545	8.52273	8.52273	2.84091	8.52273	0	36.9318	17.0455	17.0455	8.52273	34.0909	2.84091	14.2045	2.84091	28.4091	22.7273	31.25	19.8864	68.1818	2.84091	8.52273	0	36.9318	0	22.7273	5.68182	19.8864	5.68182	59.6591	14.2045	28.4091	14.2045	39.7727	8.52273	14.2045
LINF_090012600	0	7.24638	7.24638	0	7.24638	43.4783	14.4928	36.2319	14.4928	21.7391	0	7.24638	14.4928	0	43.4783	7.24638	14.4928	0	7.24638	7.24638	21.7391	7.24638	0	0	14.4928	7.24638	21.7391	0	21.7391	0	43.4783	0	36.2319	0	7.24638	7.24638	21.7391	7.24638	57.971	21.7391	65.2174	7.24638	36.2319	7.24638	28.9855	7.24638	115.942	7.24638	7.24638
LINF_090012700	13.5135	8.10811	0	16.2162	8.10811	18.9189	2.7027	45.9459	2.7027	13.5135	0	8.10811	21.6216	2.7027	43.2432	10.8108	8.10811	8.10811	29.7297	16.2162	24.3243	5.40541	16.2162	13.5135	21.6216	2.7027	16.2162	8.10811	18.9189	18.9189	32.4324	32.4324	48.6486	2.7027	16.2162	13.5135	18.9189	21.6216	29.7297	2.7027	13.5135	10.8108	13.5135	10.8108	43.2432	10.8108	56.7568	8.10811	5.40541
LINF_090012800	13.0719	26.1438	0	6.53595	13.0719	29.4118	6.53595	49.0196	9.80392	16.3399	0	13.0719	26.1438	3.26797	26.1438	3.26797	6.53595	13.0719	13.0719	3.26797	19.6078	3.26797	22.8758	9.80392	35.9477	6.53595	13.0719	6.53595	22.8758	22.8758	52.2876	19.6078	49.0196	0	26.1438	6.53595	32.6797	9.80392	26.1438	6.53595	13.0719	3.26797	9.80392	13.0719	29.4118	19.6078	42.4837	3.26797	29.4118
LINF_090013200	9.70874	9.70874	0	11.6505	1.94175	21.3592	5.82524	23.301	3.88349	17.4757	0	3.88349	23.301	3.88349	31.068	9.70874	15.534	9.70874	33.0097	7.76699	54.3689	7.76699	27.1845	9.70874	40.7767	13.5922	15.534	5.82524	25.2427	9.70874	40.7767	13.5922	50.4854	0	25.2427	7.76699	17.4757	5.82524	36.8932	5.82524	34.9515	9.70874	38.835	5.82524	31.068	17.4757	38.835	0	11.6505
LINF_090013300	11.6279	9.68992	5.81395	11.6279	13.5659	27.1318	5.81395	13.5659	3.87597	7.75194	1.93798	13.5659	17.4419	0	36.8217	11.6279	23.2558	9.68992	19.3798	7.75194	13.5659	9.68992	11.6279	11.6279	31.0078	5.81395	11.6279	25.1938	17.4419	15.5039	50.3876	27.1318	69.7674	1.93798	7.75194	5.81395	17.4419	9.68992	32.9457	3.87597	19.3798	1.93798	44.5736	19.3798	31.0078	15.5039	46.5116	7.75194	1.93798
LINF_090013400	8.92857	29.7619	0	11.9048	8.92857	11.9048	8.92857	14.881	5.95238	14.881	0	2.97619	8.92857	2.97619	17.8571	2.97619	5.95238	2.97619	2.97619	5.95238	11.9048	8.92857	20.8333	17.8571	29.7619	2.97619	8.92857	5.95238	17.8571	11.9048	50.5952	2.97619	5.95238	5.95238	23.8095	8.92857	41.6667	8.92857	29.7619	8.92857	14.881	5.95238	29.7619	14.881	35.7143	8.92857	44.6429	14.881	47.619
LINF_090013500	6.33914	19.0174	1.58479	11.0935	11.0935	33.2805	1.58479	38.0349	6.33914	6.33914	1.58479	6.33914	22.187	7.92393	39.6197	14.2631	19.0174	9.50872	19.0174	7.92393	20.6022	3.16957	15.8479	6.33914	19.0174	9.50872	14.2631	11.0935	33.2805	26.9414	47.5436	33.2805	58.6371	4.75436	14.2631	14.2631	26.9414	6.33914	33.2805	1.58479	9.50872	9.50872	15.8479	12.6783	39.6197	15.8479	38.0349	4.75436	12.6783
LINF_090013600	8.079	15.7092	1.79533	14.3627	8.079	28.7253	1.3465	54.7576	8.52783	21.0952	0.897666	6.7325	22.8905	5.83483	35.009	6.7325	17.9533	5.386	23.7882	5.386	23.3393	5.83483	13.465	8.52783	18.851	5.83483	25.1347	14.8115	28.7253	11.6697	43.9856	21.0952	48.9228	3.14183	17.0557	6.7325	23.7882	10.772	33.2136	1.79533	23.7882	4.48833	23.7882	13.465	35.009	13.9138	42.6391	5.386	20.1975
LINF_090013700	4.00802	26.0521	1.002	11.022	9.01804	28.0561	5.01002	38.0762	3.00601	22.0441	1.002	7.01403	23.0461	7.01403	39.0782	13.0261	15.0301	8.01603	12.024	7.01403	37.0741	7.01403	16.0321	9.01804	27.0541	9.01804	19.0381	6.01202	17.0341	23.0461	39.0782	17.0341	44.0882	2.00401	14.0281	14.0281	26.0521	4.00802	28.0561	4.00802	16.0321	1.002	28.0561	17.0341	38.0762	11.022	48.0962	6.01202	14.0281
LINF_090013800	4.0293	9.52381	1.0989	13.1868	11.5385	28.5714	3.84615	40.1099	4.21245	10.989	2.01465	8.42491	21.978	7.87546	31.685	9.89011	17.7656	10.0733	23.8095	8.97436	30.9524	6.95971	13.1868	10.6227	22.5275	6.95971	21.978	10.2564	24.7253	24.5421	48.3516	37.9121	63.7363	2.74725	13.5531	7.87546	16.3004	8.05861	40.1099	3.47985	15.7509	2.38095	17.033	12.6374	25.4579	12.8205	35.1648	6.04396	12.2711
LINF_090013900	5.47196	30.0958	1.36799	5.47196	8.20793	17.7839	1.36799	31.4637	10.9439	28.7278	4.10397	2.73598	20.5198	0	60.1915	4.10397	9.57592	2.73598	13.6799	1.36799	27.3598	1.36799	6.83995	6.83995	45.1436	1.36799	20.5198	4.10397	24.6238	6.83995	35.5677	8.20793	21.8878	2.73598	46.5116	2.73598	25.9918	4.10397	27.3598	8.20793	32.8317	9.57592	45.1436	13.6799	51.9836	8.20793	61.5595	2.73598	13.6799
LINF_090014000	12.931	21.5517	0	0	8.62069	38.7931	12.931	43.1034	4.31034	17.2414	0	0	17.2414	4.31034	51.7241	0	4.31034	4.31034	4.31034	4.31034	51.7241	0	4.31034	8.62069	25.8621	12.931	17.2414	4.31034	17.2414	12.931	30.1724	25.8621	12.931	0	60.3448	8.62069	12.931	12.931	17.2414	4.31034	30.1724	12.931	64.6552	25.8621	64.6552	8.62069	60.3448	4.31034	4.31034
LINF_090014100	5.61347	20.85	3.2077	15.2366	12.8308	22.4539	4.00962	44.9078	5.61347	21.652	0.801925	12.0289	24.0577	1.60385	48.9174	10.425	12.8308	4.81155	27.2654	4.00962	31.2751	8.01925	17.6423	12.8308	28.8693	5.61347	20.85	4.00962	28.8693	18.4443	48.1155	20.0481	60.1443	1.60385	16.8404	9.62309	21.652	5.61347	24.8597	6.4154	15.2366	3.2077	17.6423	8.82117	24.8597	12.8308	36.0866	4.00962	21.652
LINF_090014200	7.75194	12.4031	0.775194	7.75194	13.9535	24.031	3.10078	31.7829	4.65116	13.9535	9.30233	6.97674	13.1783	4.65116	32.5581	7.75194	13.1783	4.65116	14.7287	3.10078	27.1318	8.52713	2.32558	6.97674	19.3798	6.97674	9.30233	10.8527	24.8062	16.2791	51.938	32.5581	72.8682	0.775194	7.75194	9.30233	21.7054	13.9535	62.0155	4.65116	13.9535	4.65116	34.8837	16.2791	27.1318	23.2558	73.6434	3.87597	9.30233
LINF_090014300	0	23.3645	4.6729	9.34579	18.6916	18.6916	14.0187	60.7477	0	28.0374	0	9.34579	18.6916	0	32.7103	14.0187	23.3645	9.34579	23.3645	4.6729	9.34579	9.34579	9.34579	9.34579	32.7103	9.34579	14.0187	4.6729	4.6729	23.3645	37.3832	42.0561	60.7477	0	23.3645	14.0187	9.34579	4.6729	32.7103	0	28.0374	0	51.4019	18.6916	14.0187	4.6729	56.0748	9.34579	0
LINF_090014400	5.66038	20.7547	1.88679	5.66038	15.0943	26.4151	5.66038	45.283	3.77359	22.6415	7.54717	15.0943	22.6415	3.77359	30.1887	7.54717	15.0943	1.88679	41.5094	5.66038	16.9811	9.43396	7.54717	9.43396	28.3019	5.66038	37.7358	16.9811	13.2075	13.2075	30.1887	18.8679	45.283	5.66038	15.0943	5.66038	28.3019	3.77359	43.3962	1.88679	5.66038	7.54717	22.6415	16.9811	37.7358	5.66038	43.3962	9.43396	7.54717
LINF_090014500	6.4433	23.1959	0	5.15464	7.73196	28.3505	3.86598	43.8144	9.02062	23.1959	1.28866	6.4433	25.7732	6.4433	42.5258	7.73196	9.02062	6.4433	21.9072	2.57732	20.6186	5.15464	10.3093	7.73196	30.9278	5.15464	21.9072	10.3093	27.0619	7.73196	42.5258	7.73196	43.8144	1.28866	29.6392	10.3093	21.9072	2.57732	46.3918	1.28866	27.0619	3.86598	41.2371	11.5979	32.2165	14.1753	32.2165	3.86598	7.73196
LINF_090014600	15.0754	27.6382	0	2.51256	10.0503	25.1256	2.51256	37.6884	2.51256	30.1508	0	5.02513	37.6884	7.53769	52.7638	7.53769	10.0503	2.51256	10.0503	5.02513	37.6884	2.51256	10.0503	7.53769	17.5879	7.53769	5.02513	5.02513	25.1256	5.02513	50.2513	17.5879	50.2513	0	32.6633	2.51256	25.1256	5.02513	27.6382	2.51256	32.6633	5.02513	37.6884	12.5628	47.7387	5.02513	52.7638	2.51256	17.5879
LINF_090014700	3.71747	18.5874	0	3.71747	7.43494	18.5874	7.43494	18.5874	3.71747	33.4572	0	3.71747	14.8699	7.43494	52.0446	3.71747	14.8699	7.43494	3.71747	0	48.3271	7.43494	26.0223	14.8699	14.8699	0	22.3048	7.43494	18.5874	18.5874	74.3494	22.3048	40.8922	7.43494	26.0223	0	3.71747	18.5874	14.8699	3.71747	11.1524	14.8699	29.7398	14.8699	29.7398	18.5874	37.1747	3.71747	14.8699
LINF_090014800	0	18.8679	18.8679	9.43396	0	47.1698	0	9.43396	0	37.7358	0	0	37.7358	0	37.7358	9.43396	9.43396	9.43396	0	0	9.43396	0	0	0	18.8679	9.43396	9.43396	0	9.43396	9.43396	18.8679	28.3019	66.0377	0	56.6038	9.43396	18.8679	9.43396	9.43396	9.43396	28.3019	9.43396	47.1698	0	47.1698	37.7358	56.6038	0	9.43396
LINF_090014900	5.73614	13.3843	0	0	11.4723	19.1205	3.82409	32.5048	5.73614	9.56023	3.82409	1.91205	22.9446	5.73614	19.1205	5.73614	19.1205	13.3843	17.2084	9.56023	13.3843	7.64818	13.3843	15.2964	51.6252	3.82409	22.9446	7.64818	22.9446	7.64818	59.2734	26.7686	59.2734	5.73614	21.0325	15.2964	28.6807	11.4723	45.8891	7.64818	22.9446	7.64818	22.9446	13.3843	26.7686	9.56023	63.0975	1.91205	3.82409
LINF_090015000	0	10.2041	0	10.2041	6.12245	16.3265	4.08163	24.4898	2.04082	6.12245	0	2.04082	10.2041	2.04082	44.898	2.04082	30.6122	12.2449	20.4082	8.16327	16.3265	6.12245	10.2041	8.16327	22.449	2.04082	14.2857	22.449	32.6531	36.7347	81.6327	51.0204	71.4286	2.04082	10.2041	6.12245	16.3265	10.2041	36.7347	4.08163	18.3673	14.2857	61.2245	12.2449	18.3673	12.2449	24.4898	2.04082	4.08163
LINF_090015100	8.70253	24.1297	1.18671	11.8671	9.88924	24.9209	2.76899	35.2057	7.12025	24.1297	4.35127	5.93354	24.9209	4.74683	30.8544	7.51582	14.6361	8.70253	18.5918	8.30696	35.2057	6.72468	13.4494	11.0759	18.5918	4.74683	19.7785	7.12025	28.0854	14.2405	40.7437	22.5475	42.3259	3.16456	19.3829	9.0981	25.3165	8.70253	27.6899	5.53798	28.0854	7.51582	30.0633	10.6804	40.7437	12.2627	38.3703	3.9557	13.0538
LINF_090015200	7.8125	15.625	0	0	0	7.8125	0	101.562	0	54.6875	0	0	7.8125	0	54.6875	0	15.625	0	7.8125	0	7.8125	0	0	0	39.0625	0	7.8125	0	54.6875	0	39.0625	0	23.4375	7.8125	7.8125	0	15.625	0	46.875	0	39.0625	0	125	0	31.25	0	70.3125	7.8125	31.25
LINF_090015300	0	37.6344	5.37634	10.7527	16.129	32.2581	10.7527	48.3871	5.37634	43.0108	0	0	16.129	0	32.2581	5.37634	26.8817	0	21.5054	10.7527	48.3871	0	0	0	5.37634	0	21.5054	10.7527	26.8817	5.37634	43.0108	5.37634	16.129	0	16.129	0	26.8817	5.37634	26.8817	21.5054	16.129	21.5054	43.0108	16.129	26.8817	16.129	112.903	5.37634	5.37634
LINF_090015400	13.4228	46.9799	0	0	6.71141	26.8456	0	33.557	0	53.6913	0	0	13.4228	0	33.557	0	26.8456	0	20.1342	0	13.4228	0	13.4228	0	0	0	46.9799	0	13.4228	0	20.1342	0	33.557	0	6.71141	0	6.71141	0	46.9799	0	40.2685	0	60.4027	20.1342	93.9597	0	134.228	0	0
LINF_090015500	13.4228	46.9799	0	0	6.71141	26.8456	0	33.557	0	53.6913	0	0	13.4228	0	33.557	0	26.8456	0	20.1342	0	13.4228	0	13.4228	0	0	0	46.9799	0	13.4228	0	20.1342	0	33.557	0	6.71141	0	6.71141	0	46.9799	0	40.2685	0	60.4027	20.1342	93.9597	0	134.228	0	0
LINF_090015600	13.4228	46.9799	0	0	6.71141	26.8456	0	33.557	0	53.6913	0	0	13.4228	0	33.557	0	26.8456	0	20.1342	0	13.4228	0	13.4228	0	0	0	46.9799	0	13.4228	0	20.1342	0	33.557	0	6.71141	0	6.71141	0	46.9799	0	40.2685	0	60.4027	20.1342	93.9597	0	134.228	0	0
LINF_090015700	7.32899	21.1726	0	6.51466	8.14332	30.9446	1.62866	36.645	6.51466	15.4723	2.443	7.32899	22.8013	4.07166	43.9739	4.88599	11.4007	2.443	18.7296	4.07166	13.8436	4.07166	9.77199	10.5863	15.4723	6.51466	15.4723	13.0293	27.6873	17.101	40.7166	25.2443	65.1466	0.814332	15.4723	4.88599	21.1726	8.14332	37.4593	8.14332	23.6156	5.70033	48.8599	13.0293	42.3453	17.9153	58.6319	4.07166	8.14332
LINF_090015800	5.04202	13.4454	1.68067	6.72269	11.7647	30.2521	5.04202	35.2941	11.7647	25.2101	5.04202	6.72269	30.2521	5.04202	47.0588	6.72269	15.126	6.72269	23.5294	5.04202	25.2101	6.72269	10.084	15.126	26.8908	5.04202	20.1681	10.084	23.5294	10.084	53.7815	13.4454	47.0588	1.68067	15.126	3.36135	11.7647	11.7647	25.2101	5.04202	16.8067	5.04202	21.8487	23.5294	38.6555	13.4454	25.2101	5.04202	20.1681
LINF_090015900	6.49351	17.8571	3.24675	8.11688	16.2338	25.974	1.62338	29.2208	4.87013	8.11688	1.62338	11.3636	40.5844	4.87013	60.0649	12.987	14.6104	4.87013	29.2208	16.2338	22.7273	11.3636	8.11688	8.11688	21.1039	3.24675	19.4805	11.3636	24.3506	22.7273	71.4286	22.7273	42.2078	1.62338	16.2338	12.987	19.4805	6.49351	43.8312	3.24675	12.987	0	11.3636	9.74026	32.4675	6.49351	37.3377	6.49351	11.3636
LINF_090016000	4.93827	44.4444	0	2.46914	12.3457	17.284	0	37.037	2.46914	22.2222	2.46914	0	14.8148	0	51.8519	0	9.87654	0	2.46914	0	32.0988	0	14.8148	4.93827	32.0988	0	19.7531	4.93827	29.6296	0	44.4444	2.46914	64.1975	0	46.9136	2.46914	14.8148	0	32.0988	0	32.0988	2.46914	74.0741	4.93827	32.0988	4.93827	108.642	0	14.8148
LINF_090016050	4.93827	44.4444	0	2.46914	12.3457	17.284	0	37.037	2.46914	22.2222	2.46914	0	14.8148	0	51.8519	0	9.87654	0	2.46914	0	32.0988	0	14.8148	4.93827	32.0988	0	19.7531	4.93827	29.6296	0	44.4444	2.46914	64.1975	0	46.9136	2.46914	14.8148	0	32.0988	0	32.0988	2.46914	74.0741	4.93827	32.0988	4.93827	108.642	0	14.8148
LINF_090016100	2.68097	15.1921	1.78731	4.46828	6.25558	9.83021	1.78731	16.9794	2.68097	8.04289	3.57462	7.14924	10.7239	9.83021	25.0223	11.6175	14.2985	15.1921	19.6604	12.5112	26.8097	16.0858	24.1287	22.3414	39.3208	8.04289	33.0652	19.6604	35.7462	27.7033	53.6193	37.5335	56.3003	0	12.5112	7.14924	12.5112	10.7239	39.3208	6.25558	31.2779	8.04289	30.3843	6.25558	17.8731	17.8731	42.8954	3.57462	5.36193
LINF_090016200	11.3742	16.7817	2.05109	11.9336	13.7982	22.9349	7.08559	34.8685	7.64497	16.2223	2.9834	7.83144	19.9515	8.39083	40.276	8.76375	17.341	10.2555	19.3921	11.9336	34.4956	9.88253	12.6795	13.9847	22.7485	8.57729	22.562	16.4087	27.41	18.8327	35.8009	29.4611	37.6655	4.84803	14.5441	7.45851	19.5786	14.1712	35.6144	5.78035	15.8493	6.15327	15.6629	13.0524	30.5799	14.7306	34.4956	4.28864	11.5607
LINF_090016300	32.0513	22.4359	6.41026	12.8205	19.2308	38.4615	12.8205	25.641	9.61538	25.641	0	16.0256	9.61538	6.41026	12.8205	3.20513	6.41026	6.41026	9.61538	3.20513	22.4359	16.0256	6.41026	6.41026	0	12.8205	16.0256	6.41026	12.8205	22.4359	25.641	22.4359	22.4359	6.41026	12.8205	12.8205	35.2564	19.2308	12.8205	19.2308	28.8462	25.641	38.4615	19.2308	25.641	38.4615	44.8718	12.8205	16.0256
LINF_090016800	19.7628	23.7154	3.95257	3.95257	7.90514	19.7628	11.8577	19.7628	31.6206	35.5731	3.95257	23.7154	11.8577	3.95257	31.6206	7.90514	11.8577	11.8577	15.8103	11.8577	39.5257	19.7628	19.7628	11.8577	27.668	11.8577	19.7628	11.8577	7.90514	15.8103	11.8577	15.8103	3.95257	11.8577	15.8103	3.95257	19.7628	11.8577	11.8577	19.7628	23.7154	19.7628	19.7628	27.668	19.7628	23.7154	31.6206	7.90514	55.336
LINF_090016900	14.6341	24.3902	1.62602	6.50406	14.6341	19.5122	3.25203	14.6341	17.8862	27.6423	0	14.6341	26.0163	8.13008	48.7805	4.87805	21.1382	8.13008	26.0163	1.62602	21.1382	6.50406	6.50406	1.62602	43.9024	14.6341	19.5122	14.6341	27.6423	14.6341	34.1463	21.1382	34.1463	0	19.5122	3.25203	11.3821	0	40.6504	9.7561	17.8862	8.13008	60.1626	21.1382	24.3902	8.13008	74.7967	1.62602	9.7561
LINF_090017000	11.236	0	0	0	0	44.9438	0	44.9438	0	22.4719	0	33.7079	22.4719	11.236	89.8876	11.236	11.236	0	0	22.4719	11.236	11.236	22.4719	0	11.236	22.4719	44.9438	0	22.4719	33.7079	123.596	11.236	44.9438	11.236	11.236	0	22.4719	0	44.9438	0	56.1798	11.236	22.4719	0	0	0	11.236	0	67.4157
LINF_090017600	6.72269	31.9328	0	11.7647	5.04202	13.4454	1.68067	40.3361	8.40336	33.6134	1.68067	6.72269	13.4454	5.04202	53.7815	5.04202	21.8487	5.04202	28.5714	3.36135	30.2521	5.04202	18.4874	6.72269	40.3361	3.36135	13.4454	3.36135	33.6134	3.36135	21.8487	11.7647	28.5714	6.72269	47.0588	5.04202	28.5714	8.40336	26.8908	5.04202	47.0588	1.68067	35.2941	6.72269	31.9328	5.04202	31.9328	1.68067	8.40336
LINF_090017700	6.38978	6.38978	0	3.19489	22.3642	12.7796	3.19489	51.1182	0	6.38978	9.58466	0	9.58466	3.19489	25.5591	6.38978	28.754	9.58466	15.9744	6.38978	22.3642	6.38978	15.9744	15.9744	22.3642	15.9744	6.38978	15.9744	25.5591	22.3642	41.5335	41.5335	70.2875	3.19489	9.58466	9.58466	25.5591	22.3642	38.3387	0	15.9744	3.19489	28.754	15.9744	19.1693	12.7796	44.7284	6.38978	9.58466
LINF_090017800	14.5503	29.1005	0	11.9048	2.6455	25.1323	1.32275	29.1005	6.61376	26.455	3.96825	7.93651	23.8095	5.29101	42.328	5.29101	17.1958	5.29101	26.455	5.29101	26.455	9.25926	5.29101	5.29101	27.7778	6.61376	18.5185	9.25926	13.2275	6.61376	22.4868	17.1958	39.6825	3.96825	26.455	7.93651	14.5503	5.29101	27.7778	1.32275	37.037	9.25926	30.4233	7.93651	52.9101	11.9048	37.037	2.6455	10.582
LINF_090017900	8	16	0	12	8	20	4	20	12	32	4	16	40	4	44	4	4	0	28	4	20	0	4	0	12	0	24	4	12	24	44	16	48	8	20	0	12	4	24	12	40	0	64	16	32	8	56	4	8
LINF_090018000	10.101	26.936	0	10.101	6.73401	26.936	3.367	20.202	16.835	16.835	0	3.367	16.835	3.367	57.2391	10.101	10.101	13.468	23.569	16.835	20.202	3.367	13.468	6.73401	20.202	6.73401	20.202	13.468	30.303	26.936	50.5051	26.936	50.5051	6.73401	33.67	0	6.73401	13.468	3.367	0	16.835	0	13.468	13.468	47.138	23.569	33.67	0	16.835
[truncated: 7,513 more rows]
[truncated: 15 more columns]

## Sheet: TAI scores
GeneID	TAI Score
[truncated: 8,532 more rows]

[truncated: 2 more sheets: Protein abundance, Codon usage]
